# Supplementary material for: Sex differences in serum proteomic profiles in psoriatic arthritis
Source: Rheumatology (Oxford). 2025 Jun 25;64(11):5911–20. doi: 10.1093/rheumatology/keaf311 (PMC12596077; doi:10.1093/rheumatology/keaf311)
Supplement: keaf311_Supplementary_Data [file keaf311_supplementary_data.zip]

Archive with 5 entries (4 files):
- keaf311_Supplementary_Data/
- keaf311_Supplementary_Data/rhe-24-2917-File002.docx
- keaf311_Supplementary_Data/rhe-24-2917-File003.xlsx
- keaf311_Supplementary_Data/rhe-24-2917-File004.xlsx
- keaf311_Supplementary_Data/rhe-24-2917-File005.xlsx
