# Supplementary material for: Sex differences in serum proteomic profiles in psoriatic arthritis
Source: Rheumatology (Oxford). 2025 Jun 25;64(11):5911–20. doi: 10.1093/rheumatology/keaf311 (PMC12596077; doi:10.1093/rheumatology/keaf311)
Supplement: keaf311_Supplementary_Data [file keaf311_supplementary_data.zip › keaf311_Supplementary_Data/rhe-24-2917-File003.xlsx]

## Sheet: 1_PsA_v_Ctrl
SeqId	SeqIdVersion	SomaId	TargetFullName	Target	UniProt	EntrezGeneID	EntrezGeneSymbol	Organism	Units	Type	Dilution	Dilution2	logFC	AveExpr	t	P.Value	adj.P.Val	B	FC
25284-47	3	SL022666	Ubiquitin-like modifier-activating enzyme 6	UBA6	A0AVT1	55236	UBA6	Human	RFU	Protein	20	0.2	0.792225	12.9498	6.11485	7.96367e-09	3.72097e-07	9.83343	1.73174
23256-21	3	SL023598	TLD domain-containing protein 2	TLDC2	A0PJX2	140711	TLDC2	Human	RFU	Protein	20	0.2	-0.0456954	8.86056	-2.36996	0.019059	0.0686032	-3.95606	0.968823
7939-1	3	SL018334	Putative uncharacterized protein PQLC2L	CC055	A1A4F0	152078	SLC66A1L	Human	RFU	Protein	20	0.2	-0.0504932	11.1005	-1.37477	0.171249	0.343821	-5.75774	0.965606
11324-3	3	SL006952	Peroxidasin-like protein	PXDNL	A1KZ92	137902	PXDNL	Human	RFU	Protein	20	0.2	0.0627931	10.3829	0.940878	0.348276	0.547086	-6.25114	1.04449
24290-5	3	SL023736	Uncharacterized protein C20orf202	CT202	A1L168	400831	C20orf202	Human	RFU	Protein	20	0.2	0.000128836	11.1518	0.00498045	0.996033	0.99795	-6.68863	1.00009
7989-5	3	SL018345	Uncharacterized protein C1orf226	CA226	A1L170	400793	C1orf226	Human	RFU	Protein	20	0.2	0.05417	11.9753	0.737308	0.462084	0.648466	-6.41967	1.03826
9030-56	3	SL018827	Uncharacterized protein C17orf89	CQ089	A1L188	284184	NDUFAF8	Human	RFU	Protein	20	0.2	-0.00151183	10.1009	-0.0597665	0.952421	0.976124	-6.68687	0.998953
22532-59	3	SL022955	PLAC8-like protein 1	PL8L1	A1L4L8	153770	PLAC8L1	Human	RFU	Protein	20	0.2	-0.0591257	11.3902	-1.30643	0.193401	0.370969	-5.84747	0.959846
25297-11	3	SL023254	SH3 and PX domain-containing protein 2B	SPD2B	A1X283	285590	SH3PXD2B	Human	RFU	Protein	20	0.2	-0.128205	10.0652	-1.11033	0.268628	0.466479	-6.08008	0.914969
24642-21	3	SL023249	Protein FAM92A	FA92A	A1XBS5	137392	FAM92A	Human	RFU	Protein	20	0.2	0.00596566	10.3673	0.203324	0.839156	0.920068	-6.66815	1.00414
25459-3	3	SL023704	O-acetyl-ADP-ribose deacetylase MACROD2	MACD2	A1Z1Q3	140733	MACROD2	Human	RFU	Protein	20	0.2	-0.798007	10.4614	-11.9511	1.45491e-23	2.12097e-20	42.7643	0.575143
22124-94	3	SL022803	Dystrotelin	DYTN	A2CJ06	391475	DYTN	Human	RFU	Protein	20	0.2	-0.151223	11.6438	-2.09257	0.0380678	0.116391	-4.54962	0.900487
21157-6	3	SL022072	Hydroxylysine kinase	HYKK	A2RU49	123688	HYKK	Human	RFU	Protein	20	0.2	-0.0828759	10.5129	-2.07277	0.0399002	0.120018	-4.58932	0.944174
22469-103	3	SL022950	Homeobox protein HMX2	HMX2	A2RU54	3167	HMX2	Human	RFU	Protein	20	0.2	-0.086658	9.90542	-1.07826	0.282643	0.482162	-6.11459	0.941702
7892-132	3	SL025904	Protein FAM234B:N-term	K1467:N-term	A2RU67	57613	FAM234B	Human	RFU	Protein	20	0.2	-0.00821315	11.0271	-0.30196	0.7631	0.872782	-6.64346	0.994323
21131-109	3	SL022278	tRNA wybutosine-synthesizing protein 5	TYW5	A2RUC4	129450	TYW5	Human	RFU	Protein	20	0.2	0.328394	11.0669	3.88974	0.00015027	0.00162417	0.451854	1.25561
9526-3	3	SL019000	Colipase-like protein 1	COLL1	A2RUU4	340204	CLPSL1	Human	RFU	Protein	0.5	0.005	0.106859	9.68659	1.87178	0.0631799	0.16906	-4.97223	1.07688
24319-19	3	SL023745	D-ribitol-5-phosphate cytidylyltransferase	ISPD	A4D126	729920	CRPPA	Human	RFU	Protein	20	0.2	-0.0620172	9.87909	-0.792361	0.429399	0.619289	-6.37809	0.957924
24447-26	3	SL023741	Protein FAM221A	F221A	A4D161	340277	FAM221A	Human	RFU	Protein	20	0.2	0.281409	9.46685	2.6151	0.00982888	0.0411267	-3.37479	1.21538
24712-6	3	SL023534	GTP-binding protein 10	GTPBA	A4D1E9	85865	GTPBP10	Human	RFU	Protein	20	0.2	-0.0628522	9.89038	-1.561	0.120627	0.268146	-5.49064	0.95737
10762-2	3	SL025911	Killer cell lectin-like receptor subfamily G member 2:N-term	KLRG2:N-term	A4D1S0	346689	KLRG2	Human	RFU	Protein	20	0.2	-0.105255	8.69459	-2.08354	0.0388941	0.118314	-4.56776	0.929641
5653-23	3	SL017074	Probable inactive serine protease 37	PRS37	A4D1T9	136242	PRSS37	Human	RFU	Protein	20	0.2	0.0292533	8.37118	0.57264	0.567744	0.735564	-6.52628	1.02048
13055-53	3	SL019564	PH and SEC7 domain-containing protein 1	PSD1	A5PKW4	5662	PSD	Human	RFU	Protein	20	0.2	-0.0165649	10.2222	-0.31915	0.750055	0.864554	-6.63817	0.988584
24314-9	3	SL023637	Trafficking protein particle complex subunit 13	TPC13	A5PLN9	80006	TRAPPC13	Human	RFU	Protein	20	0.2	0.025721	10.719	0.723682	0.470386	0.656074	-6.4295	1.01799
13482-14	3	SL020129	CCR4-NOT transcription complex subunit 1	CNOT1	A5YKK6	23019	CNOT1	Human	RFU	Protein	20	0.2	0.0906501	12.1478	1.07195	0.285461	0.48547	-6.12126	1.06485
8929-7	3	SL018696	Transcription factor TFIIIB component B'' homolog	BDP1	A6H8Y1	55814	BDP1	Human	RFU	Protein	20	0.2	-0.0209121	12.2406	-0.646577	0.518891	0.69718	-6.48171	0.985609
25493-11	4	SL023775	Protein FAM221B	F221B	A6H8Z2	392307	FAM221B	Human	RFU	Protein	20	0.2	0.037161	9.38871	1.2585	0.210161	0.392484	-5.90774	1.02609
13378-80	3	SL020102	Glutaredoxin-like protein C5orf63	YD286	A6NC05	401207	C5orf63	Human	RFU	Protein	20	0.2	-0.0543049	11.3342	-1.32153	0.188333	0.364515	-5.82803	0.963058
20965-18	3	SL022100	Microtubule-associated proteins 1A/1B light chain 3 beta 2	MP3B2	A6NCE7	643246	MAP1LC3B2	Human	RFU	Protein	0.5	0.005	-0.130993	11.999	-2.04984	0.0421177	0.124491	-4.63488	0.913203
11716-28	3	SL019575	Leucine-rich repeat; immunoglobulin-like domain and transmembrane domain-containing protein 2	LRIT2	A6NDA9	340745	LRIT2	Human	RFU	Protein	20	0.2	0.0511896	10.09	0.633759	0.527201	0.703411	-6.48982	1.03612
18235-16	3	SL020904	Glycerol-3-phosphate phosphatase	PGP	A6NDG6	283871	PGP	Human	RFU	Protein	20	0.2	0.325786	11.9913	5.55531	1.22674e-07	3.74131e-06	7.2042	1.25335
12742-160	3	SL019870	Transmembrane protein 8B	TMM8B	A6NDV4	51754	TMEM8B	Human	RFU	Protein	20	0.2	-0.112122	11.6317	-1.22154	0.223795	0.410637	-5.95271	0.925226
23342-4	3	SL023642	Arrestin domain-containing protein 5	ARRD5	A6NEK1	645432	ARRDC5	Human	RFU	Protein	20	0.2	-0.221417	14.4626	-3.60308	0.000426823	0.00373036	-0.520425	0.857722
7925-18	3	SL018348	Single-pass membrane and coiled-coil domain-containing protein 2	CL070	A6NFE2	341346	SMCO2	Human	RFU	Protein	20	0.2	0.0608604	10.9217	2.62077	0.00967399	0.0405951	-3.36071	1.04309
18888-37	3	SL021138	Fatty acid-binding protein 12	FBP12	A6NFH5	646486	FABP12	Human	RFU	Protein	20	0.2	0.112074	10.8575	1.78388	0.0764603	0.193217	-5.12799	1.08078
20996-107	3	SL022220	Succinate dehydrogenase assembly factor 1; mitochondrial	SDHF1	A6NFY7	644096	SDHAF1	Human	RFU	Protein	20	0.2	0.053035	11.1113	3.00168	0.00314477	0.017339	-2.35319	1.03745
23519-91	3	SL023785	Transmembrane protein 221	TM221	A6NGB7	100130519	TMEM221	Human	RFU	Protein	20	0.2	0.0313416	10.4951	0.684859	0.494487	0.677121	-6.45652	1.02196
6478-2	3	SL017460	IgLON family member 5	IGLO5	A6NGN9	402665	IGLON5	Human	RFU	Protein	20	0.2	-0.180956	11.755	-3.15625	0.00193104	0.011979	-1.90979	0.882118
8888-33	3	SL018720	Small integral membrane protein 9	CX068	A6NGZ8	100132963	SMIM9	Human	RFU	Protein	20	0.2	-0.0133504	10.6819	-0.742713	0.458814	0.644994	-6.41572	0.990789
7948-129	3	SL010876	Glycolipid transfer protein domain-containing protein 2	GLTD2	A6NH11	388323	GLTPD2	Human	RFU	Protein	0.5	0.005	0.140543	10.2538	2.55322	0.0116691	0.0471486	-3.52646	1.10232
9578-263	3	SL019041	MANSC domain-containing protein 4	MANS4	A6NHS7	100287284	MANSC4	Human	RFU	Protein	20	0.2	-0.0748569	9.09051	-1.94477	0.0536687	0.1504	-4.83745	0.949436
24418-14	3	SL023743	Homeobox protein HMX3	HMX3	A6NHT5	340784	HMX3	Human	RFU	Protein	20	0.2	0.0019489	9.00346	0.0565264	0.954998	0.977215	-6.68705	1.00135
7967-38	3	SL018313	Putative POTE ankyrin domain family member M	POTEM	A6NI47	641455	POTEM	Human	RFU	Protein	20	0.2	-0.0292221	6.91868	-0.649364	0.517094	0.696031	-6.47992	0.979949
7787-25	3	SL018231	Leukocyte immunoglobulin-like receptor subfamily A member 5	LIRA5	A6NI73	353514	LILRA5	Human	RFU	Protein	0.5	0.005	0.0790776	11.4396	1.60656	0.110249	0.251283	-5.42029	1.05634
20932-10	3	SL021975	Coiled-coil domain-containing protein 69	CCD69	A6NI79	26112	CCDC69	Human	RFU	Protein	0.5	0.005	-0.0341687	11.4203	-1.234	0.219129	0.404363	-5.9377	0.976594
21105-23	3	SL022287	Protein unc-119 homolog B	U119B	A6NIH7	84747	UNC119B	Human	RFU	Protein	20	0.2	0.49494	9.77543	3.45618	0.000712449	0.00553629	-0.994492	1.40926
25484-120	3	SL021128	AT-rich interactive domain-containing protein 3C	ARI3C	A6NKF2	138715	ARID3C	Human	RFU	Protein	20	0.2	0.366211	10.02	2.5249	0.0126102	0.049927	-3.59478	1.28896
20434-23	3	SL022156	Purkinje cell protein 4-like protein 1	PC4L1	A6NKN8	654790	PCP4L1	Human	RFU	Protein	20	0.2	0.0408105	9.00275	0.733123	0.464625	0.650404	-6.42271	1.02869
24662-78	3	SL023641	Tetratricopeptide repeat protein 36	TTC36	A6NLP5	143941	TTC36	Human	RFU	Protein	20	0.2	-0.0796271	10.5734	-0.848888	0.397293	0.591985	-6.33231	0.946302
8897-3	3	SL018694	Leucine-rich repeat-containing protein 37A2	L37A2	A6NM11	474170	LRRC37A2	Human	RFU	Protein	20	0.2	-0.0272365	10.4773	-1.05565	0.29282	0.493266	-6.13832	0.981298
21009-28	3	SL022235	Sentan	SNTAN	A6NMZ2	132203	SNTN	Human	RFU	Protein	20	0.2	0.0348194	9.59527	0.766638	0.444499	0.633794	-6.39789	1.02443
8034-6	3	SL018398	Dorsal root ganglia homeobox protein	DRGX	A6NNA5	644168	DRGX	Human	RFU	Protein	20	0.2	-0.0115363	9.79704	-0.402365	0.687987	0.820282	-6.60843	0.992036
24437-6	3	SL023783	YjeF N-terminal domain-containing protein 3	YJEN3	A6XGL0	374887	YJEFN3	Human	RFU	Protein	20	0.2	-0.0262339	9.11247	-0.460816	0.645596	0.790351	-6.58346	0.98198
15482-12	3	SL012348	Alpha-2-macroglobulin-like protein 1	A2ML1	A8K2U0	144568	A2ML1	Human	RFU	Protein	20	0.2	0.0131599	10.2313	0.105226	0.916336	0.957863	-6.68315	1.00916
10713-151	3	SL017073	CMRF35-like molecule 7	CLM7	A8K4G0	124599	CD300LB	Human	RFU	Protein	20	0.2	-0.113939	7.55923	-2.60307	0.0101646	0.0420724	-3.40452	0.924061
10496-11	3	SL009322	Calcium-activated chloride channel regulator 1	CaCC	A8K7I4	1179	CLCA1	Human	RFU	Protein	20	0.2	-0.00911715	10.6511	-0.15312	0.878509	0.941407	-6.67702	0.9937
25220-8	3	SL023179	Cysteine-rich tail protein 1	CRTP1	A8MQ03	375791	CYSRT1	Human	RFU	Protein	20	0.2	-0.485818	10.2652	-2.84338	0.00508511	0.0247598	-2.78677	0.714092
24412-1	3	SL023740	Synaptonemal complex central element protein 1-like	SYC1L	A8MT33	100130958	SYCE1L	Human	RFU	Protein	20	0.2	-0.251623	10.3727	-1.25974	0.209714	0.39195	-5.9062	0.839951
13479-8	3	SL020149	Protein FAM171A2	F1712	A8MVW0	284069	FAM171A2	Human	RFU	Protein	0.5	0.005	0.00537999	12.2042	0.104327	0.917049	0.958006	-6.68324	1.00374
6568-18	3	SL025878	HEPACAM family member 2:Isoform 2; Extracellular domain	HECA2:ECD	A8MVW5	253012	HEPACAM2	Human	RFU	Protein	20	0.2	0.0286005	11.1847	1.08341	0.28036	0.479705	-6.10911	1.02002
8363-18	3	SL018473	UPF0577 protein KIAA1324-like	K132L	A8MWY0	222223	ELAPOR2	Human	RFU	Protein	20	0.2	0.0330074	9.54054	0.924024	0.356954	0.557378	-6.26663	1.02314
11155-16	3	SL019315	Collagen alpha-5(VI) chain	CO6A5	A8TX70	256076	COL6A5	Human	RFU	Protein	20	0.2	-0.112987	8.97485	-1.29273	0.198086	0.377083	-5.86492	0.924672
6633-43	3	SL017508	Uroplakin-3b-like protein	UPK3L	B0FP48	100134938	None	Human	RFU	Protein	20	0.2	0.0435214	11.1267	1.02972	0.304794	0.50366	-6.16493	1.03063
24957-6	3	SL014551	Espin	ESPN	B1AK53	83715	None	Human	RFU	Protein	20	0.2	0.157101	10.3514	2.33059	0.0211043	0.0744936	-4.0445	1.11504
8355-80	3	SL018469	Isthmin-1	ISM1	B1AKI9	140862	None	Human	RFU	Protein	20	0.2	0.0317954	10.3255	1.38066	0.169432	0.341724	-5.74979	1.02228
7995-16	3	SL018331	von Willebrand factor C domain-containing protein 2-like	VWC2L	B2RUY7	402117	None	Human	RFU	Protein	20	0.2	-0.0210209	10.2216	-1.05932	0.291153	0.491595	-6.13451	0.985535
12531-5	3	SL019768	Endogenous retrovirus group V member 1 Env polyprotein	ERVV1	B6SEH8		ERVV-1	Human	RFU	Protein	20	0.2	0.0474195	11.0525	0.537538	0.591691	0.753871	-6.54555	1.03341
24423-9	3	SL023765	Protein phosphatase 1 regulatory subunit 3G	PP13G	B7ZBB8	648791	None	Human	RFU	Protein	20	0.2	0.0190307	9.16604	0.364798	0.715775	0.84031	-6.6227	1.01328
23386-38	3	SL023759	T-complex protein 10A homolog 2	TCP2L	B9ZVM9	401285	None	Human	RFU	Protein	20	0.2	0.145661	11.0895	1.03027	0.304537	0.50335	-6.16437	1.10624
23424-4	3	SL023786	Ankyrin repeat domain-containing protein 63	ANR63	C9JTQ0	100131244	None	Human	RFU	Protein	20	0.2	-0.0595359	10.673	-1.32889	0.185898	0.36209	-5.81847	0.959573
8383-20	3	SL018492	Uncharacterized protein C11orf94	CK094	C9JXX5	143678	None	Human	RFU	Protein	20	0.2	0.0810137	10.108	1.83088	0.0690988	0.179751	-5.0456	1.05776
8927-6	3	SL018723	Uncharacterized protein C7orf73	CG073	E0CX11	647087	None	Human	RFU	Protein	20	0.2	0.00506756	10.6731	0.19443	0.846102	0.923792	-6.6699	1.00352
21821-9	3	SL021179	Peptidyl-prolyl cis-trans isomerase A-like 4D	PAL4D	F5H284	645142	None	Human	RFU	Protein	20	0.2	-0.0449885	11.9427	-1.12276	0.26333	0.460181	-6.06644	0.969298
23335-31	3	SL023778	Protein FAM229A	F229A	H3BQW9	100128071	None	Human	RFU	Protein	20	0.2	-0.115019	7.30379	-3.82526	0.000191	0.00197475	0.227807	0.92337
23536-14	3	SL023781	Uncharacterized protein C19orf84	CS084	I3L1E1	147646	None	Human	RFU	Protein	20	0.2	0.07347	8.73298	1.13291	0.259055	0.454604	-6.05518	1.05224
21895-36	3	SL022648	Interferon lambda-4	IFNL4	K9M1U5	101180976	None	Human	RFU	Protein	20	0.2	-0.0570318	12.8211	-1.41384	0.159475	0.327349	-5.70443	0.96124
21144-160	3	SL021448	Serine/threonine-protein kinase Sgk1	SGK1	O00141	6446	SGK1	Human	RFU	Protein	20	0.2	0.015143	10.2762	0.914333	0.362006	0.562494	-6.27541	1.01055
19114-8	3	SL014563	Thymidine kinase 2; mitochondrial	KITM	O00142	7084	TK2	Human	RFU	Protein	20	0.2	-0.00775634	10.5514	-0.0874815	0.930405	0.963861	-6.68485	0.994638
22591-4	3	SL022636	Frizzled-9	FZD9	O00144	8326	FZD9	Human	RFU	Protein	20	0.2	-0.125373	10.2316	-0.703546	0.482804	0.666633	-6.4437	0.916767
11428-31	3	SL006955	PDZ and LIM domain protein 1	PDLI1	O00151	9124	PDLIM1	Human	RFU	Protein	20	0.2	-0.313191	11.1863	-2.67048	0.00840786	0.0364357	-3.23622	0.804859
20241-9	3	SL006956	Synaptosomal-associated protein 23	SNP23	O00161	8773	SNAP23	Human	RFU	Protein	0.5	0.005	-0.185078	12.7353	-3.06732	0.00256217	0.0148219	-2.16729	0.879601
21206-218	3	SL018349	HCLS1-associated protein X-1	HAX1	O00165	10456	HAX1	Human	RFU	Protein	20	0.2	-0.0206857	11.4211	-0.615309	0.539281	0.713009	-6.50121	0.985764
21152-25	3	SL022038	Eyes absent homolog 2	EYA2	O00167	2139	EYA2	Human	RFU	Protein	0.5	0.005	-0.00673171	11.3558	-0.296906	0.766948	0.874576	-6.64496	0.995345
3839-60	2	SL011629	AH receptor-interacting protein	AIP	O00170	9049	AIP	Human	RFU	Protein	20	0.2	0.297412	11.2233	5.74548	4.92678e-08	1.7265e-06	8.08003	1.22894
4128-27	2	SL003104	C-C motif chemokine 24	Eotaxin-2	O00175	6369	CCL24	Human	RFU	Protein	20	0.2	0.117291	9.69087	2.91006	0.00416298	0.0213841	-2.60669	1.0847
9197-4	3	SL008486	Galectin-9	LEG9	O00182	3965	LGALS9	Human	RFU	Protein	20	0.2	0.0400229	10.7361	1.49527	0.136939	0.293143	-5.58866	1.02813
10076-1	3	SL019225	AP-4 complex subunit mu-1	AP4M1	O00189	9179	AP4M1	Human	RFU	Protein	20	0.2	0.102287	11.0446	2.52128	0.0127351	0.0503049	-3.60345	1.07347
13596-3	3	SL006957	Ras-related protein Rab-27B	RB27B	O00194	5874	RAB27B	Human	RFU	Protein	20	0.2	-0.26479	12.9848	-3.16258	0.00189218	0.0117881	-1.89124	0.83232
8008-28	3	SL006958	Activator of apoptosis harakiri	HRK	O00198	8739	HRK	Human	RFU	Protein	20	0.2	0.0165843	11.6139	0.770339	0.442307	0.631534	-6.39508	1.01156
17209-27	3	SL020906	Sulfotransferase family cytosolic 2B member 1	ST2B1	O00204	6820	SULT2B1	Human	RFU	Protein	20	0.2	0.0474294	11.8961	1.19772	0.23291	0.422308	-5.98099	1.03342
11101-18	3	SL004489	Toll-like receptor 4	TLR4	O00206	7099	TLR4	Human	RFU	Protein	20	0.2	-0.0365172	8.74345	-1.04249	0.298859	0.498829	-6.15191	0.975006
3647-49	4	SL018625	Toll-like receptor 4:Lymphocyte antigen 96 complex	TLR4:MD-2 complex	O00206|Q9Y6Y9	7099|23643	TLR4|LY96	Human	RFU	Protein	20	0.2	-0.140968	11.5338	-2.99537	0.00320676	0.0176142	-2.37087	0.90691
12442-4	3	SL019715	Rho-related GTP-binding protein RhoD	RHOD	O00212	29984	RHOD	Human	RFU	Protein	20	0.2	0.0212111	8.9216	0.140461	0.888484	0.945577	-6.67886	1.01481
14206-28	3	SL025794	Amyloid beta A4 precursor protein-binding family B member 1:Phosphotyrosine Interaction Domain 2	APBB1:PID 2	O00213	322	APBB1	Human	RFU	Protein	20	0.2	-0.0373077	7.65589	-1.47458	0.142416	0.302029	-5.61868	0.974472
4909-68	1	SL005167	Galectin-8	Galectin-8	O00214	3964	LGALS8	Human	RFU	Protein	20	0.2	-0.124647	8.05616	-2.63384	0.00932547	0.039382	-3.32819	0.917229
4832-75	2	SL004156	Tumor necrosis factor receptor superfamily member 10A	TRAIL R1	O00220	8797	TNFRSF10A	Human	RFU	Protein	20	0.2	0.0493792	11.0168	1.40605	0.161773	0.330446	-5.71518	1.03482
20071-53	3	SL004546	I-kappa-B-epsilon	IKB-epsilon	O00221	4794	NFKBIE	Human	RFU	Protein	20	0.2	0.10433	9.94889	0.439061	0.661248	0.800504	-6.59315	1.07499
13572-43	3	SL010941	26S proteasome non-ATPase regulatory subunit 11	PSD11	O00231	5717	PSMD11	Human	RFU	Protein	20	0.2	0.392625	12.0674	3.59154	0.000444605	0.00384885	-0.558274	1.31278
13931-22	3	SL012980	26S proteasome non-ATPase regulatory subunit 9	PSMD9	O00233	5715	PSMD9	Human	RFU	Protein	20	0.2	0.750642	12.0807	6.34391	2.49234e-09	1.34568e-07	10.9533	1.68254
10550-37	3	SL004132	Bone morphogenetic protein receptor type-1B	BMP RIB	O00238	658	BMPR1B	Human	RFU	Protein	20	0.2	0.00313259	9.61826	0.135472	0.89242	0.947477	-6.67954	1.00217
6247-9	3	SL008942	Signal-regulatory protein beta-1	SIRB1	O00241	10326	SIRPB1	Human	RFU	Protein	20	0.2	0.0761639	11.6426	0.713229	0.476809	0.661615	-6.43692	1.05421
19233-75	3	SL006960	Copper transport protein ATOX1	ATOX1	O00244	475	ATOX1	Human	RFU	Protein	20	0.2	-0.156731	10.7217	-1.91545	0.0573337	0.158118	-4.89219	0.897055
2813-11	2	SL006924	Agouti-related protein	ART	O00253	181	AGRP	Human	RFU	Protein	20	0.2	-0.141656	10.5079	-2.95999	0.00357575	0.0191222	-2.46941	0.906478
24896-5	3	SL023247	Menin	MEN1	O00255	4221	MEN1	Human	RFU	Protein	20	0.2	0.00971816	8.22254	0.394313	0.693909	0.823233	-6.61161	1.00676
7863-50	3	SL008875	Membrane-associated progesterone receptor component 1	PGRC1	O00264	10857	PGRMC1	Human	RFU	Protein	20	0.2	0.0175822	13.2336	0.281852	0.778444	0.881342	-6.64927	1.01226
21249-115	3	SL006961	DNA fragmentation factor subunit alpha	DFFA	O00273	1676	DFFA	Human	RFU	Protein	20	0.2	0.0463608	12.5297	1.74215	0.0835275	0.206524	-5.19942	1.03266
12726-3	3	SL019868	Regulatory factor X-associated protein	RFXAP	O00287	5994	RFXAP	Human	RFU	Protein	20	0.2	0.14212	10.3525	2.53213	0.0123635	0.0491371	-3.57739	1.10353
15503-20	3	SL004647	Left-right determination factor 2	Lefty-A	O00292	7044	LEFTY2	Human	RFU	Protein	20	0.2	-0.325215	9.67812	-4.60361	8.77324e-06	0.000150655	3.12872	0.798179
21146-187	3	SL022275	Tubby-related protein 1	TULP1	O00294	7287	TULP1	Human	RFU	Protein	20	0.2	-0.0401719	8.19565	-0.684442	0.49475	0.677227	-6.4568	0.972539
5013-2	1	SL004915	Chloride intracellular channel protein 1	NCC27	O00299	1192	CLIC1	Human	RFU	Protein	20	0.2	-0.158374	14.2359	-1.75904	0.0806055	0.200866	-5.17071	0.896034
8304-50	3	SL002539	Tumor necrosis factor receptor superfamily member 11B	OPG	O00300	4982	TNFRSF11B	Human	RFU	Protein	20	0.2	-0.0686662	12.7562	-0.891923	0.373859	0.572732	-6.29537	0.953519
11130-158	3	SL019338	Voltage-dependent L-type calcium channel subunit beta-4	CACB4	O00305	785	CACNB4	Human	RFU	Protein	20	0.2	-0.0325223	9.29946	-0.846833	0.398434	0.593054	-6.33403	0.977709
21670-52	3	SL021745	NEDD4-like E3 ubiquitin-protein ligase WWP2	WWP2	O00308	11060	WWP2	Human	RFU	Protein	20	0.2	-0.0122888	10.9871	-0.324166	0.746263	0.861636	-6.63657	0.991518
23210-4	3	SL022857	ETS translocation variant 2	ETV2	O00321	2116	ETV2	Human	RFU	Protein	20	0.2	0.00255038	10.3103	0.0278291	0.977835	0.988961	-6.68825	1.00177
18319-7	3	SL007950	Pyruvate dehydrogenase protein X component; mitochondrial	ODPX	O00330	8050	PDHX	Human	RFU	Protein	20	0.2	-0.0205139	9.95366	-0.403939	0.686832	0.819364	-6.6078	0.985881
17811-78	3	SL014570	Sulfotransferase 1C2	ST1C2	O00338	6819	SULT1C2	Human	RFU	Protein	20	0.2	-0.0139366	11.3094	-0.504997	0.6143	0.769612	-6.56234	0.990386
3325-2	2	SL010465	Matrilin-2	MATN2	O00339	4147	MATN2	Human	RFU	Protein	0.5	0.005	-0.111045	13.1725	-2.79801	0.00581537	0.0274358	-2.90716	0.925917
6217-23	3	SL006394	Sulfhydryl oxidase 1	QSCN6	O00391	5768	QSOX1	Human	RFU	Protein	0.005	5e-05	-0.0401422	11.611	-1.10876	0.269305	0.46715	-6.08179	0.972559
18311-44	3	SL016368	Dynactin subunit 6	DCTN6	O00399	10671	DCTN6	Human	RFU	Protein	20	0.2	0.11585	9.47269	0.867939	0.386811	0.584709	-6.31618	1.08361
25082-3	3	SL023201	Neural Wiskott-Aldrich syndrome protein	WASL	O00401	8976	WASL	Human	RFU	Protein	20	0.2	-0.0665895	9.38718	-1.6842	0.0942184	0.224576	-5.29593	0.954893
5246-64	3	SL005730	cGMP-dependent 3';5'-cyclic phosphodiesterase	cGMP-stimulated PDE	O00408	5138	PDE2A	Human	RFU	Protein	0.005	5e-05	-0.0149965	9.53248	-0.251335	0.801898	0.89634	-6.65733	0.989659
12332-7	3	SL019680	Eukaryotic elongation factor 2 kinase	EF2K	O00418	29904	EEF2K	Human	RFU	Protein	20	0.2	-0.263027	11.4651	-2.53469	0.0122773	0.0488744	-3.57123	0.833338
12830-4	3	SL019934	Histone deacetylase complex subunit SAP18	SAP18	O00422	10284	SAP18	Human	RFU	Protein	20	0.2	0.227587	11.5017	3.5973	0.000435634	0.00378918	-0.539373	1.17088
21452-3	3	SL011156	Dynamin-1-like protein	DNM1L	O00429	10059	DNM1L	Human	RFU	Protein	20	0.2	0.0752677	11.8661	1.06308	0.289449	0.490308	-6.13058	1.05356
21369-15	3	SL022215	RNA 3'-terminal phosphate cyclase	RTCA	O00442	8634	RTCA	Human	RFU	Protein	20	0.2	1.12553	14.1834	8.31699	5.01745e-14	1.5901e-11	21.4265	2.18182
14028-22	3	SL020311	Phosphatidylinositol 4-phosphate 3-kinase C2 domain-containing subunit alpha	P3C2A	O00443	5286	PIK3C2A	Human	RFU	Protein	20	0.2	0.0149536	11.8145	0.413735	0.679657	0.813468	-6.60384	1.01042
9099-19	3	SL014571	Synaptotagmin-5	SYT5	O00445	6861	SYT5	Human	RFU	Protein	20	0.2	-0.0365187	11.4834	-1.63203	0.104766	0.242733	-5.38012	0.975005
2515-14	3	SL004143	GDNF family receptor alpha-2	GFRa-2	O00451	2675	GFRA2	Human	RFU	Protein	0.5	0.005	0.0622681	11.6461	1.28016	0.202462	0.382814	-5.88078	1.04411
9531-24	3	SL014572	Leukocyte-specific transcript 1 protein	LST1	O00453	7940	LST1	Human	RFU	Protein	20	0.2	0.114468	11.913	2.13746	0.0341781	0.106864	-4.45826	1.08258
25428-103	3	SL023624	Interferon-related developmental regulator 1	IFRD1	O00458	3475	IFRD1	Human	RFU	Protein	20	0.2	-0.0579744	10.0227	-0.979736	0.32879	0.528146	-6.21438	0.960612
6382-17	3	SL008934	Beta-mannosidase	MANBA	O00462	4126	MANBA	Human	RFU	Protein	20	0.2	-0.333118	12.4117	-5.8243	3.35788e-08	1.21769e-06	8.4485	0.793819
15483-377	3	SL005368	Agrin	Agrin	O00468	375790	AGRN	Human	RFU	Protein	0.5	0.005	0.0756462	11.7804	1.34339	0.181169	0.355558	-5.79949	1.05383
6923-1	3	SL012351	Procollagen-lysine;2-oxoglutarate 5-dioxygenase 2	PLOD2	O00469	5352	PLOD2	Human	RFU	Protein	20	0.2	-0.0460261	10.5996	-0.645198	0.519782	0.697862	-6.48259	0.968601
11494-4	3	SL019480	RNA polymerase II elongation factor ELL2	ELL2	O00472	22936	ELL2	Human	RFU	Protein	20	0.2	-0.161621	10.7077	-2.35397	0.0198675	0.0710222	-3.99214	0.89402
17692-2	3	SL006193	Butyrophilin subfamily 3 member A3	BT3A3	O00478	10384	BTN3A3	Human	RFU	Protein	20	0.2	-0.0369708	9.47822	-1.31243	0.191377	0.368448	-5.83978	0.974699
7081-2	4	SL014573	Butyrophilin subfamily 3 member A1	BT3A1	O00481	11119	BTN3A1	Human	RFU	Protein	20	0.2	0.0416851	10.417	0.593914	0.553462	0.723677	-6.514	1.02932
12444-39	3	SL006967	Nuclear receptor subfamily 5 group A member 2	NR5A2	O00482	2494	NR5A2	Human	RFU	Protein	20	0.2	0.0862246	9.70173	1.84722	0.0666804	0.175274	-5.01646	1.06159
23618-23	3	SL023295	Zinc finger protein 593	ZN593	O00488	51042	ZNF593	Human	RFU	Protein	20	0.2	0.0848278	9.12927	1.34994	0.179063	0.353711	-5.79085	1.06056
9574-11	3	SL019026	Myc box-dependent-interacting protein 1	BIN1	O00499	274	BIN1	Human	RFU	Protein	0.5	0.005	0.0840347	10.2135	0.853483	0.394749	0.590838	-6.32845	1.05998
6407-63	3	SL012352	Ladinin-1	LAD1	O00515	3898	LAD1	Human	RFU	Protein	20	0.2	-0.136852	8.1314	-2.90807	0.0041881	0.0214375	-2.61211	0.909501
8958-51	3	SL008936	Neural cell adhesion molecule L1-like protein	CHL1	O00533	10752	CHL1	Human	RFU	Protein	0.005	5e-05	-0.0900773	12.4465	-2.89295	0.00438373	0.0221093	-2.65325	0.939472
4267-81	3	SL011772	Pescadillo homolog	PESC	O00541	23481	PES1	Human	RFU	Protein	20	0.2	0.133427	9.21148	2.71402	0.00742406	0.033077	-3.12544	1.0969
8264-43	3	SL006970	Delta-like protein 1	DLL1	O00548	28514	DLL1	Human	RFU	Protein	0.5	0.005	0.284909	11.339	6.71034	3.70972e-10	2.70402e-08	12.7928	1.21833
19802-22	3	SL013709	Receptor-binding cancer antigen expressed on SiSo cells	RCAS1	O00559	9166	EBAG9	Human	RFU	Protein	20	0.2	0.229973	12.3114	3.89702	0.000146227	0.00160037	0.477357	1.17281
17806-6	3	SL005369	Syntenin-1	Syntenin 1	O00560	6386	SDCBP	Human	RFU	Protein	20	0.2	0.000495413	15.3203	0.00781134	0.993778	0.996375	-6.68861	1.00034
16913-8	3	SL008937	Ribonuclease T2	RNT2	O00584	8635	RNASET2	Human	RFU	Protein	20	0.2	-0.08412	10.9909	-1.32227	0.188087	0.364342	-5.82707	0.94336
2516-57	3	SL003193	C-C motif chemokine 21	6Ckine	O00585	6366	CCL21	Human	RFU	Protein	0.5	0.005	0.100732	12.3075	1.46972	0.143726	0.304186	-5.62566	1.07232
5605-77	3	SL006973	Beta-1;3-N-acetylglucosaminyltransferase manic fringe	MFNG	O00587	4242	MFNG	Human	RFU	Protein	20	0.2	0.0406999	11.1748	0.504098	0.614931	0.77001	-6.56279	1.02861
15582-25	3	SL010462	Ficolin-1	FCN1	O00602	2219	FCN1	Human	RFU	Protein	20	0.2	-0.139786	12.0776	-2.6571	0.00873309	0.037533	-3.26994	0.907654
6264-9	3	SL010428	Protein CYR61	CYR61	O00622	3491	CCN1	Human	RFU	Protein	20	0.2	0.0204309	8.24746	0.220984	0.825404	0.91033	-6.66444	1.01426
13634-209	3	SL006975	Pirin	PIR	O00625	8544	PIR	Human	RFU	Protein	20	0.2	0.0408161	9.9612	0.836388	0.404264	0.597341	-6.34271	1.0287
22993-9	3	SL003187	C-C motif chemokine 22	MDC	O00626	6367	CCL22	Human	RFU	Protein	0.5	0.005	0.0693297	11.1619	0.980399	0.328464	0.528008	-6.21374	1.04923
12698-72	3	SL006395	Importin subunit alpha-3	IMA4	O00629	3840	KPNA4	Human	RFU	Protein	20	0.2	0.0894604	10.8398	2.76163	0.00646867	0.029823	-3.00245	1.06397
21940-12	3	SL012354	Protein Wnt-10b	WN10B	O00744	7480	WNT10B	Human	RFU	Protein	20	0.2	0.0389529	11.1023	0.939544	0.348958	0.547591	-6.25238	1.02737
16809-1	3	SL006976	Nucleoside diphosphate kinase; mitochondrial	NDKM	O00746	4833	NME4	Human	RFU	Protein	20	0.2	0.0483043	11.2881	1.06146	0.290181	0.490863	-6.13227	1.03405
4889-82	1	SL009951	Protein Wnt-7a	WNT7A	O00755	7476	WNT7A	Human	RFU	Protein	20	0.2	-0.0202815	8.62405	-0.772294	0.441152	0.630749	-6.39359	0.98604
9867-23	3	SL019156	Fructose-1;6-bisphosphatase isozyme 2	F16P2	O00757	8789	FBP2	Human	RFU	Protein	20	0.2	-0.116559	10.5104	-1.63404	0.104343	0.242216	-5.37693	0.922385
20142-42	3	SL006252	Ubiquitin-conjugating enzyme E2 C	UBE2C	O00762	11065	UBE2C	Human	RFU	Protein	20	0.2	0.0280436	9.04351	0.843702	0.400176	0.59407	-6.33664	1.01963
11098-1	3	SL007953	Pyridoxal kinase	PDXK	O00764	8566	PDXK	Human	RFU	Protein	20	0.2	0.553304	11.1056	4.31426	2.88807e-05	0.000412767	2.00143	1.46744
9898-161	3	SL014579	AT-rich interactive domain-containing protein 1A	ARI1A	O14497	8289	ARID1A	Human	RFU	Protein	20	0.2	0.234478	10.5353	1.89794	0.05962	0.162456	-4.92448	1.17648
8060-7	3	SL013710	Pro-neuregulin-2; membrane-bound isoform	NRG2	O14511	9542	NRG2	Human	RFU	Protein	20	0.2	-0.0290498	8.22979	-0.832111	0.406666	0.599431	-6.34623	0.980066
11657-86	3	SL006979	Suppressor of cytokine signaling 7	SOCS7	O14512	30837	SOCS7	Human	RFU	Protein	20	0.2	0.037898	9.71379	1.01669	0.310933	0.511139	-6.17805	1.02662
21711-86	3	SL006980	Brain-specific angiogenesis inhibitor 1	BAI1	O14514	575	ADGRB1	Human	RFU	Protein	20	0.2	-0.104976	8.6534	-2.52173	0.0127195	0.050278	-3.60238	0.929821
9450-18	3	SL019015	Cyclin-dependent kinase 2-associated protein 1	CDKA1	O14519	8099	CDK2AP1	Human	RFU	Protein	20	0.2	-0.0655165	8.44131	-1.87723	0.0624234	0.167898	-4.96232	0.955603
23704-11	3	SL010846	Transmembrane protein 24	TMM24	O14523	9854	C2CD2L	Human	RFU	Protein	20	0.2	0.0475881	10.0154	0.781635	0.435658	0.625384	-6.38642	1.03354
23303-131	3	SL023347	Thioredoxin domain-containing protein 9	TXND9	O14530	10190	TXNDC9	Human	RFU	Protein	20	0.2	-0.0527554	10.2463	-0.315269	0.752995	0.866253	-6.63939	0.964093
20247-17	3	SL021764	Dihydropyrimidinase-related protein 4	DPYL4	O14531	10570	DPYSL4	Human	RFU	Protein	20	0.2	-0.00335907	10.8525	-0.128669	0.897792	0.949648	-6.68043	0.997674
11440-58	3	SL004268	Suppressor of cytokine signaling 3	SOCS-3	O14543	9021	SOCS3	Human	RFU	Protein	0.5	0.005	0.0875188	10.9614	1.82295	0.0702974	0.181687	-5.05964	1.06254
9590-10	3	SL019040	Cytochrome c oxidase subunit 7A-related protein; mitochondrial	COX7R	O14548	9167	COX7A2L	Human	RFU	Protein	20	0.2	0.141884	11.6004	0.649458	0.517033	0.696031	-6.47986	1.10334
8004-15	3	SL009421	Glyceraldehyde-3-phosphate dehydrogenase; testis-specific	G3PT	O14556	26330	GAPDHS	Human	RFU	Protein	20	0.2	-0.183431	8.98878	-2.27741	0.0241717	0.0829116	-4.16175	0.880606
19127-1	3	SL007954	Heat shock protein beta-6	HSPB6	O14558	126393	HSPB6	Human	RFU	Protein	20	0.2	-0.128972	13.436	-1.50695	0.133923	0.288976	-5.57155	0.914483
19310-81	3	SL014583	Coatomer subunit epsilon	COPE	O14579	11316	COPE	Human	RFU	Protein	20	0.2	-0.101451	9.32645	-1.82508	0.0699739	0.181104	-5.05587	0.932095
15573-110	3	SL008782	Neurocan core protein	CSPG3	O14594	1463	NCAN	Human	RFU	Protein	20	0.2	-0.168801	10.9188	-2.02742	0.0443856	0.129566	-4.67894	0.889582
19224-5	3	SL012984	Eukaryotic translation initiation factor 1A; Y-chromosomal	IF1AY	O14602	9086	EIF1AY	Human	RFU	Protein	20	0.2	0.404032	15.6951	4.06471	7.72679e-05	0.00095259	1.07506	1.3232
10917-40	3	SL006983	Guanine nucleotide-binding protein G(I)/G(S)/G(O) subunit gamma-T2	GBGT2	O14610	2793	GNGT2	Human	RFU	Protein	20	0.2	-0.0867488	9.40324	-3.19358	0.00171188	0.0109551	-1.79979	0.941642
13068-139	3	SL006984	Copper chaperone for superoxide dismutase	CCS	O14618	9973	CCS	Human	RFU	Protein	20	0.2	0.0349983	9.21399	0.456877	0.648419	0.792609	-6.58524	1.02456
18171-25	3	SL003326	C-X-C motif chemokine 11	I-TAC	O14625	6373	CXCL11	Human	RFU	Protein	20	0.2	-0.045213	8.75642	-1.82439	0.0700783	0.181199	-5.05709	0.969147
25251-6	3	SL018016	Ectonucleotide pyrophosphatase/phosphodiesterase family member 3	ENPP3	O14638	5169	ENPP3	Human	RFU	Protein	20	0.2	0.0441891	11.1578	0.990829	0.323361	0.523518	-6.20362	1.0311
13575-40	3	SL020209	Segment polarity protein dishevelled homolog DVL-2	DVL2	O14641	1856	DVL2	Human	RFU	Protein	0.5	0.005	0.00990033	12.7292	0.256531	0.797891	0.893734	-6.65603	1.00689
20437-9	3	SL022013	Axonemal dynein light intermediate polypeptide 1	IDLC	O14645	7802	DNALI1	Human	RFU	Protein	20	0.2	-0.0572355	8.3649	-1.38706	0.167477	0.339188	-5.74113	0.961104
10426-21	3	SL018004	Golgi SNAP receptor complex member 2	GOSR2	O14653	9570	GOSR2	Human	RFU	Protein	20	0.2	-0.065697	9.23961	-0.794134	0.428369	0.618664	-6.3767	0.955484
8306-54	3	SL026009	Transmembrane gamma-carboxyglutamic acid protein 1:Cytoplasmic domain	TMG1:CD	O14668	5638	PRRG1	Human	RFU	Protein	0.5	0.005	0.0621508	9.89048	1.17546	0.24167	0.434518	-6.00694	1.04402
8405-108	3	SL025785	Disintegrin and metalloproteinase domain-containing protein 10:Extracellular domain	ADAM 10:ECD	O14672	102	ADAM10	Human	RFU	Protein	20	0.2	-0.108034	10.9495	-1.38348	0.168567	0.340734	-5.74597	0.927852
25886-11	3	SL024256	ATP-binding cassette sub-family D member 4	ABCD4	O14678	5826	ABCD4	Human	RFU	Protein	20	0.2	0.0985617	10.3886	1.96113	0.0517111	0.146173	-4.80657	1.07071
13022-20	3	SL019515	Tumor protein p53-inducible protein 11	P5I11	O14683	9537	TP53I11	Human	RFU	Protein	0.5	0.005	0.0917438	12.9407	0.935527	0.351017	0.550229	-6.25609	1.06566
13623-4	3	SL007956	Histone-lysine N-methyltransferase 2D	MLL2	O14686	8085	KMT2D	Human	RFU	Protein	20	0.2	0.0356286	11.102	0.808033	0.420348	0.611478	-6.36571	1.025
12635-9	3	SL019822	tRNA (cytosine(38)-C(5))-methyltransferase	TRDMT	O14717	1787	TRDMT1	Human	RFU	Protein	20	0.2	-0.00726898	9.19812	-0.212349	0.832122	0.915385	-6.66629	0.994974
13583-19	3	SL003661	Apoptotic protease-activating factor 1	Apaf-1	O14727	317	APAF1	Human	RFU	Protein	20	0.2	0.0148787	11.3348	0.256179	0.798163	0.893748	-6.65612	1.01037
12581-39	3	SL014587	Inositol monophosphatase 2	IMPA2	O14732	3613	IMPA2	Human	RFU	Protein	20	0.2	-0.141214	10.1135	-1.44499	0.150541	0.314722	-5.66089	0.906756
17400-71	3	SL019729	Acyl-coenzyme A thioesterase 8	ACOT8	O14734	10005	ACOT8	Human	RFU	Protein	20	0.2	-0.0408351	11.7775	-0.551748	0.58194	0.746921	-6.5379	0.972092
12517-52	3	SL003787	Programmed cell death protein 5	TFAR19	O14737	9141	PDCD5	Human	RFU	Protein	20	0.2	0.486407	14.2622	5.16234	7.60975e-07	1.78352e-05	5.45673	1.40095
24694-158	3	SL008393	Ezrin-radixin-moesin-binding phosphoprotein 50	NHERF	O14745	9368	SLC9A3R1	Human	RFU	Protein	20	0.2	0.160745	14.5125	1.4937	0.13735	0.293849	-5.59096	1.11786
2853-68	2	SL006911	Serine/threonine-protein kinase Chk1	CHK1	O14757	1111	CHEK1	Human	RFU	Protein	20	0.2	0.136947	10.0755	3.03614	0.00282516	0.015988	-2.25602	1.09958
5534-49	2	SL026015	Tumor necrosis factor receptor superfamily member 10B:Extracellular domain; TNFR-Cys domains 1-3	TRAIL R2:ECD	O14763	8795	TNFRSF10B	Human	RFU	Protein	20	0.2	0.115176	10.0934	2.91822	0.00406137	0.0210102	-2.58441	1.08311
23568-41	3	SL023304	Homeobox protein Meis2	MEIS2	O14770	4212	MEIS2	Human	RFU	Protein	20	0.2	0.192484	8.68843	4.02709	8.93047e-05	0.00107594	0.939197	1.14273
17691-1	3	SL007957	Tripeptidyl-peptidase 1	TPP1	O14773	1200	TPP1	Human	RFU	Protein	0.5	0.005	0.103629	11.2822	1.76788	0.0791094	0.198427	-5.15557	1.07447
12730-3	3	SL006986	Kinetochore protein NDC80 homolog	KNTC2	O14777	10403	NDC80	Human	RFU	Protein	0.5	0.005	0.0539032	13.6225	1.50755	0.133768	0.288729	-5.57066	1.03807
24407-31	3	SL023609	Kinesin-like protein KIF3C	KIF3C	O14782	3797	KIF3C	Human	RFU	Protein	20	0.2	0.119105	12.3135	4.3691	2.31372e-05	0.000345589	2.21078	1.08606
5542-22	2	SL006397	Neuropilin-1	NRP1	O14786	8829	NRP1	Human	RFU	Protein	0.005	5e-05	0.035019	11.5136	0.696338	0.487292	0.671304	-6.44868	1.02457
2917-3	2	SL002541	Tumor necrosis factor ligand superfamily member 11	sRANKL	O14788	8600	TNFSF11	Human	RFU	Protein	20	0.2	0.0718625	10.4094	2.2529	0.0257125	0.0867277	-4.21495	1.05107
11510-31	3	SL005699	Apolipoprotein L1	Apo L1	O14791	8542	APOL1	Human	RFU	Protein	0.005	5e-05	0.044644	15.6128	0.980801	0.328266	0.528008	-6.21335	1.03143
15497-9	3	SL012357	Heparan sulfate glucosamine 3-O-sulfotransferase 1	HS3S1	O14792	9957	HS3ST1	Human	RFU	Protein	20	0.2	0.0303749	10.6532	1.23618	0.218321	0.403382	-5.93506	1.02128
12077-32	3	SL004357	Growth/differentiation factor 8	Myostatin	O14793	2660	MSTN	Human	RFU	Protein	20	0.2	-0.106073	12.7471	-1.9299	0.055502	0.154351	-4.86531	0.929114
18840-205	3	SL021503	SH2 domain-containing protein 1B	SH21B	O14796	117157	SH2D1B	Human	RFU	Protein	20	0.2	0.00769173	12.298	0.197865	0.843418	0.922009	-6.66923	1.00535
18297-8	3	SL021012	Ras-related protein M-Ras	RASM	O14807	22808	MRAS	Human	RFU	Protein	20	0.2	0.0659479	10.6704	1.75443	0.0813938	0.202332	-5.17856	1.04677
18332-17	3	SL020907	Complexin-1	CPLX1	O14810	10815	CPLX1	Human	RFU	Protein	20	0.2	-0.115904	8.06172	-1.97561	0.0500295	0.142559	-4.77904	0.922804
20173-39	3	SL021143	Calpain-9	CAN9	O14815	10753	CAPN9	Human	RFU	Protein	0.5	0.005	0.0586261	11.2221	1.72927	0.0858136	0.210321	-5.22114	1.04147
12460-18	3	SL008613	Proteasome subunit alpha type-7	PSA7	O14818	5688	PSMA7	Human	RFU	Protein	20	0.2	0.896603	13.0604	5.94949	1.81518e-08	7.39155e-07	9.04016	1.86168
23369-17	3	SL023448	Phytanoyl-CoA dioxygenase; peroxisomal	PAHX	O14832	5264	PHYH	Human	RFU	Protein	0.5	0.005	0.0418596	11.2405	2.03689	0.0434156	0.127329	-4.66039	1.02944
2704-74	1	SL004364	Tumor necrosis factor receptor superfamily member 13B	TACI	O14836	23495	TNFRSF13B	Human	RFU	Protein	20	0.2	0.0051601	10.6102	0.0847277	0.932591	0.96489	-6.68508	1.00358
25889-108	3	SL004390	Absent in melanoma 2	AIM2	O14862	9447	AIM2	Human	RFU	Protein	20	0.2	0.0916808	12.2981	1.33695	0.183259	0.358075	-5.80795	1.06561
12451-62	3	SL018858	Transcription regulator protein BACH1	BACH1	O14867	571	BACH1	Human	RFU	Protein	20	0.2	0.121064	10.9163	5.15332	7.92771e-07	1.84029e-05	5.41762	1.08754
13642-90	3	SL004393	Interferon-induced protein with tetratricopeptide repeats 3	CIG49	O14879	3437	IFIT3	Human	RFU	Protein	20	0.2	0.161934	9.48803	1.77846	0.0773488	0.19495	-5.13735	1.11879
9999-1	3	SL019231	Interferon regulatory factor 6	IRF6	O14896	3664	IRF6	Human	RFU	Protein	20	0.2	0.494373	10.4907	4.49313	1.39135e-05	0.000225368	2.69174	1.40871
12498-12	3	SL019719	Tax1-binding protein 3	TX1B3	O14907	30851	TAX1BP3	Human	RFU	Protein	20	0.2	-0.0761498	12.6218	-1.34352	0.181128	0.355558	-5.79932	0.948586
22970-8	3	SL011152	PDZ domain-containing protein GIPC1	GIPC1	O14908	10755	GIPC1	Human	RFU	Protein	20	0.2	-0.246032	11.488	-2.52871	0.0124797	0.0495178	-3.58562	0.843213
22989-24	3	SL021281	Protein lin-7 homolog A	LIN7A	O14910	8825	LIN7A	Human	RFU	Protein	20	0.2	0.213674	10.1368	2.36356	0.019379	0.0695488	-3.97053	1.15964
21395-23	3	SL012360	Protocadherin-17	PCD17	O14917	27253	PCDH17	Human	RFU	Protein	20	0.2	-0.167484	11.245	-2.20153	0.0292225	0.095904	-4.3247	0.890394
24940-3	3	SL004539	Inhibitor of nuclear factor kappa B kinase beta subunit	IKK-beta	O14920	3551	IKBKB	Human	RFU	Protein	20	0.2	0.0473567	10.2831	1.09168	0.276721	0.475937	-6.10027	1.03337
22548-18	3	SL022844	Regulator of G-protein signaling 13	RGS13	O14921	6003	RGS13	Human	RFU	Protein	20	0.2	0.0726177	12.1656	1.84794	0.066576	0.175114	-5.01518	1.05162
22809-32	3	SL022933	Mitochondrial import inner membrane translocase subunit Tim23	TIM23	O14925	100287932	TIMM23	Human	RFU	Protein	20	0.2	-0.0236258	11.2413	-0.543282	0.58774	0.751172	-6.54248	0.983757
2858-29	2	SL004725	Histone acetyltransferase type B catalytic subunit	Hat1	O14929	8520	HAT1	Human	RFU	Protein	20	0.2	0.134246	9.77797	3.72748	0.000273255	0.00263809	-0.10603	1.09752
3003-29	2	SL005205	Natural cytotoxicity triggering receptor 3	NKp30	O14931	259197	NCR3	Human	RFU	Protein	20	0.2	-0.0417811	9.22993	-0.435488	0.663833	0.801636	-6.59469	0.971455
19190-4	3	SL014590	Ubiquitin/ISG15-conjugating enzyme E2 L6	UB2L6	O14933	9246	UBE2L6	Human	RFU	Protein	0.005	5e-05	0.0398158	12.4204	0.872463	0.384347	0.582433	-6.3123	1.02798
16754-40	3	SL019118	Peripheral plasma membrane protein CASK	CSKP	O14936	8573	CASK	Human	RFU	Protein	20	0.2	-0.0182126	11.1655	-0.548112	0.584428	0.748532	-6.53987	0.987455
4956-2	1	SL000139	Epiregulin	EPI	O14944	2069	EREG	Human	RFU	Protein	20	0.2	0.111587	11.1201	1.84027	0.0676999	0.177059	-5.02888	1.08042
19122-47	3	SL016370	Myosin regulatory light chain 12B	ML12B	O14950	103910	MYL12B	Human	RFU	Protein	20	0.2	-0.0945589	9.47172	-2.6877	0.00800547	0.0351094	-3.1926	0.936559
19291-2	3	SL007959	Calsequestrin-2	CASQ2	O14958	845	CASQ2	Human	RFU	Protein	20	0.2	-0.0430318	9.72449	-1.34857	0.179503	0.354003	-5.79267	0.970613
16763-11	3	SL017261	Leukocyte cell-derived chemotaxin-2	LECT2	O14960	3950	LECT2	Human	RFU	Protein	0.5	0.005	-0.055964	13.5132	-0.717782	0.474005	0.658979	-6.4337	0.961951
13644-30	3	SL016371	Hepatocyte growth factor-regulated tyrosine kinase substrate	HGS	O14964	9146	HGS	Human	RFU	Protein	20	0.2	0.026267	13.6963	0.210595	0.833489	0.916095	-6.66666	1.01837
3091-70	2	SL004771	Aurora kinase A	Aurora kinase A	O14965	6790	AURKA	Human	RFU	Protein	20	0.2	0.106272	11.2091	1.88309	0.0616196	0.16635	-4.95166	1.07644
10600-24	3	SL017410	Calmegin	CLGN	O14967	1047	CLGN	Human	RFU	Protein	0.5	0.005	-0.0825182	13.7868	-0.479333	0.632398	0.781357	-6.57484	0.944408
9045-3	3	SL018809	Very long-chain acyl-CoA synthetase	S27A2	O14975	11001	SLC27A2	Human	RFU	Protein	20	0.2	0.034629	9.83864	0.945492	0.345925	0.544824	-6.24686	1.02429
25282-6	3	SL014591	Antizyme inhibitor 1	AZIN1	O14977	51582	AZIN1	Human	RFU	Protein	20	0.2	0.0137676	9.14733	0.5067	0.613107	0.76873	-6.56149	1.00959
22839-23	3	SL022856	Zinc finger protein 263	ZN263	O14978	10127	ZNF263	Human	RFU	Protein	20	0.2	-0.0316366	13.3669	-0.595582	0.55235	0.722814	-6.51302	0.97831
10852-114	3	SL012987	Heterogeneous nuclear ribonucleoprotein D-like	HNRDL	O14979	9987	HNRNPDL	Human	RFU	Protein	20	0.2	0.382572	13.8718	2.421	0.0166692	0.0622129	-3.83937	1.30366
7199-3	3	SL018106	Synapsin-3	SYN3	O14994	8224	SYN3	Human	RFU	Protein	20	0.2	0.00186185	8.27008	0.106306	0.915481	0.957641	-6.68304	1.00129
9061-3	3	SL018810	Rho guanine nucleotide exchange factor 10	ARHGA	O15013	9639	ARHGEF10	Human	RFU	Protein	0.5	0.005	0.10614	10.3428	1.80113	0.0736858	0.18814	-5.09798	1.07634
24675-2	3	SL023492	Microtubule-associated serine/threonine-protein kinase 4	MAST4	O15021	375449	MAST4	Human	RFU	Protein	20	0.2	-0.0937716	7.87503	-2.47471	0.0144452	0.0555436	-3.7141	0.93707
9216-100	3	SL009948	Plexin-B2	PLXB2	O15031	23654	PLXNB2	Human	RFU	Protein	0.5	0.005	-0.0603977	12.2568	-1.2767	0.203675	0.383913	-5.88511	0.959
5363-51	3	SL010470	Semaphorin-3E	Semaphorin 3E	O15041	9723	SEMA3E	Human	RFU	Protein	20	0.2	-0.0735465	10.79	-1.77187	0.0784425	0.196957	-5.14872	0.950299
24953-27	3	SL006988	Kinesin-like protein KIF3B	KIF3B	O15066	9371	KIF3B	Human	RFU	Protein	20	0.2	-0.00213628	8.7187	-0.0305484	0.97567	0.98841	-6.68818	0.99852
13934-3	3	SL014593	Guanine nucleotide exchange factor DBS	MCF2L	O15068	23263	MCF2L	Human	RFU	Protein	20	0.2	0.0449827	10.7777	1.11452	0.266834	0.464632	-6.07549	1.03167
8845-2	3	SL012361	A disintegrin and metalloproteinase with thrombospondin motifs 3	ATS3	O15072	9508	ADAMTS3	Human	RFU	Protein	20	0.2	0.00314125	11.1235	0.134026	0.893562	0.948244	-6.67974	1.00218
17156-72	3	SL006399	Serine/threonine-protein kinase DCLK1	DCAK1	O15075	9201	DCLK1	Human	RFU	Protein	20	0.2	0.00758938	12.2583	0.133847	0.893702	0.948244	-6.67976	1.00527
17343-6	3	SL019113	Syntaphilin	SNPH	O15079	9751	SNPH	Human	RFU	Protein	20	0.2	-0.0417543	10.4343	-1.23932	0.217159	0.402458	-5.93124	0.971473
17795-176	3	SL013520	U6 snRNA-associated Sm-like protein LSm1	LSM1	O15116	27257	LSM1	Human	RFU	Protein	20	0.2	0.295389	10.3747	2.47547	0.014416	0.0554796	-3.71233	1.22722
13978-122	3	SL004696	T-box transcription factor TBX3	Tbx3	O15119	6926	TBX3	Human	RFU	Protein	20	0.2	0.0132179	8.54603	0.257423	0.797204	0.893727	-6.6558	1.0092
13660-76	3	SL001996	Angiopoietin-2	Angiopoietin-2	O15123	285	ANGPT2	Human	RFU	Protein	20	0.2	-0.158552	13.5628	-1.83695	0.0681921	0.178155	-5.0348	0.895924
5617-41	3	SL012362	Pro-FMRFamide-related neuropeptide FF	NPFF	O15130	8620	NPFF	Human	RFU	Protein	0.5	0.005	-0.0115311	14.477	-0.142991	0.886489	0.945157	-6.6785	0.992039
21235-11	3	SL021248	Importin subunit alpha-6	IMA6	O15131	3841	KPNA5	Human	RFU	Protein	20	0.2	0.199816	11.2113	2.23129	0.0271418	0.0905847	-4.26142	1.14855
12689-56	3	SL011157	Actin-related protein 2/3 complex subunit 1B	ARC1B	O15143	10095	ARPC1B	Human	RFU	Protein	20	0.2	-1.14505	13.6038	-7.38823	9.55498e-12	1.18044e-09	16.3341	0.452173
23376-56	3	SL011158	Actin-related protein 2/3 complex subunit 2	ARPC2	O15144	10109	ARPC2	Human	RFU	Protein	20	0.2	0.0413207	10.5976	0.817669	0.41484	0.6071	-6.35798	1.02906
13573-5	3	SL004616	Actin-related protein 2/3 complex subunit 3	p21-ARC	O15145	10094	ARPC3	Human	RFU	Protein	20	0.2	-0.17493	11.889	-2.95363	0.00364601	0.0193842	-2.487	0.885811
11547-84	3	SL019518	Muscle; skeletal receptor tyrosine-protein kinase	MUSK	O15146	4593	MUSK	Human	RFU	Protein	20	0.2	-0.108117	11.7439	-1.17484	0.241916	0.434745	-6.00765	0.927798
13229-20	3	SL019996	Protein Mdm4	MDM4	O15151	4194	MDM4	Human	RFU	Protein	20	0.2	-0.133296	10.7377	-4.38251	2.191e-05	0.000331104	2.26227	0.911746
12939-1	3	SL019437	DNA-directed RNA polymerases I and III subunit RPAC1	RPAC1	O15160	9533	POLR1C	Human	RFU	Protein	20	0.2	0.0777359	9.88327	2.57789	0.0109014	0.0446909	-3.46639	1.05536
9004-24	3	SL018580	Low-density lipoprotein receptor class A domain-containing protein 4	CR001	O15165	753	LDLRAD4	Human	RFU	Protein	20	0.2	0.272964	9.41118	2.00176	0.0471097	0.135993	-4.72884	1.20829
10506-53	3	SL007962	Membrane-associated progesterone receptor component 2	PGRC2	O15173	10424	PGRMC2	Human	RFU	Protein	20	0.2	-0.230648	10.9305	-2.38927	0.0181214	0.0660765	-3.91218	0.852252
17410-5	3	SL019878	Centrin-3	CETN3	O15182	1070	CETN3	Human	RFU	Protein	20	0.2	0.0259958	9.58665	0.806649	0.421143	0.61235	-6.36682	1.01818
20929-4	3	SL021996	CTD small phosphatase-like protein	CTDSL	O15194	10217	CTDSPL	Human	RFU	Protein	20	0.2	-0.139693	10.8773	-1.42759	0.155483	0.321951	-5.68533	0.907712
24977-18	3	SL021182	Villin-like protein	VILL	O15195	50853	VILL	Human	RFU	Protein	20	0.2	-0.0423122	9.62986	-1.4024	0.162858	0.331904	-5.72019	0.971097
9261-14	3	SL008414	Ephrin type-B receptor 6	EphB6	O15197	2051	EPHB6	Human	RFU	Protein	20	0.2	-0.101198	11.4076	-1.91226	0.0577443	0.158819	-4.89809	0.932259
9115-78	3	SL008406	ADAM DEC1	ADEC1	O15204	27299	ADAMDEC1	Human	RFU	Protein	20	0.2	0.139589	11.3549	3.18019	0.0017877	0.0113408	-1.83938	1.10159
17772-7	3	SL014594	Ubiquitin D	UBD	O15205	10537	UBD	Human	RFU	Protein	20	0.2	0.0535685	12.0197	1.60694	0.110165	0.251207	-5.4197	1.03783
14645-253	3	SL020127	Glutathione S-transferase A4	GSTA4	O15217	2941	GSTA4	Human	RFU	Protein	20	0.2	0.0315739	10.2211	1.23915	0.21722	0.402469	-5.93144	1.02213
25466-84	3	SL022649	Kynurenine 3-monooxygenase	KMO	O15229	8564	KMO	Human	RFU	Protein	20	0.2	-0.0504608	9.78745	-1.92842	0.055687	0.154711	-4.86807	0.965628
3208-2	4	SL006992	Matrilin-3	MATN3	O15232	4148	MATN3	Human	RFU	Protein	20	0.2	0.153068	11.3396	3.60375	0.000425815	0.00373036	-0.518232	1.11193
22954-10	3	SL020908	Chloride intracellular channel protein 2	CLIC2	O15247	1193	CLIC2	Human	RFU	Protein	20	0.2	0.530213	12.1958	5.33664	3.42187e-07	8.66043e-06	6.22114	1.44414
24677-106	3	SL023278	Protein RER1	RER1	O15258	11079	RER1	Human	RFU	Protein	20	0.2	0.07453	11.765	2.01283	0.0459171	0.133025	-4.70738	1.05302
13397-88	3	SL004533	Beta-defensin 4A	HBD-2	O15263	100289462	DEFB4A	Human	RFU	Protein	20	0.2	1.81284	14.5463	8.42328	2.71222e-14	9.41397e-12	22.0239	3.51334
5006-71	1	SL006993	Mitogen-activated protein kinase 13	MK13	O15264	5603	MAPK13	Human	RFU	Protein	20	0.2	0.270594	9.46934	2.89795	0.00431812	0.0219031	-2.63967	1.2063
24711-21	3	SL023643	Short stature homeobox protein	SHOX	O15266	6473	SHOX	Human	RFU	Protein	20	0.2	-0.0293798	8.77246	-0.299202	0.765199	0.873537	-6.64428	0.979841
7886-26	3	SL016373	Serine palmitoyltransferase 1	SPTC1	O15269	10558	SPTLC1	Human	RFU	Protein	20	0.2	0.0458663	12.1687	0.659527	0.510566	0.691089	-6.47335	1.0323
7267-2	3	SL006400	Serine palmitoyltransferase 2	LCB2	O15270	9517	SPTLC2	Human	RFU	Protein	20	0.2	0.110774	10.4213	3.00901	0.0030741	0.0170396	-2.3326	1.07981
22800-24	3	SL022775	Telethonin	TELT	O15273	8557	TCAP	Human	RFU	Protein	20	0.2	0.00832789	11.0124	0.369054	0.712607	0.838234	-6.62116	1.00579
21733-11	3	SL022694	UDP-N-acetylglucosamine--peptide N-acetylglucosaminyltransferase 110 kDa subunit	OGT1	O15294	8473	OGT	Human	RFU	Protein	20	0.2	-0.00344886	8.0428	-0.0320626	0.974465	0.987607	-6.68813	0.997612
12422-143	3	SL019693	Arachidonate 15-lipoxygenase B	LX15B	O15296	247	ALOX15B	Human	RFU	Protein	20	0.2	-0.108251	9.12323	-0.862254	0.389921	0.58746	-6.32103	0.927712
11315-148	3	SL013714	Protein phosphatase 1D	PPM1D	O15297	8493	PPM1D	Human	RFU	Protein	20	0.2	0.0221722	11.0239	0.605165	0.545982	0.717961	-6.50733	1.01549
17794-6	3	SL005762	Phosphomannomutase 2	Phosphomannomutase 2	O15305	5373	PMM2	Human	RFU	Protein	20	0.2	0.885313	12.8273	7.10354	4.53173e-11	4.51354e-09	14.8265	1.84717
24427-33	3	SL014599	Type II inositol-3;4-bisphosphate 4-phosphatase	INP4B	O15327	8821	INPP4B	Human	RFU	Protein	20	0.2	0.0268696	11.0717	0.694849	0.488223	0.672332	-6.44971	1.0188
13460-4	3	SL012363	Chondroadherin	CHAD	O15335	1101	CHAD	Human	RFU	Protein	0.5	0.005	-0.123381	13.3333	-1.39651	0.164618	0.334794	-5.72825	0.918034
12775-6	3	SL006995	High mobility group protein B3	HMGB3	O15347	3149	HMGB3	Human	RFU	Protein	20	0.2	0.312479	12.654	3.6967	0.000305452	0.00288773	-0.209672	1.24184
21495-134	3	SL022484	Prosaposin receptor GPR37	GPR37	O15354	2861	GPR37	Human	RFU	Protein	20	0.2	-0.0900254	11.4848	-1.27952	0.202687	0.383035	-5.88159	0.939506
21823-5	3	SL022184	Protein phosphatase 1G	PPM1G	O15355	5496	PPM1G	Human	RFU	Protein	0.5	0.005	0.0341464	13.5378	1.29403	0.197638	0.37682	-5.86327	1.02395
25279-44	3	SL023268	Nuclear valosin-containing protein-like	NVL	O15381	4931	NVL	Human	RFU	Protein	20	0.2	-0.121287	8.84362	-1.47913	0.141199	0.300232	-5.61212	0.919367
19365-11	3	SL013348	Branched-chain-amino-acid aminotransferase; mitochondrial	BCAT2	O15382	587	BCAT2	Human	RFU	Protein	20	0.2	-0.0955568	10.074	-2.61244	0.00990217	0.0413384	-3.38136	0.935911
23030-4	3	SL005216	Sialic acid-binding Ig-like lectin 5	Siglec-5	O15389	8778	SIGLEC5	Human	RFU	Protein	20	0.2	-0.109596	14.3474	-0.365771	0.71505	0.839832	-6.62235	0.926848
21913-5	3	SL021848	Transcription factor YY2	TYY2	O15391	404281	YY2	Human	RFU	Protein	20	0.2	0.410413	12.924	3.98799	0.000103699	0.00119978	0.799082	1.32907
3472-40	2	SL000582	Baculoviral IAP repeat-containing protein 5	Survivin	O15392	332	BIRC5	Human	RFU	Protein	20	0.2	0.0590282	10.8148	2.61928	0.00971446	0.0407415	-3.36441	1.04176
6507-16	3	SL006401	Neural cell adhesion molecule 2	NCAM2	O15394	4685	NCAM2	Human	RFU	Protein	20	0.2	-0.176987	10.7755	-3.33375	0.00107897	0.00767281	-1.37677	0.884548
8274-64	3	SL006066	Syntaxin-7	Syntaxin-7	O15400	8417	STX7	Human	RFU	Protein	20	0.2	0.164585	13.379	2.46691	0.0147509	0.0564703	-3.73246	1.12084
12717-65	3	SL019861	TOX high mobility group box family member 3	TOX3	O15405	27324	TOX3	Human	RFU	Protein	20	0.2	0.183234	10.5398	3.55426	0.000506919	0.00424705	-0.67981	1.13543
9049-2	3	SL014602	Monocarboxylate transporter 4	MOT4	O15427	9123	SLC16A3	Human	RFU	Protein	20	0.2	-0.108593	8.64968	-2.91841	0.00405899	0.0210102	-2.58388	0.927492
2705-5	2	SL003197	C-C motif chemokine 25	TECK	O15444	6370	CCL25	Human	RFU	Protein	20	0.2	0.059947	10.0063	1.10688	0.270114	0.468108	-6.08384	1.04243
16918-198	3	SL004491	Toll-like receptor 3	TLR3	O15455	7098	TLR3	Human	RFU	Protein	20	0.2	-0.0204811	8.86256	-0.345206	0.730422	0.850079	-6.62959	0.985904
11348-132	3	SL012364	Prolyl 4-hydroxylase subunit alpha-2	P4HA2	O15460	8974	P4HA2	Human	RFU	Protein	0.5	0.005	-0.0235941	10.8118	-0.333776	0.739014	0.85625	-6.63344	0.983779
4913-78	1	SL003300	C-C motif chemokine 16	HCC-4	O15467	6360	CCL16	Human	RFU	Protein	0.5	0.005	0.0583249	14.0658	0.487892	0.626337	0.777129	-6.57074	1.04126
25066-32	3	SL023321	Glycogenin-2	GLYG2	O15488	8908	GYG2	Human	RFU	Protein	20	0.2	-0.0323949	9.82789	-0.330227	0.741688	0.85853	-6.6346	0.977796
21255-2	3	SL022204	Regulator of G-protein signaling 16	RGS16	O15492	6004	RGS16	Human	RFU	Protein	20	0.2	0.0500054	10.1493	2.63756	0.00922843	0.0391309	-3.31891	1.03527
2949-6	2	SL004067	Group 10 secretory phospholipase A2	GX	O15496	8399	PLA2G10	Human	RFU	Protein	20	0.2	0.184973	10.9175	3.4113	0.000830586	0.00624783	-1.136	1.1368
22151-48	3	SL022804	Homeobox protein goosecoid-2	GSC2	O15499	2928	GSC2	Human	RFU	Protein	20	0.2	-0.00221772	7.87464	-0.0565781	0.954956	0.977215	-6.68705	0.998464
10663-42	3	SL018014	Insulin-induced gene 1 protein	INSI1	O15503	3638	INSIG1	Human	RFU	Protein	20	0.2	-0.0436393	9.09998	-0.812546	0.417763	0.609522	-6.3621	0.970204
18419-20	3	SL004614	Actin-related protein 2/3 complex subunit 5	p16-ARC	O15511	10092	ARPC5	Human	RFU	Protein	20	0.2	-0.288977	9.33139	-2.3155	0.0219377	0.0766558	-4.07802	0.818482
16837-20	3	SL003743	CASP8 and FADD-like apoptosis regulator	FLIP	O15519	8837	CFLAR	Human	RFU	Protein	20	0.2	0.0216904	9.25572	0.135292	0.892562	0.947477	-6.67957	1.01515
2441-2	4	SL004333	Fibroblast growth factor 10	FGF-10	O15520	2255	FGF10	Human	RFU	Protein	20	0.2	0.0135916	8.9532	0.605407	0.545821	0.71788	-6.50719	1.00947
19281-86	3	SL014605	Transcription factor MafG	MAFG	O15525	4097	MAFG	Human	RFU	Protein	20	0.2	0.327597	10.9627	3.0603	0.00261932	0.0151286	-2.18734	1.25492
20103-176	3	SL002882	N-glycosylase/DNA lyase	N-glycosylase/DNA lyase	O15527	4968	OGG1	Human	RFU	Protein	20	0.2	0.305951	7.87429	2.70487	0.00762167	0.0337213	-3.14885	1.23623
4460-8	2	SL006998	3-phosphoinositide-dependent protein kinase 1	PDPK1	O15530	5170	PDPK1	Human	RFU	Protein	20	0.2	0.208881	9.33818	1.85013	0.066257	0.174601	-5.01124	1.15579
12378-71	3	SL012578	Tapasin	TPSN	O15533	6892	TAPBP	Human	RFU	Protein	20	0.2	-0.003393	11.3533	-0.0493476	0.960708	0.980344	-6.68743	0.997651
6497-10	3	SL012365	Retinoschisin	XLRS1	O15537	6247	RS1	Human	RFU	Protein	20	0.2	-0.0414133	11.5007	-1.72269	0.087	0.212088	-5.23217	0.971703
16850-5	3	SL005359	Regulator of G-protein signaling 5	RGS5	O15539	8490	RGS5	Human	RFU	Protein	20	0.2	0.112588	11.5531	4.03686	8.60172e-05	0.00104671	0.974384	1.08117
7233-73	3	SL018118	P2X purinoceptor 6	P2RX6	O15547	9127	P2RX6	Human	RFU	Protein	20	0.2	0.0670887	10.4726	3.44959	0.000728739	0.00563883	-1.01536	1.0476
13518-5	3	SL014608	Arf-GAP with SH3 domain; ANK repeat and PH domain-containing protein 2	ASAP2	O43150	8853	ASAP2	Human	RFU	Protein	0.5	0.005	-0.128293	13.692	-0.635331	0.526178	0.702847	-6.48883	0.914914
13122-19	3	SL008360	Leucine-rich repeat transmembrane protein FLRT2	FLRT2	O43155	23768	FLRT2	Human	RFU	Protein	20	0.2	-0.158395	13.3621	-2.73873	0.00691332	0.0313518	-3.06185	0.896021
6929-10	3	SL017960	Sia-alpha-2;3-Gal-beta-1;4-GlcNAc-R:alpha 2;8-sialyltransferase	SIA8C	O43173	51046	ST8SIA3	Human	RFU	Protein	20	0.2	-0.0816473	8.66322	-1.6738	0.0962487	0.228371	-5.31291	0.944978
8986-2	3	SL018791	D-3-phosphoglycerate dehydrogenase	SERA	O43175	26227	PHGDH	Human	RFU	Protein	20	0.2	0.226145	11.7894	3.08225	0.00244437	0.0144151	-2.12451	1.16971
10584-7	3	SL018289	NADH dehydrogenase [ubiquinone] iron-sulfur protein 4; mitochondrial	NDUS4	O43181	4724	NDUFS4	Human	RFU	Protein	20	0.2	-0.455809	10.8107	-3.3918	0.000887442	0.00657496	-1.19699	0.729101
25278-41	3	SL011159	Rho GTPase-activating protein 6	RHG06	O43182	395	ARHGAP6	Human	RFU	Protein	20	0.2	0.789625	11.8613	5.35571	3.13219e-07	8.03892e-06	6.30583	1.72862
4420-7	2	SL009988	Disintegrin and metalloproteinase domain-containing protein 12	ADAM12	O43184	8038	ADAM12	Human	RFU	Protein	20	0.2	0.0667858	10.1399	1.81992	0.0707604	0.182252	-5.06499	1.04738
25053-1	3	SL023475	Cytoplasmic dynein 1 light intermediate chain 2	DC1L2	O43237	1783	DYNC1LI2	Human	RFU	Protein	20	0.2	0.195514	12.0155	3.744	0.000257338	0.00251439	-0.0501484	1.14513
6227-1	3	SL003923	Kallikrein-10	kallikrein 10	O43240	5655	KLK10	Human	RFU	Protein	20	0.2	-0.0756736	10.371	-0.951042	0.34311	0.542087	-6.24167	0.948899
22474-28	3	SL022805	Homeobox protein Hox-C11	HXC11	O43248	3227	HOXC11	Human	RFU	Protein	20	0.2	0.110051	12.2895	2.64875	0.00894173	0.0382265	-3.29091	1.07927
11462-8	3	SL011160	RNA binding protein fox-1 homolog 2	RBM9	O43251	23543	RBFOX2	Human	RFU	Protein	20	0.2	0.0485935	9.07294	1.49754	0.13635	0.292225	-5.58535	1.03426
14007-22	3	SL020287	Bifunctional 3'-phosphoadenosine 5'-phosphosulfate synthase 1	PAPS1	O43252	9061	PAPSS1	Human	RFU	Protein	20	0.2	0.172703	11.1313	3.28609	0.00126436	0.00865347	-1.52235	1.12717
25262-6	3	SL011161	Centromere/kinetochore protein zw10 homolog	ZW10	O43264	9183	ZW10	Human	RFU	Protein	0.5	0.005	0.0166043	13.2684	0.358411	0.720538	0.84257	-6.62499	1.01158
2828-82	2	SL004645	Kunitz-type protease inhibitor 1	HAI-1	O43278	6692	SPINT1	Human	RFU	Protein	20	0.2	-0.128247	12.8244	-1.62452	0.106359	0.24527	-5.39202	0.914942
12572-236	3	SL019783	Embryonal Fyn-associated substrate	EFS	O43281	10278	EFS	Human	RFU	Protein	0.5	0.005	0.0042133	10.8797	0.080462	0.935977	0.966884	-6.68543	1.00292
10425-3	3	SL017972	Beta-1;4-galactosyltransferase 5	B4GT5	O43286	9334	B4GALT5	Human	RFU	Protein	20	0.2	0.0079818	11.0748	0.346373	0.729547	0.84962	-6.62919	1.00555
2843-13	2	SL001897	Kunitz-type protease inhibitor 2	SPINT2	O43291	10653	SPINT2	Human	RFU	Protein	20	0.2	-0.0192603	10.1922	-0.30954	0.75734	0.868798	-6.64116	0.986738
24261-202	3	SL014613	Death-associated protein kinase 3	DAPK3	O43293	1613	DAPK3	Human	RFU	Protein	20	0.2	0.107405	10.112	2.30949	0.0222777	0.0775093	-4.09132	1.07729
9993-11	3	SL019212	Zinc finger protein 264	ZN264	O43296	9422	ZNF264	Human	RFU	Protein	20	0.2	0.019014	11.9059	0.452286	0.651715	0.79424	-6.58731	1.01327
6904-14	3	SL018013	Leucine-rich repeat transmembrane neuronal protein 2	LRRT2	O43300	26045	LRRTM2	Human	RFU	Protein	20	0.2	-0.132986	9.24959	-2.80065	0.00577049	0.0273193	-2.90022	0.911942
25267-10	3	SL014614	Heat shock 70 kDa protein 12A	HS12A	O43301	259217	HSPA12A	Human	RFU	Protein	0.5	0.005	-0.0403954	14.1033	-1.74741	0.0826084	0.204807	-5.19051	0.972388
12398-15	3	SL019692	Paired box protein Pax-4	PAX4	O43316		PAX4	Human	RFU	Protein	20	0.2	0.112144	9.96557	2.29403	0.0231734	0.0802427	-4.12537	1.08083
5259-2	3	SL016567	Mitogen-activated protein kinase kinase kinase 7:TGF-beta-activated kinase 1 and MAP3K7-binding protein 1 fusion	TAK1-TAB1	O43318|Q15750	6885|10454	MAP3K7|TAB1	Human	RFU	Protein	20	0.2	0.11666	10.4446	3.75949	0.000243207	0.00241189	0.0024604	1.08422
4393-3	1	SL004334	Fibroblast growth factor 16	FGF-16	O43320	8823	FGF16	Human	RFU	Protein	20	0.2	0.525196	11.0757	6.4528	1.42331e-09	8.50371e-08	11.494	1.43913
4389-2	1	SL007003	Desert hedgehog protein N-product	DHH	O43323	50846	DHH	Human	RFU	Protein	20	0.2	0.330732	9.18763	5.41609	2.36409e-07	6.33412e-06	6.57528	1.25765
21628-6	3	SL022026	Eukaryotic translation elongation factor 1 epsilon-1	MCA3	O43324	9521	EEF1E1	Human	RFU	Protein	20	0.2	0.0750419	9.42315	1.70465	0.0903253	0.218089	-5.26223	1.05339
22496-21	3	SL022811	LYR motif-containing protein 1	LYRM1	O43325	57149	LYRM1	Human	RFU	Protein	20	0.2	-0.0711376	11.8733	-1.81737	0.071151	0.18287	-5.06948	0.951887
8970-9	3	SL007004	Receptor-interacting serine/threonine-protein kinase 2	RIPK2	O43353	8767	RIPK2	Human	RFU	Protein	20	0.2	0.0170592	10.1816	0.829504	0.408134	0.600381	-6.34836	1.01189
13504-147	3	SL013259	Heterogeneous nuclear ribonucleoprotein R	HNRPR	O43390	10236	HNRNPR	Human	RFU	Protein	20	0.2	0.192835	10.9161	2.37909	0.0186105	0.0674885	-3.93536	1.14301
21475-137	3	SL012990	Thioredoxin-like protein 1	TXNL1	O43396	9352	TXNL1	Human	RFU	Protein	20	0.2	-0.589497	11.683	-7.48961	5.45354e-12	7.6444e-10	16.8776	0.664575
23265-15	3	SL007964	Tumor protein D54	TPD54	O43399	7165	TPD52L2	Human	RFU	Protein	20	0.2	0.235035	13.5092	2.28664	0.0236129	0.0814163	-4.14158	1.17694
17770-42	3	SL020938	ER membrane protein complex subunit 8	EMC8	O43402	10328	EMC8	Human	RFU	Protein	20	0.2	-0.082164	10.8076	-1.16157	0.247252	0.44118	-6.02288	0.94464
7227-75	3	SL008509	Cochlin	COCH	O43405	1690	COCH	Human	RFU	Protein	20	0.2	0.153237	14.7404	1.5612	0.120578	0.268136	-5.49033	1.11206
22398-5	3	SL022948	Acidic leucine-rich nuclear phosphoprotein 32 family member C	AN32C	O43423	23520	ANP32C	Human	RFU	Protein	20	0.2	0.116068	9.16716	0.93299	0.352321	0.551798	-6.25843	1.08378
12758-47	3	SL019871	Glutamate receptor ionotropic; delta-2	GRID2	O43424	2895	GRID2	Human	RFU	Protein	20	0.2	-0.129567	11.7686	-1.59408	0.113017	0.255545	-5.43975	0.914106
19169-88	3	SL007005	Acidic fibroblast growth factor intracellular-binding protein	FIBP	O43427	9158	FIBP	Human	RFU	Protein	20	0.2	0.0367529	9.40608	0.523277	0.601552	0.759778	-6.55304	1.0258
13991-47	3	SL020285	Eukaryotic translation initiation factor 4 gamma 3	IF4G3	O43432	8672	EIF4G3	Human	RFU	Protein	20	0.2	-0.0250166	11.7705	-0.461225	0.645304	0.790258	-6.58327	0.982809
12449-16	3	SL012991	Peptidyl-prolyl cis-trans isomerase H	PPIH	O43447	10465	PPIH	Human	RFU	Protein	20	0.2	0.411541	11.5003	3.71023	0.000290875	0.00277512	-0.164185	1.33011
23370-39	3	SL023250	Voltage-gated potassium channel subunit beta-3	KCAB3	O43448	9196	KCNAB3	Human	RFU	Protein	20	0.2	0.00135835	11.9028	0.0202979	0.983833	0.992087	-6.68843	1.00094
3317-33	1	SL004860	Serine protease HTRA2; mitochondrial	HTRA2	O43464	27429	HTRA2	Human	RFU	Protein	20	0.2	-0.0290492	11.2343	-0.568968	0.570227	0.737681	-6.52835	0.980066
17850-42	3	SL013717	Krueppel-like factor 4	KLF4	O43474	9314	KLF4	Human	RFU	Protein	20	0.2	0.0260138	9.47147	0.997479	0.320135	0.520477	-6.1971	1.01819
4188-1	2	SL003658	Aflatoxin B1 aldehyde reductase member 2	Aflatoxin B1 aldehyde reductase	O43488	8574	AKR7A2	Human	RFU	Protein	20	0.2	0.686039	12.5687	5.95145	1.79767e-08	7.36136e-07	9.04949	1.60886
21276-11	3	SL005773	CD133 antigen	CD133	O43490	8842	PROM1	Human	RFU	Protein	20	0.2	-0.026414	12.2448	-1.19408	0.234327	0.424666	-5.98527	0.981858
22544-10	3	SL022961	DNA repair protein RAD51 homolog 3	RA51C	O43502	5889	RAD51C	Human	RFU	Protein	0.5	0.005	0.000964679	16.6706	0.0267927	0.978661	0.989384	-6.68828	1.00067
5939-42	3	SL004365	Tumor necrosis factor ligand superfamily member 12	TWEAK	O43508	407977	TNFSF12	Human	RFU	Protein	20	0.2	-0.0322808	10.4874	-0.775974	0.438983	0.628758	-6.39078	0.977873
17451-13	3	SL003706	Bcl-2-like protein 11	BIM	O43521	10018	BCL2L11	Human	RFU	Protein	20	0.2	0.033027	11.4367	0.699597	0.48526	0.669138	-6.44644	1.02316
11540-37	3	SL012328	Forkhead box protein O3	FOXO3A	O43524	2309	FOXO3	Human	RFU	Protein	20	0.2	0.137215	10.7885	3.21407	0.00160163	0.0104235	-1.73893	1.09978
21721-6	3	SL022630	Carbohydrate sulfotransferase 10	CHSTA	O43529	9486	CHST10	Human	RFU	Protein	20	0.2	0.0394968	10.6676	1.99737	0.0475897	0.136892	-4.73731	1.02776
10708-3	3	SL007007	Progonadoliberin-2	GON2	O43555	2797	GNRH2	Human	RFU	Protein	20	0.2	-0.0710427	8.76435	-0.832726	0.40632	0.599406	-6.34572	0.95195
5988-49	3	SL004648	Tumor necrosis factor ligand superfamily member 14	LIGHT	O43557	8740	TNFSF14	Human	RFU	Protein	20	0.2	-0.0255208	11.1886	-0.807986	0.420375	0.611478	-6.36575	0.982466
10551-7	3	SL007008	Linker for activation of T-cells family member 1	LAT	O43561	27040	LAT	Human	RFU	Protein	20	0.2	-0.276442	10.8854	-1.3492	0.1793	0.353837	-5.79183	0.825625
21342-25	3	SL020281	Regulator of G-protein signaling 14	RGS14	O43566	10636	RGS14	Human	RFU	Protein	20	0.2	-0.00635873	10.3202	-0.273448	0.784884	0.886018	-6.65158	0.995602
8087-250	3	SL018374	E3 ubiquitin-protein ligase RNF13	RNF13	O43567	11342	RNF13	Human	RFU	Protein	20	0.2	-0.0406687	9.1109	-1.89345	0.0602195	0.1636	-4.93273	0.972204
19347-37	3	SL010370	Carbonic anhydrase 12	Carbonic Anhydrase XII	O43570	771	CA12	Human	RFU	Protein	20	0.2	-0.0636395	8.68153	-2.05989	0.0411335	0.122426	-4.61498	0.956847
7121-2	3	SL014617	Synaptotagmin-7	SYT7	O43581	9066	SYT7	Human	RFU	Protein	20	0.2	0.0278464	9.06083	0.979985	0.328668	0.528143	-6.21414	1.01949
19287-59	3	SL007009	Density-regulated protein	DENR	O43583	8562	DENR	Human	RFU	Protein	20	0.2	0.286539	10.236	5.58439	1.06829e-07	3.34197e-06	7.33689	1.21971
19168-71	3	SL008599	Proline-serine-threonine phosphatase-interacting protein 1	PPIP1	O43586	9051	PSTPIP1	Human	RFU	Protein	20	0.2	-0.115158	11.7671	-1.04031	0.299865	0.499611	-6.15414	0.923281
17785-11	3	SL008449	2'-deoxynucleoside 5'-phosphate N-hydrolase 1	RCL	O43598	10591	DNPH1	Human	RFU	Protein	20	0.2	0.0983056	11.9295	3.55834	0.000499727	0.00421375	-0.666577	1.07052
14337-1	3	SL019699	Trafficking protein particle complex subunit 3	TPPC3	O43617	27095	TRAPPC3	Human	RFU	Protein	0.5	0.005	0.100534	11.3598	2.95192	0.00366514	0.0194575	-2.49173	1.07217
10014-31	3	SL007803	Zinc finger protein SNAI2	SLUG	O43623	6591	SNAI2	Human	RFU	Protein	20	0.2	0.0730598	10.6662	2.10565	0.0368966	0.113572	-4.52318	1.05195
17728-61	3	SL008404	Charged multivesicular body protein 2a	CHM2A	O43633	27243	CHMP2A	Human	RFU	Protein	0.5	0.005	0.313532	12.3198	2.55282	0.011682	0.0471747	-3.52743	1.24275
13615-60	3	SL007010	Cytoplasmic protein NCK2	NCK2	O43639	8440	NCK2	Human	RFU	Protein	20	0.2	-0.0871182	13.4224	-0.770087	0.442457	0.631623	-6.39527	0.941401
15310-61	3	SL007011	Protein regulator of cytokinesis 1	PRC1	O43663	9055	PRC1	Human	RFU	Protein	20	0.2	0.0380922	11.4594	1.36464	0.174407	0.348192	-5.77133	1.02676
11634-32	3	SL016376	Regulator of G-protein signaling 10	RGS10	O43665	6001	RGS10	Human	RFU	Protein	20	0.2	0.0928503	14.6658	0.787008	0.432516	0.622431	-6.38226	1.06648
20458-22	3	SL022130	NADH dehydrogenase [ubiquinone] 1 alpha subcomplex subunit 2	NDUA2	O43678	4695	NDUFA2	Human	RFU	Protein	20	0.2	-0.0588373	8.90014	-1.1254	0.262215	0.458671	-6.06352	0.960038
22491-10	3	SL022963	LIM domain-binding protein 2	LDB2	O43679	9079	LDB2	Human	RFU	Protein	20	0.2	-0.0564731	10.6715	-0.803616	0.422888	0.614029	-6.36923	0.961612
22394-8	3	SL023045	Transcription factor 21	TCF21	O43680	6943	TCF21	Human	RFU	Protein	20	0.2	-0.0260649	9.20586	-0.432163	0.666242	0.803442	-6.59612	0.982095
13620-10	3	SL016377	ATPase ASNA1	ASNA	O43681	439	GET3	Human	RFU	Protein	20	0.2	0.25109	9.85383	4.15297	5.48125e-05	0.000710905	1.39773	1.19011
12033-3	3	SL007012	Mitotic checkpoint serine/threonine-protein kinase BUB1	BUB1	O43683	699	BUB1	Human	RFU	Protein	20	0.2	-0.0621598	8.87124	-0.973977	0.331633	0.530568	-6.21992	0.957829
18399-1	3	SL021345	A-kinase anchor protein 7 isoforms alpha and beta	AKA7A	O43687	9465	AKAP7	Human	RFU	Protein	20	0.2	0.0474172	11.295	2.32212	0.0215686	0.0756715	-4.06334	1.03341
5745-64	3	SL008648	Peptidase inhibitor 15	PI15	O43692	51050	PI15	Human	RFU	Protein	20	0.2	0.071629	12.4549	2.60493	0.010112	0.0418788	-3.39993	1.0509
2741-22	2	SL005217	Sialic acid-binding Ig-like lectin 6	Siglec-6	O43699	946	SIGLEC6	Human	RFU	Protein	20	0.2	0.100957	9.30959	2.00734	0.0465058	0.134623	-4.71804	1.07248
12671-35	3	SL019808	Sulfotransferase family cytosolic 1B member 1	ST1B1	O43704	27284	SULT1B1	Human	RFU	Protein	20	0.2	0.172109	9.80845	2.9811	0.00335116	0.0182152	-2.41074	1.1267
25057-2	3	SL007965	Alpha-actinin-4	ACTN4	O43707	81	ACTN4	Human	RFU	Protein	20	0.2	0.102317	11.3979	2.47407	0.0144703	0.0556004	-3.71563	1.0735
16872-248	3	SL007013	Maleylacetoacetate isomerase	MAAI	O43708	2954	GSTZ1	Human	RFU	Protein	20	0.2	0.235897	10.0979	1.53782	0.126196	0.277645	-5.52568	1.17764
18277-28	3	SL020910	TP53-regulated inhibitor of apoptosis 1	TRIA1	O43715	51499	TRIAP1	Human	RFU	Protein	20	0.2	-0.00358612	11.8357	-0.140949	0.888099	0.945577	-6.67879	0.997517
7765-15	3	SL000672	Integral membrane protein 2A	ITM2A	O43736	9452	ITM2A	Human	RFU	Protein	20	0.2	0.0237753	12.3228	0.898998	0.370091	0.569308	-6.28912	1.01662
21365-5	3	SL022001	Cytohesin-3	CYH3	O43739	9265	CYTH3	Human	RFU	Protein	20	0.2	0.209994	8.61794	2.88066	0.00454886	0.0227158	-2.68655	1.15668
10945-11	3	SL006065	Syntaxin-6	Syntaxin-6	O43752	10228	STX6	Human	RFU	Protein	20	0.2	-0.0173768	11.2726	-0.580483	0.562458	0.730924	-6.5218	0.988028
13375-48	3	SL020085	Synaptogyrin-3	SNG3	O43761	9143	SYNGR3	Human	RFU	Protein	20	0.2	-0.0533261	9.94581	-1.27312	0.20494	0.385399	-5.88959	0.963712
3868-8	1	SL011533	Small glutamine-rich tetratricopeptide repeat-containing protein alpha	SGTA	O43765	6449	SGTA	Human	RFU	Protein	20	0.2	0.264183	11.8972	2.15275	0.0329332	0.104143	-4.4267	1.20096
17734-13	3	SL010230	Alpha-endosulfine	a-endosulfine	O43768	2029	ENSA	Human	RFU	Protein	20	0.2	0.14671	10.0181	2.22274	0.0277256	0.0921951	-4.27967	1.10704
21383-37	3	SL013111	Asparaginyl-tRNA synthetase; cytoplasmic	SYNC	O43776	4677	NARS1	Human	RFU	Protein	20	0.2	0.264315	14.3142	2.1901	0.0300581	0.0978342	-4.3488	1.20107
21662-121	3	SL013570	Dual specificity tyrosine-phosphorylation-regulated kinase 3	DYRK3	O43781	8444	DYRK3	Human	RFU	Protein	20	0.2	0.0218302	9.43838	0.842	0.401125	0.594752	-6.33806	1.01525
13727-44	3	SL020220	Speckle-type POZ protein	SPOP	O43791	8405	SPOP	Human	RFU	Protein	20	0.2	0.013098	10.3081	0.426302	0.670498	0.806781	-6.59861	1.00912
23242-2	3	SL012992	Sjoegren syndrome nuclear autoantigen 1	SSNA1	O43805	8636	SSNA1	Human	RFU	Protein	20	0.2	0.211564	9.71116	2.10675	0.0367994	0.113417	-4.52094	1.15794
20972-37	3	SL022151	Cleavage and polyadenylation specificity factor subunit 5	CPSF5	O43809	11051	NUDT21	Human	RFU	Protein	20	0.2	0.296393	12.4807	2.47871	0.0142908	0.055085	-3.70468	1.22807
13986-6	3	SL010800	LanC-like protein 1	LANC1	O43813	10314	LANCL1	Human	RFU	Protein	20	0.2	0.926823	10.5689	8.11836	1.57262e-13	4.40878e-11	20.3174	1.90109
16851-50	3	SL018615	Protein SCO2 homolog; mitochondrial	SCO2	O43819	9997	SCO2	Human	RFU	Protein	20	0.2	-0.052262	8.35157	-1.3428	0.18136	0.355836	-5.80027	0.964423
11638-42	3	SL019577	Beta-1;3-galactosyltransferase 2	B3GT2	O43825	8707	B3GALT2	Human	RFU	Protein	20	0.2	-0.0952187	10.7513	-3.65792	0.000351113	0.00319673	-0.339174	0.93613
6371-50	3	SL007014	Angiopoietin-related protein 7	ANGL7	O43827	10218	ANGPTL7	Human	RFU	Protein	20	0.2	0.0710448	9.81552	2.66062	0.00864659	0.0372488	-3.2611	1.05048
25269-10	3	SL021465	Nardilysin	NRDC	O43847	4898	NRDC	Human	RFU	Protein	20	0.2	0.00577207	9.58229	0.202995	0.839414	0.920211	-6.66822	1.00401
9360-33	3	SL012367	EGF-like repeat and discoidin I-like domain-containing protein 3	EDIL3	O43854	10085	EDIL3	Human	RFU	Protein	20	0.2	-0.501951	10.6012	-5.80581	3.67478e-08	1.31948e-06	8.3618	0.706151
12652-37	3	SL019829	Adenosylhomocysteinase 2	SAHH2	O43865	10768	AHCYL1	Human	RFU	Protein	20	0.2	0.207025	10.951	3.21652	0.00158893	0.01035	-1.73165	1.15431
3293-2	4	SL006108	CD5 antigen-like	CD5L	O43866	922	CD5L	Human	RFU	Protein	0.005	5e-05	-0.0892881	13.1929	-0.702259	0.483603	0.667484	-6.44459	0.939986
9899-28	3	SL019162	Kinesin-like protein KIF1C	KIF1C	O43896	10749	KIF1C	Human	RFU	Protein	20	0.2	0.161489	10.6601	1.78024	0.0770571	0.194416	-5.13429	1.11844
6383-90	3	SL012368	Tolloid-like protein 1	TLL1	O43897	7092	TLL1	Human	RFU	Protein	20	0.2	-0.188301	11.9483	-2.69061	0.00793933	0.0349034	-3.18521	0.877639
23394-125	3	SL023440	Growth arrest-specific protein 2	GAS2	O43903	2620	GAS2	Human	RFU	Protein	20	0.2	-0.187673	8.70784	-1.35871	0.176273	0.350575	-5.77923	0.878021
10552-88	3	SL017983	NKG2-F type II integral membrane protein	NKG2F	O43908	8302	KLRC4	Human	RFU	Protein	20	0.2	-0.0313024	9.68488	-0.332713	0.739815	0.857042	-6.63379	0.978537
13098-93	3	SL003320	Vascular endothelial growth factor D	VEGF-D	O43915	2277	VEGFD	Human	RFU	Protein	20	0.2	-0.384177	13.4326	-5.57176	1.13446e-07	3.50384e-06	7.27923	0.766216
7803-4	3	SL007015	Carbohydrate sulfotransferase 1	CHST1	O43916	8534	CHST1	Human	RFU	Protein	20	0.2	0.0366674	11.0756	0.711903	0.477628	0.662373	-6.43785	1.02574
10801-11	3	SL004843	Ephrin-A2	Ephrin-A2	O43921	1943	EFNA2	Human	RFU	Protein	20	0.2	-0.117314	11.96	-3.2641	0.00135959	0.00916752	-1.58893	0.921903
13491-40	3	SL020117	Retinal rod rhodopsin-sensitive cGMP 3';5'-cyclic phosphodiesterase subunit delta	PDE6D	O43924	5147	PDE6D	Human	RFU	Protein	20	0.2	0.0547044	11.7511	1.03762	0.301111	0.500699	-6.15689	1.03865
13701-2	3	SL003167	C-X-C motif chemokine 13	BLC	O43927	10563	CXCL13	Human	RFU	Protein	20	0.2	0.205971	10.7118	2.41792	0.0168058	0.0625624	-3.84649	1.15346
16081-38	3	SL005692	Aldo-keto reductase family 1 member B10	Aldose reductase-like	O60218	57016	AKR1B10	Human	RFU	Protein	20	0.2	0.251345	10.76	2.38835	0.0181653	0.0662034	-3.91429	1.19032
19148-58	3	SL012993	Mitochondrial import inner membrane translocase subunit Tim8 A	TIM8A	O60220	1678	TIMM8A	Human	RFU	Protein	20	0.2	-0.0684973	7.95025	-1.03937	0.3003	0.499909	-6.1551	0.953631
24465-28	3	SL005069	synovial sarcoma; X breakpoint 4	SSX4	O60224	548313	SSX4	Human	RFU	Protein	20	0.2	-0.133605	9.05447	-1.79828	0.0741388	0.18906	-5.10296	0.911551
13062-4	3	SL016378	Glia maturation factor gamma	GMFG	O60234	9535	GMFG	Human	RFU	Protein	20	0.2	-0.292589	12.3393	-2.00261	0.0470171	0.135887	-4.72719	0.816436
6547-83	3	SL007017	Transmembrane protease serine 11D	TM11D	O60235	9407	TMPRSS11D	Human	RFU	Protein	20	0.2	-0.0196211	9.52599	-0.829771	0.407984	0.600381	-6.34814	0.986492
7835-2	3	SL007018	BCL2/adenovirus E1B 19 kDa protein-interacting protein 3-like	BNI3L	O60238	665	BNIP3L	Human	RFU	Protein	20	0.2	-0.152292	9.63263	-1.13931	0.256386	0.452056	-6.04804	0.89982
23662-10	3	SL023401	SH3 domain-binding protein 5	3BP5	O60239	9467	SH3BP5	Human	RFU	Protein	20	0.2	0.173488	9.82361	3.44147	0.000749304	0.00577955	-1.04103	1.12778
22588-35	3	SL021524	Adhesion G protein-coupled receptor B2	AGRB2	O60241	576	ADGRB2	Human	RFU	Protein	20	0.2	-0.0564403	8.3842	-0.68574	0.493933	0.676858	-6.45592	0.961634
15365-41	3	SL020583	Adhesion G protein-coupled receptor B3	BAI3	O60242	577	ADGRB3	Human	RFU	Protein	20	0.2	-0.00285587	9.71662	-0.12477	0.900872	0.950558	-6.68092	0.998022
5465-32	3	SL014129	Heparan-sulfate 6-O-sulfotransferase 1	H6ST1	O60243	9394	HS6ST1	Human	RFU	Protein	0.5	0.005	0.0100974	10.6824	0.346353	0.729562	0.84962	-6.6292	1.00702
19150-20	3	SL010935	Phosphoribosyl pyrophosphate synthase-associated protein 2	KPRB	O60256	5636	PRPSAP2	Human	RFU	Protein	20	0.2	0.816577	14.0789	7.27922	1.73975e-11	2.01286e-09	15.7536	1.76122
3494-71	3	SL004335	Fibroblast growth factor 17	FGF-17	O60258	8822	FGF17	Human	RFU	Protein	20	0.2	-0.052242	8.51969	-2.16887	0.0316641	0.101584	-4.39323	0.964436
2834-54	1	SL003915	Kallikrein-8	kallikrein 8	O60259	11202	KLK8	Human	RFU	Protein	20	0.2	0.104594	12.1103	2.05583	0.0415283	0.123223	-4.62302	1.07519
13013-41	3	SL019524	E3 ubiquitin-protein ligase parkin	PRKN2	O60260	5071	PRKN	Human	RFU	Protein	20	0.2	-0.0594012	11.9717	-1.76048	0.0803597	0.2006	-5.16824	0.959662
6938-21	3	SL018000	Protocadherin gamma-A12	PCDGC	O60330	26025	PCDHGA12	Human	RFU	Protein	20	0.2	-0.0628513	10.5702	-1.1112	0.268254	0.466212	-6.07912	0.95737
22429-13	3	SL022683	Lysine-specific histone demethylase 1A	KDM1A	O60341	23028	KDM1A	Human	RFU	Protein	20	0.2	0.0791326	9.56741	1.18537	0.237742	0.429362	-5.99544	1.05638
3067-67	1	SL005234	Growth/differentiation factor 9	GDF-9	O60383	2661	GDF9	Human	RFU	Protein	20	0.2	0.10686	10.4343	2.98799	0.00328064	0.0179389	-2.39149	1.07688
16620-26	3	SL007021	Lymphocyte antigen 75	LY75	O60449	100526664	LY75	Human	RFU	Protein	20	0.2	-0.137554	11.9924	-1.68051	0.0949351	0.22599	-5.30197	0.909059
6590-54	3	SL005203	Neuropilin-2	Neuropilin-2	O60462	8828	NRP2	Human	RFU	Protein	20	0.2	-0.115507	14.1711	-2.20571	0.028922	0.0951748	-4.31585	0.923058
9175-48	3	SL018891	Down syndrome cell adhesion molecule	DSCAM	O60469	1826	DSCAM	Human	RFU	Protein	20	0.2	-0.028782	10.236	-0.865099	0.388362	0.586065	-6.31861	0.980248
9077-10	3	SL018812	Mannosyl-oligosaccharide 1;2-alpha-mannosidase IB	MA1A2	O60476	10905	MAN1A2	Human	RFU	Protein	0.5	0.005	0.0577263	12.5771	1.96183	0.0516291	0.146032	-4.80525	1.04082
11422-2	3	SL019446	Homeobox protein DLX-3	DLX3	O60479	1747	DLX3	Human	RFU	Protein	20	0.2	-0.159419	8.23645	-2.33696	0.0207608	0.0736019	-4.03029	0.895385
4564-2	2	SL006406	Plexin-C1	PLXC1	O60486	10154	PLXNC1	Human	RFU	Protein	20	0.2	-0.328266	13.5167	-3.72407	0.000276659	0.0026639	-0.117554	0.796493
9372-157	3	SL014627	Myelin protein zero-like protein 2	MPZL2	O60487	10205	MPZL2	Human	RFU	Protein	20	0.2	0.0135753	10.611	0.453749	0.650664	0.793888	-6.58665	1.00945
19503-2	3	SL007970	Sorting nexin-3	SNX3	O60493	8724	SNX3	Human	RFU	Protein	0.5	0.005	0.0579397	12.452	1.04652	0.297002	0.496639	-6.14777	1.04098
12904-180	3	SL004440	cubilin	cubilin	O60494	8029	CUBN	Human	RFU	Protein	20	0.2	-0.0251348	8.04705	-0.906379	0.366186	0.566333	-6.28255	0.982729
14246-50	3	SL016379	Docking protein 2	DOK2	O60496	9046	DOK2	Human	RFU	Protein	20	0.2	-0.220432	11.241	-1.43564	0.153182	0.318789	-5.67406	0.858309
12842-43	3	SL019968	Syntaxin-10	STX10	O60499	8677	STX10	Human	RFU	Protein	20	0.2	0.040384	12.0226	0.596012	0.552063	0.722569	-6.51277	1.02839
12976-49	3	SL001913	Vinexin b	Vinexin b	O60504	10174	SORBS3	Human	RFU	Protein	20	0.2	-0.00431295	8.46598	-0.190252	0.849368	0.925556	-6.6707	0.997015
4224-7	2	SL007022	Heterogeneous nuclear ribonucleoprotein Q	HNRPQ	O60506	10492	SYNCRIP	Human	RFU	Protein	20	0.2	0.126039	12.2766	3.30057	0.00120513	0.00835879	-1.47832	1.09129
7928-183	3	SL007023	Protein-tyrosine sulfotransferase 1	TPST1	O60507	8460	TPST1	Human	RFU	Protein	20	0.2	-0.0695591	11.9674	-1.16291	0.246709	0.440643	-6.02135	0.952929
6921-24	3	SL014628	Beta-1;4-galactosyltransferase 3	B4GT3	O60512	8703	B4GALT3	Human	RFU	Protein	20	0.2	0.0625994	10.6085	2.31311	0.0220725	0.0769792	-4.08332	1.04435
18859-7	3	SL021123	Eukaryotic translation initiation factor 4E-binding protein 3	4EBP3	O60516	8637	EIF4EBP3	Human	RFU	Protein	20	0.2	-0.0933625	8.00753	-1.00983	0.314197	0.513837	-6.18489	0.937336
22115-2	3	SL022880	cAMP-responsive element-binding protein-like 2	CRBL2	O60519	1389	CREBL2	Human	RFU	Protein	20	0.2	0.10488	9.51443	2.32009	0.0216811	0.0759411	-4.06784	1.0754
2696-87	2	SL004685	Persephin	Persephin	O60542	5623	PSPN	Human	RFU	Protein	20	0.2	0.0320294	9.24869	1.01096	0.31366	0.513307	-6.18378	1.02245
18337-4	3	SL014629	GDP-mannose 4;6 dehydratase	GMDS	O60547	2762	GMDS	Human	RFU	Protein	20	0.2	-0.0399295	10.047	-0.316766	0.751861	0.865632	-6.63892	0.972702
17821-20	3	SL020911	Glycylpeptide N-tetradecanoyltransferase 2	NMT2	O60551	9397	NMT2	Human	RFU	Protein	20	0.2	0.682042	10.1086	4.01538	9.34042e-05	0.00110716	0.897101	1.60441
18878-15	3	SL007024	Gremlin-1	GREM1	O60565	26585	GREM1	Human	RFU	Protein	20	0.2	0.0119087	10.304	0.448495	0.654441	0.796631	-6.589	1.00829
10612-18	3	SL008694	Procollagen-lysine;2-oxoglutarate 5-dioxygenase 3	PLOD3	O60568	8985	PLOD3	Human	RFU	Protein	0.5	0.005	-0.104216	11.4808	-2.14749	0.0333572	0.104938	-4.43759	0.93031
9745-20	3	SL019146	Eukaryotic translation initiation factor 4E type 2	IF4E2	O60573	9470	EIF4E2	Human	RFU	Protein	20	0.2	0.0692268	11.2054	1.43831	0.152426	0.317892	-5.67031	1.04915
19213-1	3	SL012371	Serine protease inhibitor Kazal-type 4	ISK4	O60575	27290	SPINK4	Human	RFU	Protein	20	0.2	0.0647864	11.5323	2.49666	0.0136153	0.0529484	-3.66219	1.04593
18935-14	3	SL004493	Toll-like receptor 5	TLR5	O60602	7100	TLR5	Human	RFU	Protein	0.5	0.005	0.120865	10.9954	2.82217	0.00541552	0.0260897	-2.84329	1.08739
3835-11	2	SL004492	Toll-like receptor 2	TLR2	O60603	7097	TLR2	Human	RFU	Protein	20	0.2	-0.0345992	10.0875	-1.51846	0.130998	0.284468	-5.55454	0.976303
2505-49	3	SL004144	GDNF family receptor alpha-3	GFRa-3	O60609	2676	GFRA3	Human	RFU	Protein	20	0.2	0.191827	11.2988	3.43605	0.000763332	0.00586294	-1.05814	1.14221
25083-26	3	SL006565	Protein diaphanous homolog 1	Diaphanous-related formin-1	O60610	1729	DIAPH1	Human	RFU	Protein	20	0.2	0.255727	11.8382	5.92946	2.00388e-08	7.94123e-07	8.945	1.19394
20087-3	3	SL008697	15 kDa selenoprotein	selenoprotein15	O60613	9403	SELENOF	Human	RFU	Protein	0.5	0.005	-0.0156975	13.0097	-0.303947	0.761588	0.8716	-6.64286	0.989178
23660-112	3	SL023275	Kelch-like protein 41	KLH41	O60662	10324	KLHL41	Human	RFU	Protein	20	0.2	-0.20156	9.07011	-2.32737	0.0212799	0.0750769	-4.05168	0.86961
14687-6	3	SL007972	Perilipin-3	M6PBP	O60664	10226	PLIN3	Human	RFU	Protein	20	0.2	-0.124724	9.13835	-3.36966	0.000956384	0.00694499	-1.26587	0.91718
6574-11	3	SL008605	Fas apoptotic inhibitory molecule 3	FAIM3	O60667	9214	FCMR	Human	RFU	Protein	0.5	0.005	-0.0674484	13.0908	-0.754427	0.451773	0.639185	-6.40706	0.954324
12670-15	3	SL019800	Cell cycle checkpoint protein RAD1	RAD1	O60671	5810	RAD1	Human	RFU	Protein	20	0.2	0.277095	9.73267	3.27283	0.00132101	0.00896537	-1.56254	1.21175
11816-84	3	SL007025	Tyrosine-protein kinase JAK2	JAK2	O60674	3717	JAK2	Human	RFU	Protein	20	0.2	-0.000630227	12.2073	-0.00880311	0.992988	0.996131	-6.6886	0.999563
10572-65	3	SL012372	Cystatin-8	CST8	O60676	10047	CST8	Human	RFU	Protein	20	0.2	-0.00337795	12.5308	-0.0618235	0.950785	0.97484	-6.68674	0.997661
12696-166	3	SL019815	Protein arginine N-methyltransferase 3	ANM3	O60678	10196	PRMT3	Human	RFU	Protein	20	0.2	0.0176424	9.07663	0.196845	0.844214	0.922699	-6.66943	1.0123
23322-2	3	SL023527	Musculin	MUSC	O60682	9242	MSC	Human	RFU	Protein	0.5	0.005	-0.169025	13.3101	-2.67641	0.00826724	0.0359975	-3.22122	0.889444
13969-24	3	SL020292	Importin subunit alpha-7	IMA7	O60684	23633	KPNA6	Human	RFU	Protein	20	0.2	0.610646	12.0332	7.12911	3.94481e-11	4.10767e-09	14.9608	1.52694
17755-5	3	SL008706	UDP-glucose 6-dehydrogenase	UGDH	O60701	7358	UGDH	Human	RFU	Protein	20	0.2	0.191808	12.0097	1.51776	0.131176	0.284735	-5.55559	1.14219
8024-64	3	SL011109	Protein-tyrosine sulfotransferase 2	TPST2	O60704	8459	TPST2	Human	RFU	Protein	0.5	0.005	0.0430485	10.827	1.31075	0.191942	0.369245	-5.84194	1.03029
12701-1	3	SL019791	Eukaryotic translation initiation factor 1b	EIF1B	O60739	10289	EIF1B	Human	RFU	Protein	20	0.2	0.523539	13.3842	4.43326	1.78067e-05	0.000276155	2.4583	1.43748
12774-12	3	SL019873	Potassium/sodium hyperpolarization-activated cyclic nucleotide-gated channel 1	HCN1	O60741	348980	HCN1	Human	RFU	Protein	20	0.2	-0.141586	9.38437	-2.49652	0.0136203	0.0529484	-3.66252	0.906522
13612-7	3	SL020195	Cytohesin-interacting protein	CYTIP	O60759	9595	CYTIP	Human	RFU	Protein	20	0.2	0.0378785	8.40567	0.4648	0.642747	0.788452	-6.58163	1.0266
12549-33	3	SL014636	Hematopoietic prostaglandin D synthase	PTGD2	O60760	27306	HPGDS	Human	RFU	Protein	20	0.2	-0.227069	11.4589	-3.96216	0.000114394	0.0013008	0.707124	0.854369
13639-101	3	SL016380	General vesicular transport factor p115	USO1	O60763	8615	USO1	Human	RFU	Protein	20	0.2	0.183799	9.7711	2.16642	0.0318545	0.101971	-4.39834	1.13587
22845-3	3	SL022840	28S ribosomal protein S14; mitochondrial	RT14	O60783	63931	MRPS14	Human	RFU	Protein	20	0.2	0.0154979	11.1058	0.358518	0.720458	0.84257	-6.62495	1.0108
25492-7	3	SL019565	Target of Myb protein 1	TOM1	O60784	10043	TOM1	Human	RFU	Protein	20	0.2	-0.0338778	9.48446	-0.798518	0.42583	0.616704	-6.37326	0.976791
22403-13	3	SL006408	Histone H2B type 1-K	H2B1K	O60814	85236	H2BC12	Human	RFU	Protein	20	0.2	0.408387	13.4614	2.42299	0.016582	0.0620859	-3.83479	1.3272
11432-11	3	SL019453	Polyglutamine-binding protein 1	PQBP1	O60828	10084	PQBP1	Human	RFU	Protein	20	0.2	0.0471698	8.27755	0.842455	0.400871	0.594497	-6.33768	1.03324
24201-86	3	SL007026	G antigen family C member 1	GAGC1	O60829	9506	PAGE4	Human	RFU	Protein	20	0.2	-0.00415772	12.4378	-0.122378	0.902763	0.951031	-6.68122	0.997122
8219-14	3	SL012373	Zymogen granule membrane protein 16	ZG16	O60844	653808	ZG16	Human	RFU	Protein	20	0.2	-0.0460398	9.66562	-0.139587	0.889173	0.94602	-6.67898	0.968591
17721-82	3	SL004797	Growth arrest-specific protein 7	GAS7	O60861	8522	GAS7	Human	RFU	Protein	20	0.2	-0.0514593	11.0625	-2.08998	0.0383034	0.116964	-4.55483	0.96496
12415-122	3	SL011710	Endothelial differentiation-related factor 1	EDF1	O60869	8721	EDF1	Human	RFU	Protein	20	0.2	0.0671043	12.3435	2.40151	0.0175486	0.0644935	-3.88421	1.04761
13476-16	3	SL020144	DNA/RNA-binding protein KIN17	KIN17	O60870	22944	KIN	Human	RFU	Protein	20	0.2	0.141726	9.05818	1.88016	0.0620205	0.167001	-4.957	1.10322
4567-82	2	SL014468	SH2 domain-containing protein 1A	SH21A	O60880	4068	SH2D1A	Human	RFU	Protein	20	0.2	0.439275	10.9579	3.66223	0.000345736	0.00317789	-0.324835	1.35592
6374-7	3	SL012374	Matrix metalloproteinase-20	MMP20	O60882	9313	MMP20	Human	RFU	Protein	20	0.2	0.066898	8.99703	1.69104	0.0929015	0.222238	-5.2847	1.04746
11582-63	3	SL007975	DnaJ homolog subfamily A member 2	DNJA2	O60884	10294	DNAJA2	Human	RFU	Protein	20	0.2	0.0333387	9.70683	0.629013	0.530295	0.706124	-6.49278	1.02338
10043-31	3	SL019249	Bromodomain-containing protein 4	BRD4	O60885	23476	BRD4	Human	RFU	Protein	20	0.2	0.0947254	10.1451	2.54396	0.0119696	0.0480168	-3.54887	1.06786
21604-2	3	SL008727	Protein CutA	CUTA	O60888	51596	CUTA	Human	RFU	Protein	20	0.2	0.048769	10.041	1.00529	0.316375	0.515896	-6.18941	1.03438
12591-27	3	SL002050	Oligophrenin-1	Oligophrenin-1	O60890	4983	OPHN1	Human	RFU	Protein	20	0.2	-0.29116	11.4658	-1.77967	0.0771506	0.194518	-5.13527	0.817245
15436-40	3	SL014638	Receptor activity-modifying protein 1	RAMP1	O60894	10267	RAMP1	Human	RFU	Protein	20	0.2	0.0117528	9.76444	0.200945	0.841013	0.921173	-6.66863	1.00818
15437-11	3	SL008721	Receptor activity-modifying protein 3	RAMP3	O60896	10268	RAMP3	Human	RFU	Protein	20	0.2	0.0285098	10.638	0.656145	0.512734	0.692866	-6.47555	1.01996
9595-11	3	SL019028	Beta-1;4-galactosyltransferase 2	B4GT2	O60909	8704	B4GALT2	Human	RFU	Protein	0.5	0.005	0.0394529	9.66763	0.917768	0.36021	0.56078	-6.27231	1.02772
3364-76	2	SL006910	Cathepsin L2	Cathepsin V	O60911	1515	CTSV	Human	RFU	Protein	20	0.2	-0.124802	10.2107	-2.55679	0.0115551	0.0467659	-3.5178	0.91713
21290-66	3	SL022071	Checkpoint protein HUS1	HUS1	O60921	3364	HUS1	Human	RFU	Protein	0.5	0.005	0.0139151	15.6249	0.368476	0.713036	0.838413	-6.62137	1.00969
19242-21	3	SL011167	Prefoldin subunit 1	PFD1	O60925	5201	PFDN1	Human	RFU	Protein	20	0.2	0.240727	10.9657	3.91617	0.000136089	0.00151213	0.544557	1.18159
8470-213	3	SL017528	Ribonuclease H1	RNase H1	O60930	246243	RNASEH1	Human	RFU	Protein	20	0.2	0.23027	7.89419	2.14303	0.0337201	0.10576	-4.44679	1.17305
10758-2	3	SL012375	Keratocan	KERA	O60938	11081	KERA	Human	RFU	Protein	20	0.2	-0.0865219	10.9195	-2.55007	0.0117705	0.0473576	-3.53408	0.94179
8353-15	3	SL018464	Sodium channel subunit beta-2	SCN2B	O60939	6327	SCN2B	Human	RFU	Protein	20	0.2	-0.168064	9.49521	-3.40529	0.000847739	0.00635064	-1.15483	0.890036
12847-27	3	SL019942	mRNA-capping enzyme	MCE1	O60942	8732	RNGTT	Human	RFU	Protein	20	0.2	0.0904036	11.4156	2.4529	0.0153143	0.0582902	-3.76528	1.06467
3311-27	1	SL008609	Low affinity immunoglobulin gamma Fc region receptor III-B	FCG3B	O75015	2215	FCGR3B	Human	RFU	Protein	0.005	5e-05	-0.081187	11.9522	-1.16094	0.247505	0.441509	-6.02359	0.94528
21706-29	3	SL012376	Leukocyte immunoglobulin-like receptor subfamily A member 1	LIRA1	O75019	11024	LILRA1	Human	RFU	Protein	0.5	0.005	-0.108771	11.2311	-1.36489	0.174327	0.348129	-5.77099	0.927378
11334-7	3	SL019428	Leukocyte immunoglobulin-like receptor subfamily B member 3	LIRB3	O75022	102725035	LILRB3	Human	RFU	Protein	20	0.2	0.03744	10.8174	1.2369	0.218053	0.403265	-5.93418	1.02629
7015-8	3	SL018005	Leukocyte immunoglobulin-like receptor subfamily B member 5	LIRB5	O75023	10990	LILRB5	Human	RFU	Protein	0.5	0.005	-0.116622	13.8743	-1.10598	0.270503	0.468643	-6.08482	0.922345
22383-21	3	SL002546	MITF	MITF	O75030	4286	MITF	Human	RFU	Protein	20	0.2	0.267124	8.26429	3.07913	0.00246856	0.0144525	-2.13346	1.20341
19139-3	3	SL018905	Heat shock factor 2-binding protein	HSF2B	O75031	11077	HSF2BP	Human	RFU	Protein	20	0.2	0.147983	10.0027	1.27096	0.205705	0.38624	-5.89228	1.10802
25091-83	3	SL014641	SLIT-ROBO Rho GTPase-activating protein 2	FNBP2	O75044	23380	SRGAP2	Human	RFU	Protein	20	0.2	0.203473	10.6381	5.47101	1.82722e-07	5.14233e-06	6.82213	1.15147
9715-15	3	SL019112	Immunoglobulin superfamily member 3	IGSF3	O75054	3321	IGSF3	Human	RFU	Protein	20	0.2	-0.226175	9.00824	-3.37142	0.000950715	0.0069367	-1.2604	0.854898
16612-28	3	SL020764	Syndecan-3	SDC3	O75056	9672	SDC3	Human	RFU	Protein	0.5	0.005	0.0424867	11.1131	0.775009	0.439552	0.629077	-6.39152	1.02989
7198-197	3	SL012378	Glycosaminoglycan xylosylkinase	FA20B	O75063	9917	FAM20B	Human	RFU	Protein	0.5	0.005	0.0161777	10.5903	0.496464	0.620292	0.773932	-6.56657	1.01128
9514-46	3	SL025898	EF-hand calcium-binding domain-containing protein 14:C-term	K0494:C-term	O75071	9813	EFCAB14	Human	RFU	Protein	20	0.2	-0.0283537	9.97263	-0.525804	0.599799	0.758885	-6.55173	0.980539
7049-2	3	SL015911	Disintegrin and metalloproteinase domain-containing protein 23	ADAM 23	O75077	8745	ADAM23	Human	RFU	Protein	20	0.2	-0.165651	11.0874	-2.67199	0.00837193	0.0363232	-3.23241	0.891526
6586-19	3	SL017503	Disintegrin and metalloproteinase domain-containing protein 11	ADA11	O75078	4185	ADAM11	Human	RFU	Protein	20	0.2	-0.179814	12.3913	-2.26907	0.0246867	0.0840847	-4.17991	0.882817
20576-71	3	SL021766	Frizzled-7	FZD7	O75084	8324	FZD7	Human	RFU	Protein	20	0.2	-0.116721	12.543	-1.61051	0.109384	0.250021	-5.4141	0.922281
15634-139	3	SL012379	Slit homolog 1 protein	SLIT1	O75093	6585	SLIT1	Human	RFU	Protein	20	0.2	0.0193208	9.30289	0.568955	0.570236	0.737681	-6.52836	1.01348
18931-40	3	SL011409	Slit homolog 3 protein	SLIT3	O75094	6586	SLIT3	Human	RFU	Protein	0.5	0.005	0.0202148	12.0333	0.358583	0.72041	0.84257	-6.62493	1.01411
19558-10	3	SL007029	Low-density lipoprotein receptor-related protein 4	LRP4	O75096	4038	LRP4	Human	RFU	Protein	20	0.2	-0.0468019	11.5483	-0.684871	0.49448	0.677121	-6.45651	0.96808
6434-18	3	SL002082	Retina-specific copper amine oxidase	Amine oxidase	O75106	314	AOC2	Human	RFU	Protein	20	0.2	-0.265383	9.46805	-3.43924	0.00075505	0.00581771	-1.04808	0.831978
13654-1	3	SL005370	Rho-associated protein kinase 2	ROCK2	O75116	9475	ROCK2	Human	RFU	Protein	20	0.2	0.0124998	10.2869	0.12739	0.898802	0.949849	-6.68059	1.0087
8837-8	3	SL018675	Microfibrillar-associated protein 3-like	MFA3L	O75121	9848	MFAP3L	Human	RFU	Protein	0.5	0.005	0.0224064	13.8481	0.569967	0.569551	0.73725	-6.52779	1.01565
5061-27	3	SL004853	ICOS ligand	B7-H2	O75144	23308	ICOSLG	Human	RFU	Protein	20	0.2	0.0849373	13.4762	0.712602	0.477196	0.6619	-6.43736	1.06064
24960-48	3	SL013722	Huntingtin-interacting protein 1-related protein	HIP1R	O75146	9026	HIP1R	Human	RFU	Protein	20	0.2	0.191353	9.54017	2.59828	0.0103012	0.0425653	-3.41633	1.14183
24941-14	3	SL023678	Clustered mitochondria protein homolog	CLU	O75153	23277	CLUH	Human	RFU	Protein	20	0.2	-0.0958453	12.207	-1.78589	0.0761321	0.19275	-5.1245	0.935724
25500-6	3	SL013723	Rab11 family-interacting protein 3	RFIP3	O75154	9727	RAB11FIP3	Human	RFU	Protein	20	0.2	0.122311	10.333	3.16956	0.00185009	0.0115953	-1.87071	1.08848
2809-25	2	SL004625	A disintegrin and metalloproteinase with thrombospondin motifs 4	ADAMTS-4	O75173	9507	ADAMTS4	Human	RFU	Protein	20	0.2	0.0097686	8.06225	0.133053	0.894329	0.94846	-6.67986	1.00679
11606-22	3	SL019538	DnaJ homolog subfamily B member 6	DNJB6	O75190	10049	DNAJB6	Human	RFU	Protein	20	0.2	0.0888669	10.0292	2.18095	0.0307413	0.0993674	-4.368	1.06353
21769-10	3	SL022677	Xylulose kinase	XYLB	O75191	9942	XYLB	Human	RFU	Protein	20	0.2	0.095108	10.6461	2.20836	0.0287332	0.0947012	-4.31025	1.06815
25922-7	3	SL007031	Low-density lipoprotein receptor-related protein 5	LRP5	O75197	4041	LRP5	Human	RFU	Protein	20	0.2	0.0733488	11.8529	3.26541	0.00135374	0.00914499	-1.58498	1.05216
20374-41	3	SL021991	Ubiquinone biosynthesis protein COQ9; mitochondrial	COQ9	O75208	57017	COQ9	Human	RFU	Protein	20	0.2	1.19733	14.3771	5.78058	4.15507e-08	1.47738e-06	8.24374	2.29315
21889-2	3	SL008710	Uncharacterized protein C7orf24	CG024	O75223	79017	GGCT	Human	RFU	Protein	20	0.2	0.0698545	10.6729	2.43908	0.015889	0.0602573	-3.7975	1.04961
7108-7	3	SL018088	Small integral membrane protein 24	CS077	O75264	284422	SMIM24	Human	RFU	Protein	20	0.2	-0.0344077	8.65301	-1.03755	0.301147	0.500699	-6.15697	0.976433
21755-27	3	SL022670	Ubiquitin carboxyl-terminal hydrolase 12	UBP12	O75317	219333	USP12	Human	RFU	Protein	20	0.2	0.0225574	9.30483	0.202813	0.839556	0.920229	-6.66825	1.01576
21751-6	3	SL022704	USP12/WDR48 Complex	USP12/WDR48 Complex	O75317|Q8TAF3	219333|57599	USP12|WDR48	Human	RFU	Protein	20	0.2	0.201651	10.859	3.89105	0.000149535	0.00162417	0.456441	1.15001
7762-30	3	SL018263	Stannin	SNN	O75324	8303	SNN	Human	RFU	Protein	20	0.2	-0.129361	9.81663	-1.41454	0.15927	0.327111	-5.70346	0.914237
7019-13	3	SL005249	Semaphorin-7A	Semaphorin-7A	O75326	8482	SEMA7A	Human	RFU	Protein	20	0.2	-0.122549	10.747	-2.57917	0.0108629	0.0445831	-3.46327	0.918563
5717-2	3	SL004657	Cartilage intermediate layer protein 1	CILP	O75339	8483	CILP	Human	RFU	Protein	20	0.2	0.577824	12.475	3.88238	0.00015446	0.00166056	0.426144	1.4926
19488-1	3	SL007980	Programmed cell death protein 6	PDCD6	O75340	10016	PDCD6	Human	RFU	Protein	0.5	0.005	0.0299491	11.7624	0.845951	0.398925	0.593421	-6.33477	1.02098
12529-32	3	SL019753	Inactive peptidyl-prolyl cis-trans isomerase FKBP6	FKBP6	O75344	8468	FKBP6	Human	RFU	Protein	0.5	0.005	-0.0124664	14.0458	-0.0847499	0.932573	0.96489	-6.68508	0.991396
12501-10	3	SL008849	Tubulin-specific chaperone A	TBCA	O75347	6902	TBCA	Human	RFU	Protein	0.5	0.005	0.012068	12.1689	0.191874	0.8481	0.924772	-6.67039	1.0084
12668-7	3	SL019834	Vacuolar protein sorting-associated protein 4B	VPS4B	O75351	9525	VPS4B	Human	RFU	Protein	20	0.2	0.0274161	13.063	0.881897	0.37924	0.577335	-6.30414	1.01919
8932-1	3	SL014128	Ectonucleoside triphosphate diphosphohydrolase 6	ENTP6	O75354	955	ENTPD6	Human	RFU	Protein	0.5	0.005	0.0191021	10.9895	0.636553	0.525384	0.702149	-6.48806	1.01333
4436-1	2	SL014093	Ectonucleoside triphosphate diphosphohydrolase 3	ENTP3	O75355	956	ENTPD3	Human	RFU	Protein	20	0.2	0.188267	12.2462	4.67055	6.61026e-06	0.000118094	3.39734	1.13939
4437-56	3	SL014028	Ectonucleoside triphosphate diphosphohydrolase 5	ENTP5	O75356	957	ENTPD5	Human	RFU	Protein	0.5	0.005	0.0437544	12.4688	0.906138	0.366312	0.566409	-6.28277	1.03079
22387-26	3	SL014646	Pituitary homeobox 3	PITX3	O75364	5309	PITX3	Human	RFU	Protein	20	0.2	0.0307557	10.3544	0.619462	0.53655	0.710429	-6.49868	1.02155
19231-22	3	SL002051	Protein tyrosine phosphatase type IVA 3	PRL-3	O75365	11156	PTP4A3	Human	RFU	Protein	20	0.2	-0.0106984	10.6604	-0.178791	0.858342	0.930321	-6.6728	0.992612
21664-6	3	SL014647	Core histone macro-H2A.1	H2AY	O75367	9555	MACROH2A1	Human	RFU	Protein	20	0.2	-0.0476883	9.00069	-0.797977	0.426142	0.616789	-6.37368	0.967485
12693-2	3	SL008627	SH3 domain-binding glutamic acid-rich-like protein	SH3L1	O75368	6451	SH3BGRL	Human	RFU	Protein	20	0.2	0.170155	11.3349	2.97658	0.00339805	0.0183845	-2.42331	1.12518
7732-45	3	SL018228	Vesicle-associated membrane protein 4	VAMP4	O75379	8674	VAMP4	Human	RFU	Protein	20	0.2	-0.0415523	9.27795	-1.37634	0.170763	0.343174	-5.75562	0.971609
8645-257	3	SL025959	Peroxisomal membrane protein PEX14:C-term	PEX14:C-term	O75381	5195	PEX14	Human	RFU	Protein	20	0.2	0.0509615	11.6844	2.51489	0.0129583	0.0510007	-3.61874	1.03596
12573-80	3	SL019797	Tripartite motif-containing protein 3	TRIM3	O75382	10612	TRIM3	Human	RFU	Protein	20	0.2	0.0388628	10.3969	0.792482	0.429329	0.619289	-6.378	1.0273
18309-18	3	SL007981	Citrate synthase; mitochondrial	CISY	O75390	1431	CS	Human	RFU	Protein	20	0.2	-0.215396	13.1811	-2.15872	0.0324585	0.103269	-4.41434	0.86131
21289-36	3	SL009238	Sperm-associated antigen 7	Sperm-associated antigen 7	O75391	9552	SPAG7	Human	RFU	Protein	20	0.2	0.328539	10.1908	3.73548	0.000265434	0.00257422	-0.0789919	1.25574
13453-2	3	SL020083	39S ribosomal protein L33; mitochondrial	RM33	O75394	9553	MRPL33	Human	RFU	Protein	20	0.2	-0.0747312	10.478	-1.89679	0.0597735	0.162753	-4.9266	0.949519
6369-82	3	SL013514	Deformed epidermal autoregulatory factor 1 homolog	DEAF1	O75398	10522	DEAF1	Human	RFU	Protein	0.5	0.005	0.0203116	11.8983	0.454651	0.650016	0.793627	-6.58625	1.01418
8984-28	3	SL025920	Leucine-rich repeat and calponin homology domain-containing protein 4:Leucine-rich repeat 5	LRCH4: LRR5	O75427	4034	LRCH4	Human	RFU	Protein	20	0.2	-0.117489	8.3151	-3.68172	0.000322385	0.0030036	-0.259843	0.921791
8839-4	3	SL005289	Metaxin-2	Metaxin-2	O75431	10651	MTX2	Human	RFU	Protein	20	0.2	-0.0354493	10.1332	-1.46867	0.144013	0.304528	-5.62718	0.975728
19293-6	3	SL012994	Vacuolar protein sorting-associated protein 26A	VP26A	O75436	9559	VPS26A	Human	RFU	Protein	20	0.2	0.0842947	14.205	0.887674	0.376134	0.574527	-6.2991	1.06017
12888-18	3	SL012382	Histone deacetylase complex subunit SAP30	SAP30	O75446	8819	SAP30	Human	RFU	Protein	20	0.2	0.253732	9.8953	2.22955	0.0272599	0.0908538	-4.26514	1.19229
12881-17	3	SL019970	Retinol dehydrogenase 16	RDH16	O75452	8608	RDH16	Human	RFU	Protein	20	0.2	-0.116273	12.5908	-2.56378	0.0113349	0.0460791	-3.50082	0.922568
11229-16	3	SL007036	Serine/threonine-protein kinase/endoribonuclease IRE1	ERN1	O75460	2081	ERN1	Human	RFU	Protein	20	0.2	-0.178649	10.9781	-1.64462	0.102138	0.238464	-5.36004	0.88353
14747-9	3	SL020310	Cytokine receptor-like factor 1	CRLF1	O75462	9244	CRLF1	Human	RFU	Protein	20	0.2	-0.00362318	10.7704	-0.0532045	0.95764	0.978035	-6.68724	0.997492
2607-54	2	SL004692	Cytokine receptor-like factor 1:Cardiotrophin-like cytokine factor 1 Complex	CLF-1/CLC Complex	O75462|Q9UBD9	9244|23529	CRLF1|CLCF1	Human	RFU	Protein	20	0.2	0.0273482	9.45403	0.566436	0.571942	0.738771	-6.52977	1.01914
7122-31	3	SL017638	Leucine-rich repeat-containing G-protein coupled receptor 5	LGR5	O75473	8549	LGR5	Human	RFU	Protein	20	0.2	0.0883189	9.50114	1.03126	0.304073	0.503018	-6.16336	1.06313
17176-13	3	SL014348	PC4 and SFRS1-interacting protein	PSIP1	O75475	11168	PSIP1	Human	RFU	Protein	20	0.2	0.448805	15.0919	4.3055	2.99163e-05	0.000425068	1.96819	1.36491
8776-10	3	SL018683	Erlin-1	ERLN1	O75477	10613	ERLIN1	Human	RFU	Protein	20	0.2	0.0276572	11.4112	0.980388	0.328469	0.528008	-6.21375	1.01936
22795-17	3	SL022910	Transcriptional adapter 2-alpha	TAD2A	O75478	6871	TADA2A	Human	RFU	Protein	20	0.2	0.048095	11.8668	2.1928	0.0298584	0.0974208	-4.34311	1.0339
18892-48	3	SL008883	Glypican-4	GPC4	O75487	2239	GPC4	Human	RFU	Protein	20	0.2	-0.0453205	8.5314	-0.853846	0.394549	0.590838	-6.32815	0.969075
8859-51	3	SL012383	Carbonic anhydrase-related protein 11	CAH11	O75493	770	CA11	Human	RFU	Protein	20	0.2	-0.201914	9.22315	-3.6582	0.000350764	0.00319673	-0.338249	0.869397
17703-40	3	SL013724	Geminin	GEMI	O75496	51053	GMNN	Human	RFU	Protein	20	0.2	-0.0345383	9.22898	-1.43135	0.154405	0.320642	-5.68007	0.976344
9795-9	3	SL025818	Ceroid-lipofuscinosis neuronal protein 5:Cytoplasmic domain	CLN5:CD	O75503	1203	CLN5	Human	RFU	Protein	20	0.2	-0.0300424	10.254	-0.865276	0.388266	0.586065	-6.31846	0.979392
9259-35	3	SL004871	Tumor necrosis factor receptor superfamily member 21	DR6	O75509	27242	TNFRSF21	Human	RFU	Protein	20	0.2	-0.21169	12.2318	-2.77152	0.0062848	0.0291969	-2.97666	0.863525
12859-33	3	SL007038	Enoyl-CoA delta isomerase 2; mitochondrial	PECI	O75521	10455	ECI2	Human	RFU	Protein	20	0.2	0.00249031	10.8143	0.12017	0.904509	0.952328	-6.68148	1.00173
23551-15	3	SL022243	Transcriptional adapter 3	TADA3	O75528	10474	TADA3	Human	RFU	Protein	20	0.2	-0.0471853	10.746	-0.506754	0.61307	0.76873	-6.56146	0.967823
21116-13	3	SL022025	Polycomb protein EED	EED	O75530	8726	EED	Human	RFU	Protein	20	0.2	0.463596	8.42495	3.26104	0.00137338	0.00922634	-1.59818	1.37898
12735-39	3	SL007039	Cold shock domain-containing protein E1	CSDE1	O75534	7812	CSDE1	Human	RFU	Protein	20	0.2	-0.0429178	10.6447	-1.18379	0.238365	0.429847	-5.99728	0.97069
9086-95	3	SL001973	Mammaglobin-B	Mammaglobin 2	O75556	4246	SCGB2A1	Human	RFU	Protein	20	0.2	-0.0909113	11.0033	-1.16601	0.245458	0.438984	-6.0178	0.938929
22010-36	3	SL022185	Interferon-inducible double-stranded RNA-dependent protein kinase activator A	PRKRA	O75569	8575	PRKRA	Human	RFU	Protein	0.5	0.005	-0.0700177	13.0092	-0.326848	0.744238	0.859843	-6.6357	0.952626
17771-35	3	SL020977	DNA-directed RNA polymerase III subunit RPC9	RPC9	O75575	27297	CRCP	Human	RFU	Protein	20	0.2	0.0199267	11.1846	0.700791	0.484517	0.668365	-6.44561	1.01391
22584-2	3	SL005198	Low-density lipoprotein receptor-related protein 6	LRP6	O75581	4040	LRP6	Human	RFU	Protein	20	0.2	0.0206013	10.6129	0.955295	0.340962	0.540069	-6.23767	1.01438
14064-21	3	SL004515	Peptidoglycan recognition protein 1	PGRP-S	O75594	8993	PGLYRP1	Human	RFU	Protein	20	0.2	0.0258194	9.18077	0.71815	0.473779	0.65879	-6.43344	1.01806
21728-4	3	SL022667	Ubiquitin carboxyl-terminal hydrolase 2	UBP2	O75604	9099	USP2	Human	RFU	Protein	20	0.2	-0.0253768	8.01552	-0.625736	0.532437	0.707812	-6.49481	0.982564
14197-2	3	SL019864	PR domain zinc finger protein 1	PRDM1	O75626	639	PRDM1	Human	RFU	Protein	20	0.2	0.0247274	10.3129	0.811582	0.418314	0.60986	-6.36288	1.01729
24665-48	3	SL019956	GTP-binding protein REM 1	REM1	O75628	28954	REM1	Human	RFU	Protein	20	0.2	-0.0633131	9.98358	-1.66877	0.0972433	0.230282	-5.32109	0.957064
9357-4	3	SL008587	Protein CREG1	CREG1	O75629	8804	CREG1	Human	RFU	Protein	0.5	0.005	-0.0668333	11.3339	-1.26962	0.206183	0.386964	-5.89396	0.954731
5462-62	3	SL002086	Ficolin-3	Ficolin-3	O75636	8547	FCN3	Human	RFU	Protein	0.005	5e-05	0.0836661	10.5839	1.3363	0.183469	0.358335	-5.8088	1.05971
23387-18	3	SL023264	TIP41-like protein	TIPRL	O75663	261726	TIPRL	Human	RFU	Protein	20	0.2	0.377132	14.6103	4.22338	4.15249e-05	0.000565748	1.65906	1.29876
13652-2	3	SL020197	TOM1-like protein 1	TM1L1	O75674	10040	TOM1L1	Human	RFU	Protein	0.5	0.005	-0.0297977	11.1914	-1.05438	0.293402	0.493652	-6.13965	0.979558
23375-4	3	SL023451	Ret finger protein-like 3	RFPL3	O75679	10738	RFPL3	Human	RFU	Protein	20	0.2	-0.165461	8.06749	-1.639	0.103304	0.240263	-5.36902	0.891644
22009-1	3	SL014650	Protein phosphatase 1B	PPM1B	O75688	5495	PPM1B	Human	RFU	Protein	0.5	0.005	0.119663	11.3891	2.65134	0.00887653	0.0379924	-3.28441	1.08648
23391-20	3	SL010853	Protein XRP2	XRP2	O75695	6102	RP2	Human	RFU	Protein	20	0.2	0.0116886	11.4464	0.189414	0.850024	0.925644	-6.67086	1.00813
9475-22	3	SL007043	Epididymal secretory glutathione peroxidase	GPX5	O75715	2880	GPX5	Human	RFU	Protein	20	0.2	-0.00759894	9.0995	-0.142342	0.887	0.945364	-6.6786	0.994747
3471-49	1	SL010517	Serine/threonine-protein kinase 16	STK16	O75716	8576	STK16	Human	RFU	Protein	20	0.2	0.0742146	11.8143	2.39425	0.0178864	0.0653831	-3.90082	1.05279
23547-21	3	SL021799	Transcription elongation factor A protein 3	TCEA3	O75764	6920	TCEA3	Human	RFU	Protein	20	0.2	0.626466	11.132	4.14646	5.62295e-05	0.00072541	1.37372	1.54378
12554-10	3	SL013725	DNA repair protein RAD51 homolog 4	RA51D	O75771	5892	RAD51D	Human	RFU	Protein	20	0.2	0.0152111	11.135	0.389338	0.697577	0.825997	-6.61354	1.0106
18306-1	3	SL020913	Paralemmin-1	PALM	O75781	5064	PALM	Human	RFU	Protein	20	0.2	0.064945	11.0852	3.42131	0.000802747	0.00610138	-1.10457	1.04605
16074-12	3	SL005725	GRB2-related adapter protein 2	GRB2-related adapter protein 2	O75791	9402	GRAP2	Human	RFU	Protein	20	0.2	-0.127959	12.3713	-1.23484	0.218817	0.403894	-5.93668	0.915125
12634-79	3	SL025804	Breast cancer anti-estrogen resistance protein 3:Guanine Nucleotide Exchange Factor Domain	BCAR3:Ras-GEF	O75815	8412	BCAR3	Human	RFU	Protein	20	0.2	0.288869	11.1799	3.63872	0.000376055	0.00337155	-0.402912	1.22168
20398-60	3	SL022180	Ribonuclease P protein subunit p20	POP7	O75817	10248	POP7	Human	RFU	Protein	0.5	0.005	-0.0211193	17.0124	-0.578366	0.563882	0.732384	-6.52302	0.985468
25422-58	3	SL023655	Ribonuclease P protein subunit p40	RPP40	O75818	10799	RPP40	Human	RFU	Protein	20	0.2	-0.121547	10.2239	-1.40512	0.162047	0.330765	-5.71645	0.919202
11454-87	3	SL012996	Eukaryotic translation initiation factor 3 subunit G	EIF3G	O75821	8666	EIF3G	Human	RFU	Protein	20	0.2	0.135232	14.3229	1.22305	0.223223	0.409945	-5.95089	1.09827
13497-34	3	SL020138	Eukaryotic translation initiation factor 3 subunit J	EIF3J	O75822	8669	EIF3J	Human	RFU	Protein	20	0.2	0.275368	12.3098	5.07616	1.12276e-06	2.52585e-05	5.08527	1.2103
14091-42	3	SL005371	Carbonyl reductase [NADPH] 3	Carbonyl reductase 3	O75828	874	CBR3	Human	RFU	Protein	20	0.2	0.191752	10.9843	2.22876	0.0273134	0.0909904	-4.26682	1.14215
9928-125	3	SL007044	Leukocyte cell-derived chemotaxin 1	LECT1	O75829	11061	CNMD	Human	RFU	Protein	20	0.2	0.0111168	12.2964	0.272599	0.785536	0.886616	-6.65181	1.00774
7117-21	3	SL006411	Serpin I2	SPI2	O75830	5276	SERPINI2	Human	RFU	Protein	20	0.2	0.0385801	9.68291	0.772969	0.440754	0.630304	-6.39308	1.0271
18385-4	3	SL016384	26S proteasome non-ATPase regulatory subunit 10	PSD10	O75832	5716	PSMD10	Human	RFU	Protein	20	0.2	0.0863208	10.8913	1.84187	0.0674638	0.176569	-5.02602	1.06166
12714-38	3	SL019896	AP-1 complex subunit gamma-like 2	AP1G2	O75843	8906	AP1G2	Human	RFU	Protein	20	0.2	0.0701073	12.2414	0.580685	0.562322	0.730924	-6.52169	1.04979
24635-25	3	SL023301	Trafficking protein particle complex subunit 6A	TPC6A	O75865	79090	TRAPPC6A	Human	RFU	Protein	20	0.2	-0.0166246	10.0177	-0.43513	0.664092	0.801817	-6.59485	0.988543
10910-6	3	SL018022	Carcinoembryonic antigen-related cell adhesion molecule 4	CEAM4	O75871	1089	CEACAM4	Human	RFU	Protein	20	0.2	0.0420761	9.35206	0.725072	0.469535	0.655389	-6.42851	1.02959
18338-26	3	SL004995	Isocitrate dehydrogenase [NADP] cytoplasmic	IDH	O75874	3417	IDH1	Human	RFU	Protein	0.5	0.005	0.539522	13.2151	4.91406	2.30687e-06	4.73656e-05	4.39856	1.45349
7853-19	3	SL018291	Protein SCO1 homolog; mitochondrial	SCO1	O75880	6341	SCO1	Human	RFU	Protein	20	0.2	-0.124151	11.0855	-3.8751	0.000158721	0.00170385	0.400712	0.917544
15499-11	3	SL006028	Attractin	Attractin	O75882	8455	ATRN	Human	RFU	Protein	0.005	5e-05	-0.00335719	10.3893	-0.102771	0.918281	0.958305	-6.6834	0.997676
10064-12	3	SL011550	Putative hydrolase RBBP9	RBBP9	O75884	10741	RBBP9	Human	RFU	Protein	0.5	0.005	0.00433141	11.5343	0.220573	0.825724	0.910407	-6.66453	1.00301
20089-172	3	SL021948	Sulfotransferase 1C4	ST1C4	O75897	27233	SULT1C4	Human	RFU	Protein	20	0.2	0.0659209	9.47116	1.4009	0.163305	0.332586	-5.72225	1.04675
9930-48	3	SL025870	Gamma-aminobutyric acid type B receptor subunit 2:Cytoplasmic domain	GABR2:CD	O75899	9568	GABBR2	Human	RFU	Protein	20	0.2	-0.0891429	9.56425	-1.9996	0.047345	0.13651	-4.733	0.940081
24708-7	3	SL023299	Short-chain dehydrogenase/reductase 3	DHRS3	O75911	9249	DHRS3	Human	RFU	Protein	20	0.2	0.00789395	10.5303	0.100778	0.919861	0.959067	-6.6836	1.00549
3387-1	2	SL010508	Serine/threonine-protein kinase PAK 3	PAK3	O75914	5063	PAK3	Human	RFU	Protein	20	0.2	0.107852	10.1852	3.45975	0.00070376	0.00548632	-0.983164	1.07762
13503-19	3	SL007985	PRA1 family protein 3	PRAF3	O75915	10550	ARL6IP5	Human	RFU	Protein	20	0.2	0.131786	10.7201	2.50632	0.0132635	0.0518658	-3.6392	1.09565
7842-52	3	SL007045	Small EDRK-rich factor 1	SERF1	O75920	728492	SERF1A	Human	RFU	Protein	20	0.2	0.0430058	11.314	2.13772	0.0341561	0.106851	-4.45771	1.03026
17805-35	3	SL020971	Survival of motor neuron-related-splicing factor 30	SPF30	O75940	10285	SMNDC1	Human	RFU	Protein	20	0.2	0.607123	9.2347	3.58775	0.000450586	0.00389137	-0.570662	1.52322
18227-3	3	SL014654	Cyclin-dependent kinase 2-associated protein 2	CDKA2	O75956	10263	CDK2AP2	Human	RFU	Protein	20	0.2	-0.0431157	8.44143	-1.04873	0.295986	0.49585	-6.14549	0.970557
11126-102	3	SL007986	Triple functional domain protein	TRIO	O75962	7204	TRIO	Human	RFU	Protein	0.5	0.005	0.0925095	10.2494	1.25589	0.211106	0.393945	-5.91096	1.06622
14036-116	3	SL020312	Multiple PDZ domain protein	MPDZ	O75970	8777	MPDZ	Human	RFU	Protein	20	0.2	-0.0612449	8.58156	-1.60724	0.1101	0.251207	-5.41923	0.958437
6404-20	3	SL012386	C1q-related factor	C1QRF	O75973	10882	C1QL1	Human	RFU	Protein	20	0.2	-0.0482265	10.4819	-1.00538	0.316327	0.515896	-6.18931	0.967124
7917-17	3	SL006413	Carboxypeptidase D	CBPD	O75976	1362	CPD	Human	RFU	Protein	20	0.2	0.0351837	11.755	1.89131	0.0605058	0.164195	-4.93664	1.02469
16596-25	3	SL012999	Glutaredoxin-3	GLRX3	O76003	10539	GLRX3	Human	RFU	Protein	20	0.2	1.06546	13.2759	8.22468	8.54259e-14	2.59446e-11	20.9098	2.09284
22378-2	3	SL006625	Keratin 34	Keratin 34	O76011	100653049	KRT34	Human	RFU	Protein	20	0.2	-0.0065717	9.90748	-0.157836	0.874798	0.939277	-6.67629	0.995455
13588-11	3	SL020193	Annexin A9	ANXA9	O76027	8416	ANXA9	Human	RFU	Protein	20	0.2	0.0743877	7.84768	0.66347	0.508046	0.689389	-6.47077	1.05291
8360-169	3	SL005207	Natural cytotoxicity triggering receptor 1	NKp46	O76036	9437	NCR1	Human	RFU	Protein	20	0.2	-0.0979302	10.4759	-1.52753	0.12873	0.281268	-5.54106	0.934373
15305-7	3	SL005696	Secretagogin	Secretagogin	O76038	10590	SCGN	Human	RFU	Protein	20	0.2	-0.393801	10.4351	-3.17083	0.00184257	0.0115697	-1.86699	0.761121
13604-27	3	SL020194	E3 ubiquitin-protein ligase NEURL1	NEUL1	O76050	9148	NEURL1	Human	RFU	Protein	20	0.2	0.0213873	10.3638	1.11018	0.268694	0.466479	-6.08024	1.01493
6231-46	3	SL006310	Stanniocalcin-2	STC2	O76061	8614	STC2	Human	RFU	Protein	20	0.2	-0.0990747	9.58383	-1.65807	0.0993879	0.233765	-5.33841	0.933632
14663-44	3	SL020180	E3 ubiquitin-protein ligase RNF8	RNF8	O76064	9025	RNF8	Human	RFU	Protein	0.5	0.005	0.0150349	14.2331	0.296539	0.767228	0.87462	-6.64506	1.01048
19630-2	3	SL005267	Gamma-synuclein	g-Synuclein	O76070	6623	SNCG	Human	RFU	Protein	0.5	0.005	-0.0249153	12.5059	-0.49097	0.624164	0.77637	-6.56925	0.982878
21178-8	3	SL021985	Probable cytosolic iron-sulfur protein assembly protein CIAO1	CIAO1	O76071	9391	CIAO1	Human	RFU	Protein	20	0.2	1.02669	11.6704	7.7227	1.48426e-12	2.35191e-10	18.1394	2.03735
16805-5	3	SL011405	cGMP-specific 3';5'-cyclic phosphodiesterase	PDE5A	O76074	8654	PDE5A	Human	RFU	Protein	20	0.2	0.58798	13.9322	5.32308	3.64351e-07	9.03319e-06	6.16106	1.50314
6392-7	3	SL004674	WNT1-inducible-signaling pathway protein 2	WISP-2	O76076	8839	CCN5	Human	RFU	Protein	0.5	0.005	-0.107025	13.2521	-1.61767	0.10783	0.247623	-5.40284	0.928501
18317-111	3	SL020914	AN1-type zinc finger protein 5	ZFAN5	O76080	7763	ZFAND5	Human	RFU	Protein	20	0.2	0.208847	9.96519	3.74581	0.00025564	0.00250789	-0.0439838	1.15576
5201-50	4	SL016554	High affinity cGMP-specific 3';5'-cyclic phosphodiesterase 9A	PDE9A	O76083	5152	PDE9A	Human	RFU	Protein	20	0.2	-0.119292	8.60803	-2.36806	0.0191535	0.068841	-3.96036	0.920639
2761-49	2	SL004336	Fibroblast growth factor 18	FGF-18	O76093	8817	FGF18	Human	RFU	Protein	20	0.2	-0.0455544	8.56355	-1.75931	0.0805595	0.200866	-5.17025	0.968917
9038-12	3	SL004980	Protein JTB	JTB	O76095	10899	JTB	Human	RFU	Protein	20	0.2	0.0260515	11.2676	0.753426	0.452372	0.639763	-6.4078	1.01822
3302-58	1	SL007049	Cystatin-F	CYTF	O76096	8530	CST7	Human	RFU	Protein	20	0.2	0.263169	10.3716	2.1124	0.0363044	0.112081	-4.50947	1.20011
19392-6	3	SL008871	N(G);N(G)-dimethylarginine dimethylaminohydrolase 1	DDAH1	O94760	23576	DDAH1	Human	RFU	Protein	20	0.2	0.0378262	12.6863	0.691737	0.490169	0.673935	-6.45184	1.02657
6897-38	3	SL017973	Galactosylgalactosylxylosylprotein 3-beta-glucuronosyltransferase 3	B3GA3	O94766	26229	B3GAT3	Human	RFU	Protein	20	0.2	0.067709	9.40998	0.825499	0.410396	0.602342	-6.35163	1.04805
8359-149	3	SL016566	Serine/threonine-protein kinase 17B	DRAK2	O94768	9262	STK17B	Human	RFU	Protein	20	0.2	0.141524	9.99185	3.39337	0.000882729	0.00655215	-1.19209	1.10307
3299-29	2	SL010455	Contactin-5	Contactin-5	O94779	53942	CNTN5	Human	RFU	Protein	20	0.2	0.195485	9.62709	4.18528	4.82757e-05	0.000636314	1.51722	1.14511
21740-26	3	SL014658	Ubiquitin carboxyl-terminal hydrolase 1	UBP1	O94782	7398	USP1	Human	RFU	Protein	20	0.2	-0.0403888	8.51234	-1.16191	0.247112	0.441038	-6.02248	0.972393
21759-23	3	SL022697	UBP1/WDR48 Complex	UBP1/WDR48 Complex	O94782|Q8TAF3	7398|57599	USP1|WDR48	Human	RFU	Protein	20	0.2	0.0181456	9.69071	0.741088	0.459796	0.645752	-6.41691	1.01266
20055-40	3	SL021753	Retinal dehydrogenase 2	AL1A2	O94788	8854	ALDH1A2	Human	RFU	Protein	20	0.2	-0.058279	8.77074	-0.518875	0.604611	0.762195	-6.55531	0.960409
21569-49	3	SL013166	Serine/threonine kinase 10	STK10	O94804	6793	STK10	Human	RFU	Protein	0.5	0.005	0.00302344	12.8495	0.0566326	0.954913	0.977215	-6.68705	1.0021
23669-20	3	SL023277	Glutamine--fructose-6-phosphate aminotransferase [isomerizing] 2	GFPT2	O94808	9945	GFPT2	Human	RFU	Protein	20	0.2	0.00931811	10.5447	0.166891	0.86768	0.934336	-6.67483	1.00648
23299-52	3	SL023571	Tubulin polymerization-promoting protein	TPPP	O94811	11076	TPPP	Human	RFU	Protein	20	0.2	0.20572	9.00208	3.46192	0.000698527	0.00546464	-0.976275	1.15326
18930-28	3	SL008427	Slit homolog 2 protein	SLIT2	O94813	9353	SLIT2	Human	RFU	Protein	20	0.2	-0.179475	12.2101	-3.17586	0.00181288	0.0114763	-1.85215	0.883024
25285-14	3	SL023668	Kelch repeat and BTB domain-containing protein 11	KBTBB	O94819	9920	KBTBD11	Human	RFU	Protein	20	0.2	0.16351	10.2191	2.40828	0.0172386	0.063693	-3.86867	1.12001
25499-37	3	SL023266	Phospholipase DDHD2	DDHD2	O94830	23259	DDHD2	Human	RFU	Protein	20	0.2	0.0350938	10.8626	1.23483	0.21882	0.403894	-5.93669	1.02462
7179-69	3	SL008999	Neurofascin	NFASC	O94856	23114	NFASC	Human	RFU	Protein	0.5	0.005	-0.0199016	10.3531	-0.447925	0.654852	0.796802	-6.58925	0.9863
20439-14	3	SL022186	Proline synthase co-transcribed bacterial homolog protein	PROSC	O94903	11212	PLPBP	Human	RFU	Protein	20	0.2	0.532815	14.2803	4.61073	8.51398e-06	0.000147058	3.15717	1.44675
9581-4	3	SL025964	Pre-mRNA-processing factor 6:region 2	PRP6:region 2	O94906	24148	PRPF6	Human	RFU	Protein	20	0.2	-0.037546	10.3824	-0.935217	0.351176	0.550359	-6.25638	0.974311
3535-84	1	SL004367	Dickkopf-related protein 1	DKK1	O94907	22943	DKK1	Human	RFU	Protein	20	0.2	0.00425308	14.1692	0.0806015	0.935866	0.966884	-6.68542	1.00295
7808-5	3	SL018260	D-glucuronyl C5-epimerase	GLCE	O94923	26035	GLCE	Human	RFU	Protein	0.5	0.005	0.178719	11.7799	3.6235	0.000396992	0.00352314	-0.453205	1.13188
24920-6	3	SL023055	Glutaminase kidney isoform; mitochondrial	GLSK	O94925	2744	GLS	Human	RFU	Protein	20	0.2	-0.0545178	9.10642	-2.39634	0.0177885	0.0651888	-3.89604	0.962916
13578-98	3	SL020134	Actin-binding LIM protein 3	ABLM3	O94929	22885	ABLIM3	Human	RFU	Protein	20	0.2	-0.068074	10.1807	-0.446408	0.655945	0.797528	-6.58993	0.953911
10565-19	3	SL017951	SLIT and NTRK-like protein 3	SLIK3	O94933	22865	SLITRK3	Human	RFU	Protein	20	0.2	-0.2285	12.1589	-2.04663	0.0424363	0.125289	-4.64122	0.853522
21730-56	3	SL022672	Ubiquitin carboxyl-terminal hydrolase 19	UBP19	O94966	10869	USP19	Human	RFU	Protein	20	0.2	0.437755	10.6377	6.84197	1.84703e-10	1.58388e-08	13.467	1.3545
13621-31	3	SL020199	AP-2 complex subunit alpha-2	AP2A2	O94973	161	AP2A2	Human	RFU	Protein	20	0.2	0.210342	14.0013	2.18065	0.0307639	0.0993963	-4.36862	1.15696
15521-4	3	SL008440	Calsyntenin-1	Alcadein alpha-1	O94985	22883	CLSTN1	Human	RFU	Protein	0.5	0.005	0.0392667	12.002	0.890468	0.374637	0.573562	-6.29665	1.02759
4568-17	2	SL014070	SLIT and NTRK-like protein 5	SLIK5	O94991	26050	SLITRK5	Human	RFU	Protein	20	0.2	-0.163842	10.9237	-3.12339	0.00214528	0.0129659	-2.00571	0.892645
15596-7	3	SL020142	Protein HEXIM1	HEXI1	O94992	10614	HEXIM1	Human	RFU	Protein	20	0.2	0.2364	10.6868	3.26463	0.00135723	0.00916002	-1.58733	1.17805
20231-23	3	SL021946	Uridine phosphorylase 2	UPP2	O95045	151531	UPP2	Human	RFU	Protein	20	0.2	-0.0846461	10.1954	-1.4451	0.15051	0.314722	-5.66073	0.943016
17793-4	3	SL020986	GTP-binding protein Di-Ras1	DIRA1	O95057	148252	DIRAS1	Human	RFU	Protein	20	0.2	-0.0438691	9.38197	-1.15166	0.251289	0.44609	-6.03414	0.97005
18208-3	3	SL007052	G2/mitotic-specific cyclin-B2	CCNB2	O95067	9133	CCNB2	Human	RFU	Protein	20	0.2	0.0998472	11.3355	3.7889	0.000218378	0.00221741	0.102837	1.07166
23597-11	3	SL023429	Arf-GAP domain and FG repeat-containing protein 2	AGFG2	O95081	3268	AGFG2	Human	RFU	Protein	20	0.2	0.712286	11.6056	5.38204	2.77126e-07	7.18852e-06	6.42306	1.6384
23287-109	3	SL007989	NADH dehydrogenase	NDUB6	O95139	4712	NDUFB6	Human	RFU	Protein	20	0.2	0.0728844	11.5485	1.40829	0.16111	0.329469	-5.71209	1.05182
17765-3	3	SL020983	Snurportin-1	SPN1	O95149	10073	SNUPN	Human	RFU	Protein	20	0.2	0.35434	10.0925	3.07981	0.00246329	0.0144448	-2.13152	1.2784
2968-61	1	SL004686	Tumor necrosis factor ligand superfamily member 15	TNFSF15	O95150	9966	TNFSF15	Human	RFU	Protein	20	0.2	0.0466779	10.3455	1.37026	0.172648	0.345628	-5.76379	1.03288
18173-11	3	SL021347	Aflatoxin B1 aldehyde reductase member 3	ARK73	O95154	22977	AKR7A3	Human	RFU	Protein	20	0.2	-0.0468384	10.1901	-0.284671	0.776288	0.880405	-6.64848	0.968055
9511-61	3	SL012390	Neurexophilin-2	NXPH2	O95156	11249	NXPH2	Human	RFU	Protein	20	0.2	-0.141319	10.1373	-1.43567	0.153172	0.318789	-5.67401	0.90669
6054-6	3	SL012391	Neurexophilin-3	NXPH3	O95157	11248	NXPH3	Human	RFU	Protein	20	0.2	-0.120444	11.2946	-2.66135	0.0086287	0.0372053	-3.25926	0.919904
25102-23	3	SL023490	Elongator complex protein 1	ELP1	O95163	8518	ELP1	Human	RFU	Protein	20	0.2	0.0430028	12.2863	1.25946	0.209815	0.392038	-5.90655	1.03026
20941-7	3	SL022284	Ubiquitin-like protein 3	UBL3	O95164	5412	UBL3	Human	RFU	Protein	20	0.2	-0.0883217	11.546	-2.33061	0.021103	0.0744936	-4.04445	0.940616
17735-130	3	SL020978	Gamma-aminobutyric acid receptor-associated protein	GBRAP	O95166	11337	GABARAP	Human	RFU	Protein	0.5	0.005	0.390854	11.1812	3.52665	0.000558288	0.00457746	-0.769157	1.31117
10677-9	3	SL007990	NADH dehydrogenase [ubiquinone] 1 beta subcomplex subunit 4	NDUB4	O95168	4710	NDUFB4	Human	RFU	Protein	20	0.2	0.0612348	10.9857	1.33347	0.184393	0.359755	-5.8125	1.04336
9800-20	3	SL007991	NADH dehydrogenase [ubiquinone] 1 beta subcomplex subunit 8; mitochondrial	NDUB8	O95169	4714	NDUFB8	Human	RFU	Protein	20	0.2	0.020541	10.486	0.463279	0.643835	0.789521	-6.58233	1.01434
5139-32	3	SL005230	Netrin receptor UNC5C	UNC5H3	O95185	8633	UNC5C	Human	RFU	Protein	0.5	0.005	-0.037854	13.7285	-0.650268	0.516511	0.695649	-6.47934	0.974103
23649-6	3	SL021252	Kelch-like protein 2	KLHL2	O95198	11275	KLHL2	Human	RFU	Protein	20	0.2	0.251172	10.1493	2.28879	0.0234841	0.0811644	-4.13687	1.19017
6280-11	3	SL016388	Protocadherin-8	PCDH8	O95206	5100	PCDH8	Human	RFU	Protein	20	0.2	0.682166	12.8056	4.88227	2.65205e-06	5.2961e-05	4.26575	1.60455
3903-49	2	SL005372	Sorting nexin-4	Sorting nexin 4	O95219	8723	SNX4	Human	RFU	Protein	20	0.2	0.242799	11.7143	2.66953	0.00843071	0.0364697	-3.23863	1.18329
18286-3	3	SL014667	ZW10 interactor	ZWINT	O95229	11130	ZWINT	Human	RFU	Protein	20	0.2	0.00786291	11.9894	0.156464	0.875877	0.940068	-6.6765	1.00547
16823-75	3	SL007053	Apolipoprotein L3	APOL3	O95236	80833	APOL3	Human	RFU	Protein	20	0.2	0.0789115	11.3066	1.07082	0.285965	0.485873	-6.12245	1.05622
10012-5	3	SL014669	SAM pointed domain-containing Ets transcription factor	SPDEF	O95238	25803	SPDEF	Human	RFU	Protein	20	0.2	0.0587881	11.3411	2.80056	0.00577195	0.0273193	-2.90044	1.04159
3891-56	1	SL009629	Methyl-CpG-binding domain protein 4	MBD4	O95243	8930	MBD4	Human	RFU	Protein	20	0.2	0.163268	9.77197	3.59314	0.000442095	0.00383166	-0.553024	1.11982
7805-52	3	SL004933	Golgi SNAP receptor complex member 1	GOS-28	O95249	9527	GOSR1	Human	RFU	Protein	20	0.2	0.00648828	11.4799	0.182214	0.85566	0.928526	-6.67218	1.00451
8935-22	3	SL013730	Multidrug resistance-associated protein 6	MRP6	O95255	368	ABCC6	Human	RFU	Protein	20	0.2	0.0212724	10.2494	1.02687	0.306132	0.505183	-6.16782	1.01485
10457-3	3	SL004861	Interleukin-18 receptor accessory protein	IL-18 Rb	O95256	8807	IL18RAP	Human	RFU	Protein	20	0.2	-0.266944	9.97088	-8.16981	1.17087e-13	3.4138e-11	20.6038	0.831078
25108-6	3	SL023419	Arginyl-tRNA--protein transferase 1	ATE1	O95260	11101	ATE1	Human	RFU	Protein	20	0.2	0.442269	11.445	4.86635	2.84318e-06	5.63151e-05	4.19949	1.35874
9907-216	3	SL010048	Tankyrase-1	Tankyrase-1	O95271	8658	TNKS	Human	RFU	Protein	20	0.2	0.117787	10.3592	1.69859	0.091465	0.219857	-5.27226	1.08507
13107-9	3	SL008402	Ly6/PLAUR domain-containing protein 3	LYPD3	O95274	27076	LYPD3	Human	RFU	Protein	20	0.2	-0.0187064	11.1596	-0.582142	0.561343	0.730924	-6.52085	0.987117
7181-17	3	SL010829	Vesicle-associated membrane protein-associated protein B/C	VAPB	O95292	9217	VAPB	Human	RFU	Protein	20	0.2	0.00261407	9.11029	0.0622284	0.950464	0.974666	-6.68672	1.00181
6975-52	3	SL018030	SNARE-associated protein Snapin	SNAPN	O95295	23557	SNAPIN	Human	RFU	Protein	20	0.2	-0.0320217	10.5084	-0.670653	0.50347	0.685047	-6.46603	0.978049
16845-15	3	SL017475	Myelin protein zero-like protein 1	MPZL1	O95297	9019	MPZL1	Human	RFU	Protein	20	0.2	0.0104767	9.93436	0.343418	0.731764	0.851097	-6.6302	1.00729
7245-2	3	SL018136	CUGBP Elav-like family member 2	CELF2	O95319	10659	CELF2	Human	RFU	Protein	20	0.2	0.360693	12.8516	3.33155	0.00108692	0.00771427	-1.38352	1.28404
17799-9	3	SL005373	6-phosphogluconolactonase	6PGL	O95336	25796	PGLS	Human	RFU	Protein	0.5	0.005	0.398179	11.6623	3.67122	0.000334773	0.00309665	-0.294893	1.31784
12627-97	3	SL019821	Ubiquitin-like modifier-activating enzyme ATG7	ATG7	O95352	10533	ATG7	Human	RFU	Protein	20	0.2	-0.101826	15.5095	-1.87328	0.0629715	0.168665	-4.96951	0.931853
13941-82	3	SL020259	Phenylalanine--tRNA ligase; mitochondrial	SYFM	O95363	10667	FARS2	Human	RFU	Protein	20	0.2	-0.02728	11.1552	-1.27713	0.203525	0.383741	-5.88457	0.981269
25124-21	3	SL014672	Zinc finger and BTB domain-containing protein 7A	ZBT7A	O95365	51341	ZBTB7A	Human	RFU	Protein	20	0.2	0.171307	10.2241	2.9094	0.00417134	0.0214006	-2.6085	1.12608
12563-2	3	SL019770	Tumor necrosis factor alpha-induced protein 8	TFIP8	O95379	25816	TNFAIP8	Human	RFU	Protein	0.5	0.005	0.354644	11.4688	2.76438	0.00641711	0.0296603	-2.9953	1.27867
3057-55	1	SL004689	WNT1-inducible-signaling pathway protein 1	WISP-1	O95388	8840	CCN4	Human	RFU	Protein	0.005	5e-05	0.0399413	13.5434	0.889516	0.375147	0.573993	-6.29748	1.02807
5927-4	3	SL004690	WNT1-inducible-signaling pathway protein 3	WISP-3	O95389	8838	CCN6	Human	RFU	Protein	20	0.2	-0.0080725	9.97497	-0.39906	0.690415	0.821498	-6.60974	0.99442
14587-16	3	SL004345	Growth/differentiation factor 11	GDF-11	O95390	10220	GDF11	Human	RFU	Protein	20	0.2	-0.0107135	7.19654	-0.129767	0.896924	0.949648	-6.68029	0.992601
2765-4	3	SL021043	Growth/differentiation factor 11/8	GDF-11/8	O95390|O14793	10220|2660	GDF11|MSTN	Human	RFU	Protein	0.5	0.005	-0.12932	10.0755	-1.79506	0.0746533	0.189851	-5.10858	0.914263
3587-53	1	SL007056	Bone morphogenetic protein 10	BMP10	O95393	27302	BMP10	Human	RFU	Protein	20	0.2	0.12636	11.7333	2.198	0.0294786	0.0964404	-4.33216	1.09154
14229-5	3	SL019900	Adenylyltransferase and sulfurtransferase MOCS3	MOCS3	O95396	27304	MOCS3	Human	RFU	Protein	20	0.2	0.0447573	11.3806	1.641	0.102888	0.239606	-5.36583	1.03151
6020-52	3	SL011548	Urotensin-2	Urotensin-II	O95399	10911	UTS2	Human	RFU	Protein	20	0.2	0.0696835	12.8499	2.49205	0.013786	0.0534499	-3.67313	1.04949
5070-76	3	SL003739	Tumor necrosis factor receptor superfamily member 6B	DcR3	O95407	8771	TNFRSF6B	Human	RFU	Protein	20	0.2	0.0537731	9.96615	1.88717	0.0610648	0.165276	-4.94422	1.03798
11254-13	3	SL012393	Papilin	PPN	O95428	89932	PAPLN	Human	RFU	Protein	20	0.2	0.046863	10.7392	1.9739	0.0502259	0.143006	-4.78231	1.03302
12844-10	3	SL006067	BAG family molecular chaperone regulator 4	BAG4	O95429	9530	BAG4	Human	RFU	Protein	20	0.2	0.160583	10.2703	3.62486	0.000395076	0.00351613	-0.448715	1.11774
11633-89	3	SL013002	Activator of 90 kDa heat shock protein ATPase homolog 1	AHSA1	O95433	10598	AHSA1	Human	RFU	Protein	20	0.2	0.106085	12.3214	2.13481	0.0343977	0.107377	-4.4637	1.0763
14125-5	3	SL004747	Apolipoprotein M	ApoM	O95445	55937	APOM	Human	RFU	Protein	0.5	0.005	0.0354791	10.0255	0.667847	0.505255	0.68645	-6.46789	1.0249
7083-74	3	SL008508	Matrilin-4	MATN4	O95460	8785	MATN4	Human	RFU	Protein	20	0.2	-0.180431	10.3325	-3.09997	0.00231107	0.0137851	-2.07349	0.882439
7935-26	3	SL018309	Glycosyltransferase-like protein LARGE1	LARGE	O95461	9215	LARGE1	Human	RFU	Protein	20	0.2	-0.161122	10.3259	-3.09525	0.00234594	0.0139361	-2.08712	0.894329
5757-45	3	SL017107	Neuroendocrine secretory protein 55	GNAS3	O95467	2778	GNAS	Human	RFU	Protein	20	0.2	0.0146882	10.5996	0.705495	0.481594	0.665719	-6.44234	1.01023
20987-21	3	SL022227	Homeobox protein SIX6	SIX6	O95475	4990	SIX6	Human	RFU	Protein	20	0.2	-0.0285241	9.75387	-1.28787	0.19977	0.3791	-5.87107	0.980423
7161-25	3	SL018068	GDH/6PGL endoplasmic bifunctional protein	G6PE	O95479	9563	H6PD	Human	RFU	Protein	0.5	0.005	0.121475	12.3138	1.53696	0.126406	0.277689	-5.52697	1.08785
7012-35	3	SL018020	Vascular non-inflammatory molecule 2	VNN2	O95498	8875	VNN2	Human	RFU	Protein	20	0.2	-0.056161	10.6388	-1.6679	0.0974167	0.230617	-5.3225	0.96182
8997-4	3	SL008970	Neuronal pentraxin receptor	NPTXR	O95502	23467	NPTXR	Human	RFU	Protein	20	0.2	-0.152732	10.4328	-2.41594	0.0168938	0.0628582	-3.85105	0.899546
13624-17	3	SL020213	NAD kinase	NADK	O95544	65220	NADK	Human	RFU	Protein	20	0.2	-0.367094	9.5194	-4.5914	9.23538e-06	0.000157282	3.08004	0.775343
3847-56	2	SL011532	Persulfide dioxygenase ETHE1; mitochondrial	ETHE1	O95571	23474	ETHE1	Human	RFU	Protein	20	0.2	0.111226	10.6068	1.34798	0.179691	0.354097	-5.79344	1.08015
17474-106	3	SL020114	YEATS domain-containing protein 4	YETS4	O95619	8089	YEATS4	Human	RFU	Protein	20	0.2	0.0806568	9.93974	2.68184	0.00814042	0.0355384	-3.20747	1.0575
19187-21	3	SL020523	STAM-binding protein	STABP	O95630	10617	STAMBP	Human	RFU	Protein	20	0.2	0.244866	11.1928	6.92508	1.18515e-10	1.06649e-08	13.8962	1.18498
6649-51	3	SL012395	Netrin-1	NET1	O95631	9423	NTN1	Human	RFU	Protein	20	0.2	0.0340761	9.05318	0.755283	0.45126	0.639185	-6.40642	1.0239
3438-10	2	SL009324	Follistatin-related protein 3	FSTL3	O95633	10272	FSTL3	Human	RFU	Protein	0.5	0.005	0.0105065	12.7146	0.168939	0.866072	0.934174	-6.67449	1.00731
14286-2	3	SL005769	Nuclear factor of activated T-cells; cytoplasmic 1	NF-ATc1	O95644	4772	NFATC1	Human	RFU	Protein	20	0.2	0.0212933	9.82697	0.279161	0.780505	0.882853	-6.65002	1.01487
12406-119	3	SL000635	GTP-binding protein Di-Ras3	ARHI	O95661	9077	DIRAS3	Human	RFU	Protein	20	0.2	-0.0144831	11.2821	-0.461575	0.645054	0.790218	-6.58311	0.990011
10089-7	3	SL019244	N-acetylserotonin O-methyltransferase-like protein	ASML	O95671	8623	ASMTL	Human	RFU	Protein	20	0.2	0.018168	9.58294	0.258451	0.796412	0.893497	-6.65554	1.01267
7076-17	4	SL017977	Endothelin-converting enzyme-like 1	ECEL1	O95672	9427	ECEL1	Human	RFU	Protein	20	0.2	0.0680457	10.2005	2.4033	0.0174663	0.0642666	-3.88011	1.0483
21793-4	3	SL019465	FGFR1 oncogene partner	FR1OP	O95684	11116	CEP43	Human	RFU	Protein	20	0.2	0.0617844	13.105	2.75278	0.00663729	0.0303989	-3.02545	1.04376
11607-15	3	SL016389	Bromodomain-containing protein 1	BRD1	O95696	23774	BRD1	Human	RFU	Protein	20	0.2	0.0843342	9.59249	2.11755	0.0358589	0.11094	-4.499	1.0602
13589-10	3	SL025798	Amyloid beta A4 precursor protein-binding family B member 3:Phosphotyrosine Interaction Domain 2; Isoform IV	APBB3:PID 2	O95704	10307	APBB3	Human	RFU	Protein	20	0.2	-0.0970748	11.7043	-2.34051	0.0205712	0.0731074	-4.02233	0.934927
3623-84	4	SL007059	Lymphocyte antigen 86	LY86	O95711	9450	LY86	Human	RFU	Protein	0.5	0.005	-0.00488489	14.0749	-0.133476	0.893996	0.948244	-6.67981	0.99662
5730-60	3	SL004000	C-X-C motif chemokine 14	BRAK	O95715	9547	CXCL14	Human	RFU	Protein	20	0.2	0.154297	10.634	1.96546	0.0512035	0.145279	-4.79837	1.11288
19379-154	3	SL008723	Ras-related protein Rab-3D	RAB3D	O95716	9545	RAB3D	Human	RFU	Protein	20	0.2	0.166272	10.0431	2.12781	0.0349837	0.108787	-4.47804	1.12215
12357-41	3	SL016390	Synaptosomal-associated protein 29	SNP29	O95721	9342	SNAP29	Human	RFU	Protein	20	0.2	-0.00122175	10.3099	-0.0201881	0.98392	0.992087	-6.68844	0.999154
7968-15	3	SL014208	Cytotoxic and regulatory T-cell molecule	CRTAM	O95727	56253	CRTAM	Human	RFU	Protein	20	0.2	0.0817359	9.87387	1.31338	0.191055	0.368076	-5.83855	1.05829
23689-52	3	SL023192	Copine-6	CPNE6	O95741	9362	CPNE6	Human	RFU	Protein	20	0.2	-0.0311982	10.4132	-0.650315	0.516481	0.695649	-6.47931	0.978607
20116-30	3	SL007060	Serine/threonine-protein kinase OSR1	OXSR1	O95747	9943	OXSR1	Human	RFU	Protein	0.5	0.005	0.901888	10.5814	5.88458	2.49934e-08	9.53807e-07	8.73245	1.86851
17786-5	3	SL020915	Geranylgeranyl pyrophosphate synthase	GGPPS	O95749	9453	GGPS1	Human	RFU	Protein	20	0.2	0.151889	9.64472	2.83716	0.00518008	0.0251215	-2.80339	1.11102
2762-30	2	SL004337	Fibroblast growth factor 19	FGF-19	O95750	9965	FGF19	Human	RFU	Protein	20	0.2	-0.434556	11.8665	-2.76918	0.00632793	0.0293225	-2.98278	0.739921
8378-3	4	SL018470	Protein LDOC1	LDOC1	O95751	23641	LDOC1	Human	RFU	Protein	20	0.2	0.00519334	11.6284	0.240506	0.810266	0.901133	-6.65997	1.00361
9932-49	3	SL019219	Semaphorin-4F	SEM4F	O95754	10505	SEMA4F	Human	RFU	Protein	20	0.2	-0.0125002	10.4232	-0.444189	0.657545	0.798396	-6.5909	0.991373
12382-2	3	SL019687	Probable ATP-dependent RNA helicase DDX58	DDX58	O95786	23586	DDX58	Human	RFU	Protein	20	0.2	0.105437	9.91366	1.89659	0.0598003	0.162765	-4.92697	1.07582
12471-47	3	SL007061	Double-stranded RNA-binding protein Staufen homolog 1	STAU1	O95793	6780	STAU1	Human	RFU	Protein	20	0.2	0.222437	11.3334	3.09864	0.00232085	0.0138188	-2.07734	1.1667
6230-56	3	SL007062	Cerberus	CER1	O95813	9350	CER1	Human	RFU	Protein	20	0.2	-0.0114242	10.232	-0.59836	0.5505	0.72156	-6.51138	0.992113
19228-11	3	SL005001	BAG family molecular chaperone regulator 2	BAG-2	O95816	9532	BAG2	Human	RFU	Protein	20	0.2	-0.0262722	9.15742	-0.447817	0.65493	0.796802	-6.5893	0.981954
10078-5	3	SL007063	BAG family molecular chaperone regulator 3	BAG3	O95817	9531	BAG3	Human	RFU	Protein	20	0.2	-0.0130893	10.0466	-0.835643	0.404682	0.597725	-6.34332	0.990968
11538-216	3	SL019512	Malonyl-CoA decarboxylase; mitochondrial	DCMC	O95822	23417	MLYCD	Human	RFU	Protein	20	0.2	0.00826677	9.97422	0.177056	0.859703	0.930553	-6.6731	1.00575
9207-60	3	SL018887	Quinone oxidoreductase-like protein 1	QORL1	O95825	9946	CRYZL1	Human	RFU	Protein	0.5	0.005	0.0822258	10.7146	1.23948	0.217098	0.402449	-5.93104	1.05865
9522-3	3	SL003708	Apoptosis-inducing factor 1; mitochondrial	AIF	O95831	9131	AIFM1	Human	RFU	Protein	20	0.2	-0.0979489	12.5147	-1.58108	0.115961	0.260715	-5.45987	0.93436
24641-10	3	SL011993	Claudin-1	CLD1	O95832	9076	CLDN1	Human	RFU	Protein	20	0.2	-0.0215411	12.1577	-0.50874	0.61168	0.767654	-6.56046	0.98518
24693-5	3	SL010855	Chloride intracellular channel protein 3	CLIC3	O95833	9022	CLIC3	Human	RFU	Protein	20	0.2	0.200805	10.8323	1.98818	0.0486068	0.139341	-4.75498	1.14934
25907-47	3	SL013004	Echinoderm microtubule-associated protein-like 2	EMAL2	O95834	24139	EML2	Human	RFU	Protein	20	0.2	0.0564673	11.3281	2.72249	0.00724537	0.0324994	-3.10371	1.03992
9092-33	3	SL025791	Angiopoietin-related protein 1:N-term	ANGL1:N-term	O95841	9068	ANGPTL1	Human	RFU	Protein	20	0.2	-0.0134632	12.9616	-0.517603	0.605496	0.762915	-6.55596	0.990711
19794-10	3	SL020273	Uridine diphosphate glucose pyrophosphatase	NUD14	O95848	256281	NUDT14	Human	RFU	Protein	20	0.2	-0.0323468	10.1548	-0.7655	0.445174	0.63426	-6.39875	0.977828
17814-8	3	SL009020	3'(2');5'-bisphosphate nucleotidase 1	BPNT1	O95861	10380	BPNT1	Human	RFU	Protein	20	0.2	0.318001	13.0766	3.43507	0.000765892	0.00587022	-1.06123	1.2466
7065-1	4	SL025868	Protein G6b:Isoform A; Extracellular domain	G6B:ECD	O95866	80739	MPIG6B	Human	RFU	Protein	20	0.2	0.18893	15.1026	1.52193	0.130128	0.283135	-5.5494	1.13992
6256-9	3	SL012397	Lymphocyte antigen 6 complex locus protein G6c	LY66C	O95867	80740	LY6G6C	Human	RFU	Protein	20	0.2	0.460248	14.2466	3.39052	0.000891272	0.00658872	-1.20096	1.37578
6469-62	3	SL012398	Lymphocyte antigen 6 complex locus protein G6d	LY66D	O95868	58530	LY6G6D	Human	RFU	Protein	20	0.2	0.0269511	10.2691	0.750521	0.454114	0.640983	-6.40996	1.01886
19334-62	3	SL016128	Thioredoxin domain-containing protein 12	TXD12	O95881	51060	TXNDC12	Human	RFU	Protein	20	0.2	-0.134729	12.484	-1.3596	0.175993	0.350112	-5.77804	0.910841
8295-16	3	SL012399	Noelin-2	NOE2	O95897	93145	OLFM2	Human	RFU	Protein	0.5	0.005	0.042331	14.7588	0.560386	0.57605	0.742367	-6.53314	1.02978
19438-68	3	SL021097	Pre-mRNA-splicing factor SYF2	SYF2	O95926	25949	SYF2	Human	RFU	Protein	20	0.2	0.0863511	11.9209	1.43532	0.153274	0.318839	-5.67451	1.06168
13027-20	3	SL019531	Chromobox protein homolog 7	CBX7	O95931	23492	CBX7	Human	RFU	Protein	20	0.2	0.126154	10.2977	1.8478	0.0665956	0.175114	-5.01542	1.09138
2734-49	4	SL005206	Natural cytotoxicity triggering receptor 2	NKp44	O95944	9436	NCR2	Human	RFU	Protein	20	0.2	-0.0189088	8.96101	-0.608814	0.543566	0.716697	-6.50514	0.986979
9213-24	3	SL018900	Formimidoyltransferase-cyclodeaminase	FTCD	O95954	10841	FTCD	Human	RFU	Protein	20	0.2	0.139016	12.1715	0.620948	0.535574	0.70991	-6.49776	1.10115
21562-3	3	SL012401	Secretoglobin family 1D member 1	SG1D1	O95968	10648	SCGB1D1	Human	RFU	Protein	20	0.2	0.0015919	11.2744	0.0341409	0.97281	0.986904	-6.68806	1.0011
6508-68	3	SL008357	Secretoglobin family 1D member 2	SG1D2	O95969	10647	SCGB1D2	Human	RFU	Protein	0.5	0.005	0.126066	10.4754	2.08275	0.0389673	0.118396	-4.56935	1.09131
17677-47	3	SL014680	CD160 antigen	BY55	O95971	11126	CD160	Human	RFU	Protein	20	0.2	-0.122775	9.01865	-0.853458	0.394763	0.590838	-6.32848	0.91842
11129-66	3	SL007065	Bone morphogenetic protein 15	BMP15	O95972	9210	BMP15	Human	RFU	Protein	20	0.2	-0.00979195	11.3071	-0.287388	0.774211	0.878599	-6.64771	0.993236
18276-34	3	SL021021	T-cell leukemia/lymphoma protein 1B	TCL1B	O95988	9623	TCL1B	Human	RFU	Protein	20	0.2	0.109832	11.6895	3.63169	0.000385585	0.0034485	-0.426144	1.0791
12796-44	3	SL019860	Diphosphoinositol polyphosphate phosphohydrolase 1	NUDT3	O95989	11165	NUDT3	Human	RFU	Protein	20	0.2	-0.0425582	9.02414	-0.735555	0.463148	0.649333	-6.42094	0.970932
2760-2	2	SL004752	Protein FAM107A	DRR1	O95990	11170	FAM107A	Human	RFU	Protein	20	0.2	0.0167193	8.92648	0.955765	0.340725	0.539901	-6.23723	1.01166
4959-2	1	SL004925	Anterior gradient protein 2 homolog	AGR2	O95994	10551	AGR2	Human	RFU	Protein	20	0.2	-0.0243058	11.5826	-0.90075	0.369162	0.568396	-6.28757	0.983294
17727-1	3	SL005062	Securin	Securin	O95997	9232	PTTG1	Human	RFU	Protein	20	0.2	-0.00811696	10.5018	-0.137027	0.891192	0.946852	-6.67933	0.99439
3073-51	2	SL002508	Interleukin-18-binding protein	IL-18 BPa	O95998	10068	IL18BP	Human	RFU	Protein	20	0.2	-0.0822803	11.5857	-1.49893	0.13599	0.291881	-5.58332	0.944563
8768-4	3	SL005248	B-cell lymphoma/leukemia 10	Bcl-10	O95999	8915	BCL10	Human	RFU	Protein	20	0.2	0.0504738	10.8748	1.93743	0.0545677	0.152451	-4.85124	1.0356
22508-2	3	SL007995	NADH dehydrogenase	NDUBA	O96000	4716	NDUFB10	Human	RFU	Protein	20	0.2	-0.0233163	9.62185	-1.40851	0.161044	0.329455	-5.71178	0.983968
13719-19	3	SL020219	Serine/threonine-protein kinase PAK 4	PAK4	O96013	10298	PAK4	Human	RFU	Protein	20	0.2	-0.0322967	11.0739	-0.363758	0.716549	0.840645	-6.62308	0.977862
6624-94	3	SL006422	Protein Wnt-11	WNT11	O96014	7481	WNT11	Human	RFU	Protein	20	0.2	0.0547186	10.195	1.13218	0.259361	0.454881	-6.056	1.03866
19328-51	3	SL003726	Serine/threonine-protein kinase Chk2	Chk2	O96017	11200	CHEK2	Human	RFU	Protein	20	0.2	0.386679	10.3066	4.57074	1.00716e-05	0.000170725	2.99786	1.30738
11287-14	3	SL005251	Cytochrome b5	Cytochrome b5	P00167	1528	CYB5A	Human	RFU	Protein	20	0.2	0.140785	10.6254	1.09551	0.275046	0.47377	-6.09615	1.1025
9834-62	3	SL007996	Alcohol dehydrogenase 1B	ADH1B	P00325	125	ADH1B	Human	RFU	Protein	20	0.2	-0.369164	9.46721	-5.12917	8.84328e-07	2.027e-05	5.31321	0.774231
15525-294	3	SL014682	Alcohol dehydrogenase 1C	ADH1G	P00326	126	ADH1C	Human	RFU	Protein	0.5	0.005	1.13916	11.4362	5.57501	1.11708e-07	3.46905e-06	7.29404	2.20253
9761-89	3	SL019149	L-lactate dehydrogenase A chain	LDHA	P00338	3939	LDHA	Human	RFU	Protein	0.5	0.005	-0.591392	10.9383	-4.80539	3.70638e-06	7.09076e-05	3.94718	0.663702
11265-8	3	SL005674	Retinal dehydrogenase 1	Retinal dehydrogenase 1	P00352	216	ALDH1A1	Human	RFU	Protein	0.5	0.005	0.757539	11.1496	5.54271	1.30231e-07	3.92255e-06	7.14686	1.6906
25902-27	3	SL007997	Glutamate dehydrogenase 1; mitochondrial	DHE3	P00367	2746	GLUD1	Human	RFU	Protein	20	0.2	0.0182558	14.0139	0.373567	0.709252	0.836392	-6.6195	1.01273
9823-2	3	SL013732	Dihydrofolate reductase	DYR	P00374	1719	DHFR	Human	RFU	Protein	0.5	0.005	0.0175203	11.5372	0.482813	0.629931	0.779685	-6.57318	1.01222
7215-18	3	SL003669	NADH-cytochrome b5 reductase 3	NADH-cytochrome b5 reductase	P00387	1727	CYB5R3	Human	RFU	Protein	20	0.2	-0.144499	10.8738	-3.74492	0.00025647	0.0025114	-0.0470021	0.904693
19273-3	3	SL000434	Glutathione reductase; mitochondrial	Glutathione reductase	P00390	2936	GSR	Human	RFU	Protein	0.5	0.005	0.10718	14.7094	2.40387	0.01744	0.0642021	-3.8788	1.07712
2794-60	2	SL000581	Superoxide dismutase [Cu-Zn]	SOD	P00441	6647	SOD1	Human	RFU	Protein	20	0.2	0.338855	11.547	4.45158	1.6516e-05	0.000258337	2.52947	1.26475
17453-34	3	SL000351	Ceruloplasmin	Ceruloplasmin	P00450	1356	CP	Human	RFU	Protein	20	0.2	0.0217509	12.5674	0.74591	0.456887	0.643097	-6.41337	1.01519
13499-30	3	SL000359	Coagulation Factor VIII	Coagulation Factor VIII	P00451	2157	F8	Human	RFU	Protein	0.5	0.005	0.00752161	14.104	0.0972532	0.922655	0.959963	-6.68395	1.00523
15431-31	3	SL000531	Ornithine carbamoyltransferase; mitochondrial	OTCase	P00480	5009	OTC	Human	RFU	Protein	0.5	0.005	0.0783753	11.313	0.421667	0.67387	0.809078	-6.60056	1.05583
16927-9	3	SL003003	Coagulation factor XIII	Coagulation factor XIII	P00488|P05160	2162|2165	F13A1|F13B	Human	RFU	Protein	0.005	5e-05	0.0179121	14.6044	0.537006	0.592057	0.753931	-6.54584	1.01249
10039-32	3	SL005262	Purine nucleoside phosphorylase	PNP	P00491	4860	PNP	Human	RFU	Protein	0.5	0.005	0.837767	10.9858	6.15577	6.48242e-09	3.12916e-07	10.0317	1.78728
19290-5	3	SL008856	Hypoxanthine-guanine phosphoribosyltransferase	HPRT	P00492	3251	HPRT1	Human	RFU	Protein	0.5	0.005	0.478585	11.6821	6.40474	1.82374e-09	1.05061e-07	11.2547	1.39338
18233-10	3	SL000281	Aspartate aminotransferase; mitochondrial	GOT2	P00505	2806	GOT2	Human	RFU	Protein	20	0.2	-0.220062	12.7343	-1.85467	0.0656027	0.17319	-5.00311	0.858529
3341-33	4	SL006892	Tyrosine-protein kinase ABL1	ABL1	P00519	25	ABL1	Human	RFU	Protein	20	0.2	0.0892843	9.55331	1.98143	0.0493665	0.140945	-4.76792	1.06384
2677-1	1	SL002644	Epidermal growth factor receptor	ERBB1	P00533	1956	EGFR	Human	RFU	Protein	0.5	0.005	-0.043604	14.0537	-1.34667	0.180113	0.354535	-5.79517	0.970228
5020-50	1	SL003653	Phosphoglycerate kinase 1	phosphoglycerate kinase 1	P00558	5230	PGK1	Human	RFU	Protein	20	0.2	-0.0816663	12.45	-2.53832	0.0121559	0.0484441	-3.56248	0.944966
5012-67	1	SL004296	Adenylate kinase isoenzyme 1	Myokinase; human	P00568	203	AK1	Human	RFU	Protein	0.5	0.005	1.12011	14.5723	7.70933	1.59994e-12	2.48128e-10	18.0666	2.17363
4157-2	1	SL000586	Thrombin	Thrombin	P00734	2147	F2	Human	RFU	Protein	0.5	0.005	-0.4233	15.57	-5.23736	5.40584e-07	1.30474e-05	5.7836	0.745717
3285-23	2	SL000310	Complement C1r subcomponent	C1r	P00736	715	C1R	Human	RFU	Protein	0.5	0.005	0.038153	15.2125	0.610434	0.542496	0.716091	-6.50417	1.0268
7905-30	3	SL018283	Haptoglobin isoform 2	HPT	P00738	3240	HP	Human	RFU	Protein	0.005	5e-05	-0.278166	16.163	-1.47328	0.142767	0.302459	-5.62055	0.824638
5307-12	3	SL004400	Coagulation factor IXab	Coagulation Factor IXab	P00740	2158	F9	Human	RFU	Protein	0.005	5e-05	-0.0673075	13.9176	-0.670889	0.50332	0.685001	-6.46588	0.954418
4878-3	1	SL000360	Coagulation Factor X	Coagulation Factor X	P00742	2159	F10	Human	RFU	Protein	0.005	5e-05	0.0252225	12.8785	0.68253	0.495954	0.678621	-6.45809	1.01764
13678-169	3	SL003327	Complement factor D	Factor D	P00746	1675	CFD	Human	RFU	Protein	0.5	0.005	-0.11846	14.8856	-1.57128	0.118221	0.264086	-5.47494	0.92117
3710-49	2	SL000268	Angiostatin	Angiostatin	P00747	5340	PLG	Human	RFU	Protein	0.5	0.005	-0.114306	15.5904	-3.55815	0.000500054	0.00421375	-0.667183	0.923826
4158-54	2	SL000613	Urokinase-type plasminogen activator	uPA	P00749	5328	PLAU	Human	RFU	Protein	20	0.2	-0.0687417	11.1382	-2.16317	0.0321085	0.102469	-4.40511	0.953469
2212-69	1	SL000053	Tissue-type plasminogen activator	tPA	P00750	5327	PLAT	Human	RFU	Protein	20	0.2	-0.0145202	11.8851	-0.118703	0.905669	0.952999	-6.68165	0.989986
4129-72	1	SL000414	Complement factor B	Factor B	P00751	629	CFB	Human	RFU	Protein	0.005	5e-05	0.142955	15.355	4.12721	6.06232e-05	0.000772521	1.30298	1.10416
3396-54	2	SL000565	Renin	Renin	P00797	5972	REN	Human	RFU	Protein	20	0.2	-0.132544	13.8206	-1.16883	0.244324	0.437884	-6.01457	0.912221
19751-21	3	SL009196	Adenosine deaminase	ADA	P00813	100	ADA	Human	RFU	Protein	20	0.2	0.0396586	12.2991	1.3235	0.187677	0.363921	-5.82547	1.02787
4969-2	1	SL004866	Carbonic anhydrase 1	Carbonic anhydrase I	P00915	759	CA1	Human	RFU	Protein	0.5	0.005	1.23553	14.569	7.47075	6.05485e-12	8.32713e-10	16.7762	2.35468
4970-55	1	SL000339	Carbonic anhydrase 2	carbonic anhydrase II	P00918	760	CA2	Human	RFU	Protein	20	0.2	-0.11505	9.019	-1.6026	0.111121	0.252639	-5.42648	0.923351
10361-25	3	SL014684	2'-5'-oligoadenylate synthase 1	OAS1	P00973	4938	OAS1	Human	RFU	Protein	20	0.2	0.0402755	9.96641	0.854941	0.393944	0.590592	-6.32723	1.02831
8243-55	3	SL001751	Serine protease inhibitor Kazal-type 1	TATI	P00995	6690	SPINK1	Human	RFU	Protein	20	0.2	-0.125987	9.77868	-2.15572	0.0326961	0.103596	-4.42055	0.916377
3344-60	4	SL000272	Antithrombin-III	Antithrombin III	P01008	462	SERPINC1	Human	RFU	Protein	0.005	5e-05	-0.101764	16.6603	-2.13374	0.0344863	0.107587	-4.46588	0.931893
3580-25	5	SL000249	Alpha-1-antitrypsin	a1-Antitrypsin	P01009	5265	SERPINA1	Human	RFU	Protein	0.5	0.005	0.0318654	15.266	0.540313	0.589781	0.752479	-6.54407	1.02233
2879-9	2	SL000248	Alpha-1-antichymotrypsin	a1-Antichymotrypsin	P01011	12	SERPINA3	Human	RFU	Protein	0.005	5e-05	-0.0445214	18.1397	-1.81239	0.0719205	0.184377	-5.07824	0.969611
3484-60	2	SL000271	Angiotensinogen	Angiotensinogen	P01019	183	AGT	Human	RFU	Protein	0.005	5e-05	-0.000175269	13.7123	-0.00289606	0.997693	0.998444	-6.68863	0.999879
3708-62	1	SL000252	Alpha-2-macroglobulin	a2-Macroglobulin	P01023	2	A2M	Human	RFU	Protein	0.5	0.005	-0.162448	14.8627	-2.15924	0.0324177	0.103203	-4.41327	0.893508
4480-59	2	SL000314	Complement C3b	C3b	P01024	718	C3	Human	RFU	Protein	20	0.2	-3.18061	12.5317	-11.1562	1.95224e-21	2.37164e-18	38.0068	0.110291
2851-63	3	SL000320	C5a anaphylatoxin	C5a	P01031	727	C5	Human	RFU	Protein	0.5	0.005	-0.350917	13.5351	-6.53415	9.33493e-10	5.81558e-08	11.9012	0.784086
4482-66	2	SL000321	Complement C5b-C6 complex	C5b; 6 Complex	P01031|P13671	727|729	C5|C6	Human	RFU	Protein	0.005	5e-05	0.112626	11.4938	3.07654	0.00248882	0.0145244	-2.14089	1.08119
23173-3	3	SL000591	Metalloproteinase inhibitor 1	TIMP-1	P01033	7076	TIMP1	Human	RFU	Protein	0.5	0.005	0.116246	13.8128	2.21008	0.0286108	0.0944492	-4.30659	1.08391
2609-59	2	SL001777	Cystatin-C	Cystatin C	P01034	1471	CST3	Human	RFU	Protein	0.005	5e-05	0.0230784	11.6484	0.479094	0.632568	0.781357	-6.57495	1.01613
14076-74	3	SL007888	Cystatin-S	Cystatin-S	P01036	1472	CST4	Human	RFU	Protein	20	0.2	-0.212952	9.61387	-2.36376	0.0193688	0.0695463	-3.97007	0.86277
5459-33	3	SL010456	Cystatin-SN	CYTN	P01037	1469	CST1	Human	RFU	Protein	0.5	0.005	-0.1606	9.54675	-2.14607	0.0334723	0.105131	-4.44052	0.894653
15343-337	3	SL000491	Kininogen; HMW; Two Chain	Kininogen; HMW; Two Chain	P01042	3827	KNG1	Human	RFU	Protein	0.5	0.005	-0.263255	13.0347	-2.94873	0.00370109	0.0195913	-2.50055	0.833206
10362-35	3	SL002565	Myc proto-oncogene protein	c-Myc	P01106	4609	MYC	Human	RFU	Protein	20	0.2	-0.0284852	9.75345	-0.484439	0.628779	0.778392	-6.5724	0.980449
10531-18	3	SL010845	GTPase NRas	RASN	P01111	4893	NRAS	Human	RFU	Protein	20	0.2	0.352621	11.5496	3.1993	0.00168042	0.0107917	-1.78284	1.27688
18900-37	3	SL000447	GTPase HRas	H-ras (WT)	P01112	3265	HRAS	Human	RFU	Protein	0.5	0.005	0.0148283	12.2063	0.244102	0.807484	0.90027	-6.65911	1.01033
5193-51	3	SL002542	GTPase KRas	K-ras	P01116	3845	KRAS	Human	RFU	Protein	20	0.2	0.0569955	10.2986	2.59066	0.0105219	0.0433791	-3.43508	1.0403
4149-8	2	SL000537	Platelet-derived growth factor subunit B	PDGF-BB	P01127	5155	PDGFB	Human	RFU	Protein	20	0.2	-0.0438306	15.6727	-0.589327	0.556526	0.726715	-6.51669	0.970076
13129-40	3	SL007070	Low-density lipoprotein receptor	LDLR	P01130	3949	LDLR	Human	RFU	Protein	20	0.2	-0.0170194	8.28311	-0.612089	0.541403	0.715037	-6.50317	0.988272
5509-7	3	SL025842	Epidermal growth factor:Extracellular domain	EGF:ECD	P01133	1950	EGF	Human	RFU	Protein	0.5	0.005	0.0443739	11.6531	0.652762	0.514907	0.694386	-6.47773	1.03124
2333-72	1	SL000584	Transforming growth factor beta-1	TGF-b1	P01137	7040	TGFB1	Human	RFU	Protein	20	0.2	0.192977	11.4315	2.87546	0.0046204	0.023017	-2.7006	1.14312
5801-72	3	SL000305	beta-nerve growth factor	b-NGF	P01138	4803	NGF	Human	RFU	Protein	20	0.2	-0.114071	8.93061	-2.02259	0.044888	0.130771	-4.68838	0.923977
5627-53	3	SL007071	Progonadoliberin-1	GON1	P01148	2796	GNRH1	Human	RFU	Protein	20	0.2	0.0471656	11.5132	0.72074	0.472189	0.657456	-6.4316	1.03323
5443-62	2	SL002505	Atrial natriuretic factor	ANP	P01160	4878	NPPA	Human	RFU	Protein	20	0.2	0.105487	11.3046	2.85498	0.00491239	0.0240796	-2.75571	1.07586
8257-71	3	SL009326	Oxytocin-neurophysin 1	NEU1	P01178	5020	OXT	Human	RFU	Protein	20	0.2	0.112457	10.3165	1.77265	0.0783113	0.196763	-5.14736	1.08107
4890-10	1	SL003461	Corticotropin	ACTH	P01189	5443	POMC	Human	RFU	Protein	20	0.2	0.0586097	10.2328	1.9142	0.0574937	0.158439	-4.89449	1.04146
9076-25	3	SL008353	Proenkephalin-A	PENK	P01210	5179	PENK	Human	RFU	Protein	20	0.2	-0.344816	12.6864	-3.84074	0.000180357	0.00188342	0.28133	0.787408
19638-9	3	SL021368	Dynorphin A (1-17)	Dynorphin A (1-17)	P01213	5173	PDYN	Human	RFU	Protein	20	0.2	0.0927903	11.5535	1.93516	0.054848	0.153116	-4.85549	1.06643
14056-4	3	SL013948	Glycoprotein hormones alpha chain	Glycoprotein hormones a-chain	P01215	1081	CGA	Human	RFU	Protein	20	0.2	0.0368077	10.8544	1.62651	0.105934	0.244585	-5.38887	1.02584
3521-16	2	SL000589	Thyroid Stimulating Hormone	TSH	P01215|P01222	1081|7252	CGA|TSHB	Human	RFU	Protein	20	0.2	0.11101	9.59358	1.04765	0.296482	0.496062	-6.1466	1.07998
3032-11	2	SL000428	Follicle stimulating hormone	FSH	P01215|P01225	1081|2488	CGA|FSHB	Human	RFU	Protein	0.5	0.005	0.202712	10.2213	0.896423	0.37146	0.570255	-6.2914	1.15086
2953-31	2	SL000506	Luteinizing hormone	Luteinizing hormone	P01215|P01229	1081|3972	CGA|LHB	Human	RFU	Protein	0.5	0.005	0.18588	10.6307	1.18944	0.23614	0.427209	-5.99069	1.13751
4914-10	1	SL001766	Human Chorionic Gonadotropin	HCG	P01215|P0DN86|P0DN87	1081|1082|94027	CGA|CGB3|CGB7	Human	RFU	Protein	20	0.2	-0.0607942	10.2159	-0.29302	0.769911	0.876059	-6.64609	0.958736
8036-75	3	SL018408	Follitropin subunit beta	FSHB	P01225	2488	FSHB	Human	RFU	Protein	20	0.2	-0.0615029	8.17742	-2.7165	0.00737129	0.0329022	-3.11908	0.958265
8376-25	4	SL018465	Lutropin subunit beta	LSHB	P01229	3972	LHB	Human	RFU	Protein	20	0.2	-0.0228886	9.76946	-0.494906	0.621389	0.774278	-6.56733	0.98426
2585-2	5	SL000546	Prolactin	PRL	P01236	5617	PRL	Human	RFU	Protein	20	0.2	-0.257838	12.4297	-3.0035	0.00312708	0.0172851	-2.34808	0.83634
8462-18	3	SL000442	Somatotropin	HGH	P01241	2688	GH1	Human	RFU	Protein	20	0.2	-0.0949833	9.72967	-1.30486	0.193934	0.37141	-5.84948	0.936283
10978-39	3	SL009327	Growth hormone variant	SOM2	P01242	2689	GH2	Human	RFU	Protein	20	0.2	-0.130382	9.84844	-1.29359	0.19779	0.377012	-5.86383	0.913589
18839-24	3	SL000587	Thyroglobulin	Thyroglobulin	P01266	7038	TG	Human	RFU	Protein	20	0.2	-0.15865	8.86458	-2.06637	0.0405092	0.121117	-4.60209	0.895863
19640-2	3	SL000533	Parathyroid Hormone1-34	Parathyroid Hormone1-34	P01270	5741	PTH	Human	RFU	Protein	20	0.2	-0.0380152	9.17066	-1.0119	0.313213	0.51292	-6.18284	0.973994
4891-50	1	SL000433	Glucagon	Glucagon	P01275	2641	GCG	Human	RFU	Protein	20	0.2	-0.470081	10.93	-4.06946	7.5863e-05	0.000938259	1.09229	0.721924
3522-57	1	SL000615	Vasoactive Intestinal Peptide	Vasoactive Intestinal Peptide	P01282	7432	VIP	Human	RFU	Protein	20	0.2	0.127518	8.04094	2.80617	0.00567752	0.0269951	-2.88566	1.09241
9487-60	3	SL005255	Somatoliberin	Growth hormone-releasing factor	P01286	2691	GHRH	Human	RFU	Protein	20	0.2	-0.0512592	10.2964	-1.66543	0.097909	0.231384	-5.32651	0.965094
4588-1	2	SL011499	Pancreatic hormone	PH	P01298	5539	PPY	Human	RFU	Protein	20	0.2	-0.0650382	11.5136	-0.791489	0.429906	0.61957	-6.37877	0.95592
20590-13	3	SL004417	Neuropeptide Y	NPY	P01303	4852	NPY	Human	RFU	Protein	0.5	0.005	-0.093592	11.0508	-1.55346	0.122416	0.270884	-5.50209	0.937186
4883-56	2	SL000021	Insulin	Insulin	P01308	3630	INS	Human	RFU	Protein	20	0.2	-0.206957	7.94818	-2.551	0.0117406	0.0473453	-3.53184	0.866363
15295-81	3	SL025883	Insulin-like growth factor II:Mature	IGF-II:Mature	P01344	3481	IGF2	Human	RFU	Protein	0.5	0.005	-0.0991155	15.3122	-0.650778	0.516183	0.695592	-6.47901	0.933605
4703-87	2	SL000597	Lymphotoxin-alpha	TNF-b	P01374	4049	LTA	Human	RFU	Protein	20	0.2	0.0789899	10.9013	2.73858	0.0069164	0.0313518	-3.06225	1.05628
3506-49	1	SL000508	Lymphotoxin alpha2:beta1	Lymphotoxin a2/b1	P01374|Q06643	4049|4050	LTA|LTB	Human	RFU	Protein	20	0.2	0.121076	11.3912	4.142	5.72199e-05	0.000736883	1.3573	1.08755
5692-79	3	SL002517	Tumor necrosis factor	TNF-a	P01375	7124	TNF	Human	RFU	Protein	20	0.2	-0.00824823	9.96551	-0.376626	0.706983	0.834391	-6.61836	0.994299
18389-11	3	SL021466	Interferon alpha-1/13	IFNA1	P01562	3439	IFNA1	Human	RFU	Protein	20	0.2	0.0054548	9.46105	0.179916	0.857461	0.929925	-6.6726	1.00379
3497-13	2	SL002075	Interferon alpha-2	IFN-aA	P01563	3440	IFNA2	Human	RFU	Protein	20	0.2	0.0142602	7.21073	0.371561	0.710743	0.837067	-6.62024	1.00993
5733-61	3	SL017106	Interferon alpha-10	IFN10	P01566	3446	IFNA10	Human	RFU	Protein	20	0.2	-0.0647441	11.4779	-1.57133	0.118207	0.264086	-5.47485	0.956115
14129-1	3	SL019978	Interferon alpha-7	IFNA7	P01567	3444	IFNA7	Human	RFU	Protein	20	0.2	0.0991191	9.28686	1.39753	0.164312	0.334265	-5.72686	1.07112
15404-3	3	SL018851	Interferon alpha-21	IFN21	P01568	3452	IFNA21	Human	RFU	Protein	20	0.2	-0.333919	8.85948	-2.78991	0.00595552	0.027985	-2.92849	0.793378
6210-100	3	SL017258	Interferon alpha-5	IFNA5	P01569	3442	IFNA5	Human	RFU	Protein	20	0.2	0.0198362	9.779	0.847173	0.398245	0.593015	-6.33375	1.01384
7180-114	3	SL018074	Interferon alpha-14	IFN14	P01570	3448	IFNA14	Human	RFU	Protein	20	0.2	0.0176665	9.55793	0.610257	0.542613	0.716115	-6.50427	1.01232
7243-8	3	SL001880	Interferon beta	IFN-b	P01574	3456	IFNB1	Human	RFU	Protein	20	0.2	0.0619678	10.6287	2.19892	0.0294114	0.0963071	-4.33021	1.04389
2989-17	2	SL001802	Interferon gamma	IFN-g	P01579	3458	IFNG	Human	RFU	Protein	20	0.2	0.30342	10.5546	5.64595	7.95981e-08	2.60175e-06	7.61929	1.23407
4851-25	1	SL000125	Interleukin-1 alpha	IL-1a	P01583	3552	IL1A	Human	RFU	Protein	20	0.2	0.0948697	10.5677	2.09319	0.0380109	0.116377	-4.54835	1.06797
3037-62	1	SL001795	Interleukin-1 beta	IL-1b	P01584	3553	IL1B	Human	RFU	Protein	20	0.2	0.0376408	11.3404	0.724673	0.469779	0.655603	-6.42879	1.02643
5813-58	3	SL000408	Erythropoietin	Epo	P01588	2056	EPO	Human	RFU	Protein	20	0.2	-0.132599	9.77854	-2.08291	0.0389524	0.118396	-4.56903	0.912187
3151-6	1	SL003305	Interleukin-2 receptor subunit alpha	IL-2 sRa	P01589	3559	IL2RA	Human	RFU	Protein	20	0.2	-0.086336	10.1219	-0.647433	0.518339	0.696866	-6.48116	0.941912
15306-20	3	SL005375	Immunoglobulin J chain	IgJ	P01591	3512	JCHAIN	Human	RFU	Protein	20	0.2	-0.0238742	9.68557	-1.35753	0.176648	0.351129	-5.7808	0.983588
6561-77	3	SL017496	Ig Kappa chain V-I region HK102- like	Ig K chain V-I region HK102-like	P01602	28299	IGKV1-5	Human	RFU	Protein	0.5	0.005	-0.0404585	13.6337	-1.02587	0.306602	0.505845	-6.16883	0.972346
3143-3	1	SL002524	T-cell surface glycoprotein CD4	sCD4	P01730	920	CD4	Human	RFU	Protein	20	0.2	0.162495	10.3791	3.34561	0.00103694	0.00743188	-1.34025	1.11922
5992-50	3	SL007072	T-cell surface glycoprotein CD8 alpha chain	CD8A	P01732	925	CD8A	Human	RFU	Protein	20	0.2	0.0651697	10.8119	1.42616	0.155896	0.322232	-5.68732	1.04621
21692-12	3	SL022702	CD8A/CD8B Complex	CD8A/CD8B Complex	P01732|P10966	925|926	CD8A|CD8B	Human	RFU	Protein	20	0.2	0.00323238	9.89224	0.12232	0.902809	0.951031	-6.68122	1.00224
3216-2	2	SL005797	Polymeric immunoglobulin receptor	PIGR	P01833	5284	PIGR	Human	RFU	Protein	0.5	0.005	-0.553486	11.6222	-5.14507	8.22955e-07	1.90429e-05	5.38192	0.681372
4135-84	2	SL000461	Immunoglobulin E	IgE	P01854	3497 50802 3535	IGHE	Human	RFU	Protein	20	0.2	-0.609688	13.2767	-1.76992	0.0787671	0.197704	-5.15206	0.655338
2744-57	2	SL000467	Immunoglobulin G	IgG	P01857	3500 3501 3502 3503 50802 3535	IGHG1	Human	RFU	Protein	0.005	5e-05	-0.0573917	17.7356	-1.90349	0.0588875	0.160928	-4.91428	0.961
13230-174	3	SL019999	Ig gamma-2; Kappa	IgG2; Kappa	P01859	3501	IGHG2	Human	RFU	Protein	20	0.2	-0.0827135	7.99257	-1.9993	0.0473772	0.136549	-4.73357	0.94428
13231-90	3	SL020001	Ig gamma-4; Kappa	IgG4; Kappa	P01861	3503	IGHG4	Human	RFU	Protein	0.5	0.005	0.016044	11.2059	0.313264	0.754514	0.867316	-6.64001	1.01118
3069-52	3	SL000468	Immunoglobulin M	IgM	P01871	3507 3512 50802 3535	IGHM	Human	RFU	Protein	0.005	5e-05	-0.229923	12.6849	-2.07834	0.0393773	0.118997	-4.57819	0.852681
11089-7	3	SL000459	Immunoglobulin A	IgA	P01876|P01877	3493 3494	IGHA1|IGHA2	Human	RFU	Protein	0.005	5e-05	-0.0699127	12.7023	-0.451891	0.651999	0.794453	-6.58749	0.952696
4916-2	1	SL000460	Immunoglobulin D	IgD	P01880	3495 50802 3535	IGHD	Human	RFU	Protein	0.5	0.005	-0.52179	11.3766	-1.45342	0.148191	0.311197	-5.64895	0.696507
7757-5	3	SL018237	HLA class II histocompatibility antigen; DQ alpha 2 chain	DQA2	P01906	3118	HLA-DQA2	Human	RFU	Protein	20	0.2	-0.0674054	11.1296	-2.76442	0.00641634	0.0296603	-2.99519	0.954353
6919-3	3	SL017970	Hemoglobin subunit zeta	HBAZ	P02008	3050	HBZ	Human	RFU	Protein	0.5	0.005	0.072625	12.2298	1.76312	0.0799114	0.199751	-5.16372	1.05163
6992-67	3	SL008001	Hemoglobin subunit delta	HBD	P02042	3045	HBD	Human	RFU	Protein	20	0.2	0.0717165	10.627	3.41362	0.000824043	0.00623723	-1.12871	1.05097
7136-107	3	SL005733	Hemoglobin subunit epsilon	Hemoglobin epsilon chain	P02100	3046	HBE1	Human	RFU	Protein	20	0.2	0.0478512	10.4463	1.57104	0.118276	0.264128	-5.47531	1.03372
3042-7	2	SL000164	Myoglobin	Myoglobin	P02144	4151	MB	Human	RFU	Protein	0.5	0.005	-0.431956	10.8416	-5.41534	2.37236e-07	6.33412e-06	6.57193	0.741256
11140-56	3	SL025819	Collagen alpha-1(I) chain:C-term propeptide	CO1A1:C-term propeptide	P02452	1277	COL1A1	Human	RFU	Protein	0.5	0.005	-0.105282	11.38	-1.60687	0.110181	0.251207	-5.41981	0.929623
15569-15	3	SL002527	Collagen Type II	Collagen II	P02458	1280	COL2A1	Human	RFU	Protein	0.5	0.005	0.0266703	9.91821	0.575	0.56615	0.734241	-6.52494	1.01866
18880-81	3	SL002805	Collagen Type III	Collagen Type III	P02461	1281	COL3A1	Human	RFU	Protein	0.5	0.005	-0.0669685	13.3885	-1.26933	0.206285	0.386964	-5.89431	0.954642
10087-10	3	SL003675	Alpha-crystallin A chain	Alpha crystallin A chain	P02489	102724652	CRYAA	Human	RFU	Protein	20	0.2	-0.0528377	9.33843	-1.46381	0.145334	0.306788	-5.63414	0.964038
22482-87	3	SL006447	Keratin; type I cytoskeletal 14	K1C14	P02533	3861	KRT14	Human	RFU	Protein	20	0.2	-0.0393616	11.3884	-0.533427	0.594526	0.755623	-6.54773	0.973085
22486-58	3	SL005381	Keratin; type II cytoskeletal 6A	Keratin 6A	P02538	3853	KRT6A	Human	RFU	Protein	20	0.2	-0.018745	10.3723	-0.492293	0.62323	0.775341	-6.56861	0.987091
2750-3	2	SL000019	Apolipoprotein A-I	Apo A-I	P02647	335	APOA1	Human	RFU	Protein	0.005	5e-05	-0.135328	14.2222	-2.77822	0.00616294	0.0287039	-2.95914	0.910463
5312-49	3	SL000277	Apolipoprotein E (isoform E2)	Apo E2	P02649	348	APOE	Human	RFU	Protein	0.005	5e-05	-0.0416547	17.2301	-1.14659	0.253371	0.448475	-6.03985	0.97154
7127-3	3	SL000274	Apolipoprotein A-II	Apo A-II	P02652	336	APOA2	Human	RFU	Protein	20	0.2	-0.0104382	12.2122	-0.174546	0.861671	0.931467	-6.67354	0.992791
15364-101	3	SL000275	Apolipoprotein C-I	Apo C-I	P02654	341	APOC1	Human	RFU	Protein	0.005	5e-05	-0.0470997	17.6511	-1.6279	0.105639	0.244213	-5.38667	0.96788
6350-43	3	SL003021	Apolipoprotein C-II	Apo C-II	P02655	344	APOC2	Human	RFU	Protein	20	0.2	-0.0241643	11.2788	-0.57818	0.564008	0.732416	-6.52312	0.98339
6461-54	3	SL003020	Apolipoprotein C-III	Apo C-III	P02656	345	APOC3	Human	RFU	Protein	0.5	0.005	-0.430329	13.1139	-2.92596	0.00396698	0.0206538	-2.56319	0.742092
2796-62	2	SL000424	Fibrinogen	Fibrinogen	P02671|P02675|P02679	2243|2244|2266	FGA|FGB|FGG	Human	RFU	Protein	0.005	5e-05	0.238569	9.86542	1.72547	0.0864976	0.211397	-5.22752	1.17982
18890-227	3	SL006118	Fibrinogen beta chain	Fibrinogen B	P02675	2244	FGB	Human	RFU	Protein	0.5	0.005	0.00506525	11.3945	0.150398	0.880652	0.942454	-6.67743	1.00352
4989-7	1	SL003341	Fibrinogen gamma chain	Fibrinogen g-chain dimer	P02679	2266	FGG	Human	RFU	Protein	0.005	5e-05	0.024664	8.15126	0.716998	0.474487	0.659272	-6.43426	1.01724
15422-12	3	SL019975	Myelin P2 protein	MYP2	P02689	5375	PMP2	Human	RFU	Protein	20	0.2	-0.036771	7.92401	-0.686172	0.493661	0.676858	-6.45563	0.974834
4337-49	2	SL000051	C-reactive protein	CRP	P02741	1401	CRP	Human	RFU	Protein	0.5	0.005	0.670335	14.8913	3.30383	0.00119212	0.00829923	-1.46836	1.59144
2474-54	5	SL000573	Serum amyloid P-component	SAP	P02743	325	APCS	Human	RFU	Protein	0.005	5e-05	0.101869	16.1363	1.91889	0.0568927	0.15708	-4.8858	1.07316
2753-2	2	SL000309	Complement C1q subcomponent	C1q	P02745|P02746|P02747	712|713|714	C1QA|C1QB|C1QC	Human	RFU	Protein	0.005	5e-05	0.00481657	15.811	0.131257	0.895748	0.949188	-6.6801	1.00334
14100-63	3	SL007929	Complement C1q subcomponent subunit C	C1QC	P02747	714	C1QC	Human	RFU	Protein	20	0.2	-0.103971	10.5618	-1.70652	0.0899755	0.217523	-5.25912	0.930468
13722-105	3	SL000325	Complement component C9	C9	P02748	735	C9	Human	RFU	Protein	0.005	5e-05	0.18306	15.9765	3.06786	0.00255779	0.014819	-2.16574	1.13529
8288-27	3	SL000282	Beta-2-glycoprotein 1	b2-Glycoprotein I	P02749	350	APOH	Human	RFU	Protein	0.005	5e-05	-0.0513052	17.9568	-1.81539	0.0714571	0.183463	-5.07298	0.965063
3434-34	1	SL010349	Fibronectin Fragment 3	FN1.3	P02751	2335	FN1	Human	RFU	Protein	0.005	5e-05	-0.918461	11.2276	-6.75712	2.89768e-10	2.32101e-08	13.0316	0.529073
15633-6	3	SL000566	Retinol-binding protein 4	RBP	P02753	5950	RBP4	Human	RFU	Protein	0.005	5e-05	0.0291766	12.2003	0.492407	0.62315	0.775341	-6.56855	1.02043
15453-3	3	SL003022	Alpha-1-microglobulin	a1-Microglobulin	P02760	259	AMBP	Human	RFU	Protein	0.005	5e-05	0.0701547	16.7299	2.12177	0.0354962	0.109958	-4.49038	1.04983
3581-53	3	SL000251	Alpha-2-HS-glycoprotein	a2-HS-Glycoprotein	P02765	197	AHSG	Human	RFU	Protein	0.005	5e-05	-0.0646458	12.232	-2.02285	0.0448605	0.130771	-4.68787	0.95618
18380-78	3	SL000254	Serum albumin	Albumin	P02768	213	ALB	Human	RFU	Protein	0.005	5e-05	-0.194133	16.4546	-5.42406	2.27757e-07	6.14859e-06	6.611	0.874098
5792-8	2	SL000011	alpha-Fetoprotein	AFP	P02771	174	AFP	Human	RFU	Protein	20	0.2	0.142604	8.65809	2.89312	0.00438145	0.0221093	-2.65279	1.1039
15589-1	3	SL000431	Vitamin D-binding protein	Gc-Globulin; Mixed Type	P02774	2638	GC	Human	RFU	Protein	0.005	5e-05	0.0163446	14.4003	0.531117	0.596122	0.756728	-6.54895	1.01139
2790-54	2	SL003191	Neutrophil-activating peptide 2	NAP-2	P02775	5473	PPBP	Human	RFU	Protein	0.005	5e-05	0.105469	15.4154	2.61182	0.0099195	0.0413871	-3.38291	1.07584
2697-7	2	SL003041	Platelet factor 4	PF-4	P02776	5196	PF4	Human	RFU	Protein	0.005	5e-05	0.0703067	17.0207	1.82711	0.0696658	0.18071	-5.05227	1.04994
4141-79	1	SL003183	C-X-C motif chemokine 10	IP-10	P02778	3627	CXCL10	Human	RFU	Protein	20	0.2	0.130346	10.1357	2.34268	0.0204562	0.0727699	-4.01748	1.09456
6895-1	3	SL026013	Transferrin receptor protein 1:Cytoplasmic domain	TR:CD	P02786	7037	TFRC	Human	RFU	Protein	20	0.2	-0.201309	11.514	-2.61063	0.00995243	0.0414533	-3.38585	0.869761
4162-54	2	SL000601	Serotransferrin	Transferrin	P02787	7018	TF	Human	RFU	Protein	0.005	5e-05	-0.0618512	17.8403	-2.19082	0.0300048	0.0977234	-4.34729	0.958034
2780-35	2	SL000496	Lactotransferrin	Lactoferrin	P02788	4057	LTF	Human	RFU	Protein	0.005	5e-05	-0.156667	13.0215	-0.985818	0.325806	0.525648	-6.20849	0.897095
15347-12	3	SL000440	Hemopexin	Hemopexin	P02790	3263	HPX	Human	RFU	Protein	0.005	5e-05	-0.0507014	18.0176	-1.84799	0.0665679	0.175114	-5.01508	0.965467
15324-58	3	SL005628	Ferritin light chain	Ferritin light chain	P02792	2512	FTL	Human	RFU	Protein	0.5	0.005	0.46118	12.9641	2.08704	0.0385722	0.117588	-4.56074	1.37667
25913-17	3	SL007933	Ferritin heavy chain	FRIH	P02794	2495	FTH1	Human	RFU	Protein	20	0.2	0.0799707	11.3351	3.08689	0.00240881	0.0142443	-2.11118	1.057
5934-1	3	SL000420	Ferritin	Ferritin	P02794|P02792	2495|2512	FTH1|FTL	Human	RFU	Protein	0.5	0.005	0.490581	12.7771	2.15916	0.0324234	0.103203	-4.41342	1.40501
17172-19	3	SL007073	Statherin	STAT	P02808	6779	STATH	Human	RFU	Protein	20	0.2	0.0636	11.4483	0.356161	0.722219	0.843278	-6.62579	1.04507
11067-13	3	SL001791	Osteocalcin	Osteocalcin	P02818	632	BGLAP	Human	RFU	Protein	0.5	0.005	0.225784	10.5063	1.54253	0.125046	0.275616	-5.51859	1.16941
4874-3	1	SL000003	Angiogenin	Angiogenin	P03950	283	ANG	Human	RFU	Protein	0.005	5e-05	0.0549931	11.9298	0.957185	0.340011	0.539238	-6.23589	1.03885
2190-55	1	SL002662	Coagulation Factor XI	Coagulation Factor XI	P03951	2160	F11	Human	RFU	Protein	0.005	5e-05	-0.00932086	11.972	-0.186466	0.85233	0.92662	-6.67141	0.99356
4152-58	2	SL000545	Plasma kallikrein	Prekallikrein	P03952	3818	KLKB1	Human	RFU	Protein	0.005	5e-05	-0.0372456	16.1653	-0.952227	0.34251	0.541576	-6.24056	0.974514
4924-32	1	SL000521	Interstitial collagenase	MMP-1	P03956	4312	MMP1	Human	RFU	Protein	20	0.2	0.0528199	15.7522	0.45037	0.653092	0.795395	-6.58817	1.03729
4923-79	1	SL005201	Muellerian-inhibiting factor	MIS	P03971	268	AMH	Human	RFU	Protein	0.5	0.005	0.0498117	13.2955	1.0761	0.283604	0.483327	-6.11687	1.03513
4413-3	2	SL001888	Antileukoproteinase	SLPI	P03973	6590	SLPI	Human	RFU	Protein	0.5	0.005	0.0856855	12.611	1.99798	0.0475222	0.136805	-4.73613	1.06119
9449-150	3	SL015989	C4b-binding protein alpha chain	C4b-binding protein alpha chain	P04003	722	C4BPA	Human	RFU	Protein	0.005	5e-05	0.0460105	13.9588	1.00882	0.314681	0.51417	-6.1859	1.03241
8280-238	3	SL000616	Vitronectin	Vitronectin	P04004	7448	VTN	Human	RFU	Protein	0.005	5e-05	-0.0393978	12.6354	-1.61845	0.107661	0.247475	-5.40161	0.973061
5230-99	3	SL016557	3-hydroxy-3-methylglutaryl-coenzyme A reductase	HMGR	P04035	3156	HMGCR	Human	RFU	Protein	20	0.2	0.0393455	9.00799	1.30864	0.192653	0.370251	-5.84464	1.02765
3488-64	2	SL000342	Catalase	Catalase	P04040	847	CAT	Human	RFU	Protein	0.5	0.005	1.17833	14.4949	7.92728	4.67458e-13	1.09913e-10	19.2602	2.26315
10001-7	3	SL002564	RAF proto-oncogene serine/threonine-protein kinase	c-Raf	P04049	5894	RAF1	Human	RFU	Protein	20	0.2	0.0747039	9.05477	1.4772	0.141715	0.301154	-5.6149	1.05314
4910-21	1	SL004064	Phospholipase A2	GIB	P04054	5319	PLA2G1B	Human	RFU	Protein	20	0.2	-0.0365731	9.31488	-0.58707	0.558037	0.727905	-6.518	0.974968
18331-3	3	SL008583	Glucosylceramidase	GLCM	P04062	2629	GBA	Human	RFU	Protein	20	0.2	-0.145989	12.3074	-2.88528	0.00448612	0.0224911	-2.67405	0.90376
21384-2	3	SL005888	Alpha-L-fucoside fucohydrolase	Alpha-L-fucosidase I	P04066	2517	FUCA1	Human	RFU	Protein	0.5	0.005	0.0650341	12.8665	0.475131	0.635383	0.783905	-6.57682	1.04611
3758-68	3	SL003974	Activated Protein C	Activated Protein C	P04070	5624	PROC	Human	RFU	Protein	20	0.2	-0.233452	10.7076	-2.81094	0.0055982	0.026705	-2.87304	0.850597
5864-10	3	SL004910	Fructose-bisphosphate aldolase A	aldolase A	P04075	226	ALDOA	Human	RFU	Protein	0.005	5e-05	0.386862	9.82209	2.94372	0.00375819	0.0197644	-2.51438	1.30755
19768-13	3	SL000395	Cystatin B	Cystatin B	P04080	1476	CSTB	Human	RFU	Protein	20	0.2	0.189323	10.8381	3.28054	0.0012878	0.00877269	-1.5392	1.14023
4960-72	1	SL004208	Annexin A1	annexin I	P04083	301	ANXA1	Human	RFU	Protein	20	0.2	0.0442156	15.8405	0.426248	0.670536	0.806781	-6.59863	1.03112
4499-21	1	SL000535	Platelet-derived growth factor subunit A	PDGF-AA	P04085	5154	PDGFA	Human	RFU	Protein	20	0.2	0.0789341	13.912	1.49249	0.137666	0.294266	-5.59272	1.05624
6621-10	3	SL012404	Prorelaxin H2	REL2	P04090	6019	RLN2	Human	RFU	Protein	20	0.2	0.0832398	11.4887	2.80121	0.00576093	0.0273026	-2.89873	1.05939
2797-56	2	SL000020	Apolipoprotein B	Apo B	P04114	338	APOB	Human	RFU	Protein	0.5	0.005	-0.557512	10.7262	-5.5878	1.05105e-07	3.30219e-06	7.3525	0.679473
5749-53	3	SL009329	Colipase	COL	P04118	1208	CLPS	Human	RFU	Protein	20	0.2	-0.0594636	8.61739	-0.850034	0.396658	0.59186	-6.33135	0.959621
4697-59	2	SL001726	Granulocyte-macrophage colony-stimulating factor	GM-CSF	P04141	1437	CSF2	Human	RFU	Protein	20	0.2	0.150049	8.30031	1.53199	0.127627	0.279528	-5.53441	1.10961
2857-70	2	SL006914	Glucocorticoid receptor	Glucocorticoid receptor	P04150	2908	NR3C1	Human	RFU	Protein	20	0.2	0.0910348	8.89166	1.99736	0.04759	0.136892	-4.73732	1.06513
9185-15	3	SL008591	Trefoil factor 1	TFF1	P04155	7031	TFF1	Human	RFU	Protein	20	0.2	-0.18188	10.0754	-1.5231	0.129833	0.282747	-5.54765	0.881553
6545-58	3	SL007074	Major prion protein	PRIO	P04156	5621	PRNP	Human	RFU	Protein	20	0.2	0.0528189	11.234	2.75303	0.00663259	0.0303989	-3.02482	1.03729
5008-51	1	SL001815	Superoxide dismutase [Mn]; mitochondrial	Mn SOD	P04179	6648	SOD2	Human	RFU	Protein	0.5	0.005	-0.0356982	14.3469	-0.661428	0.50935	0.690478	-6.47211	0.975559
15413-3	3	SL006349	Phosphatidylcholine-sterol acyltransferase	LCAT	P04180	3931	LCAT	Human	RFU	Protein	0.5	0.005	0.0534265	13.9954	1.34537	0.18053	0.355164	-5.79688	1.03773
20237-38	3	SL013006	Ornithine aminotransferase; mitochondrial	OAT	P04181	4942	OAT	Human	RFU	Protein	20	0.2	0.100972	10.1315	1.13483	0.258254	0.453593	-6.05305	1.0725
4301-58	2	SL000057	Thymidine kinase; cytosolic	Thymidine kinase	P04183	7083	TK1	Human	RFU	Protein	20	0.2	0.223266	10.3271	4.80471	3.71735e-06	7.09314e-05	3.94436	1.16737
4996-66	1	SL006448	Histidine-rich glycoprotein	HRG	P04196	3273	HRG	Human	RFU	Protein	0.005	5e-05	0.0182484	12.8297	0.221506	0.824999	0.910296	-6.66432	1.01273
20564-53	3	SL007075	Thy-1 membrane glycoprotein	THY1	P04216	7070	THY1	Human	RFU	Protein	0.5	0.005	-0.0952937	9.99801	-1.3041	0.194191	0.371706	-5.85045	0.936082
16561-9	3	SL005720	Alpha-1B-glycoprotein	Alpha-1B-glycoprotein	P04217	1	A1BG	Human	RFU	Protein	0.005	5e-05	0.0496097	10.786	1.26784	0.206816	0.387627	-5.89617	1.03498
8748-45	3	SL007076	HLA class II histocompatibility antigen gamma chain	HG2A	P04233	972	CD74	Human	RFU	Protein	20	0.2	-0.0467401	10.2214	-1.35537	0.177333	0.351991	-5.78366	0.968121
9931-20	3	SL005851	Keratin; type II cytoskeletal 1	Keratin-1	P04264	3848	KRT1	Human	RFU	Protein	20	0.2	0.0869329	11.1249	1.21787	0.22518	0.4125	-5.9571	1.06211
3050-7	2	SL000017	von Willebrand factor	vWF	P04275	7450	VWF	Human	RFU	Protein	0.005	5e-05	-0.288238	13.8963	-2.73338	0.00702114	0.0316886	-3.07566	0.818902
4929-55	1	SL005102	Sex hormone-binding globulin	SHBG	P04278	6462	SHBG	Human	RFU	Protein	0.005	5e-05	-0.156604	12.277	-1.08599	0.279221	0.478682	-6.10636	0.897134
7115-5	3	SL002791	Semenogelin-1	Semenogelin	P04279	6406	SEMG1	Human	RFU	Protein	0.5	0.005	0.0146792	11.9593	0.317393	0.751386	0.865264	-6.63872	1.01023
3848-14	2	SL003785	Glyceraldehyde-3-phosphate dehydrogenase	GAPDH; liver	P04406	2597	GAPDH	Human	RFU	Protein	0.005	5e-05	1.55422	11.0567	10.123	1.08711e-18	7.92394e-16	31.8629	2.93674
11241-8	3	SL011173	Argininosuccinate lyase	ARLY	P04424	435	ASL	Human	RFU	Protein	0.5	0.005	0.291503	12.971	2.1648	0.0319807	0.102232	-4.40171	1.22391
2616-23	18	SL000009	Receptor tyrosine-protein kinase erbB-2	ERBB2	P04626	2064	ERBB2	Human	RFU	Protein	20	0.2	0.143183	9.38609	2.41486	0.016942	0.0629542	-3.85354	1.10434
3477-63	2	SL005225	High affinity nerve growth factor receptor	TrkA	P04629	4914	NTRK1	Human	RFU	Protein	20	0.2	0.0885276	11.9908	2.18335	0.0305607	0.0988712	-4.36297	1.06328
18299-13	3	SL016349	Calpain small subunit 1	CPNS1	P04632	826	CAPNS1	Human	RFU	Protein	0.5	0.005	0.188198	13.5681	2.9474	0.00371612	0.0196424	-2.50421	1.13934
6168-11	3	SL017288	Cellular tumor antigen p53 R175H mutant	p53 R175H	P04637	7157	TP53	Human	RFU	Protein	20	0.2	0.0458105	11.1666	1.51456	0.131983	0.286061	-5.56032	1.03226
7918-114	3	SL005114	Alpha-amylase 1	Amylase; alpha 1A	P04745	276	AMY1A	Human	RFU	Protein	0.5	0.005	-0.20446	11.5281	-1.92208	0.056487	0.156315	-4.87988	0.867863
18917-53	3	SL005382	Pancreatic alpha-amylase	Pancreatic alpha-amylase	P04746	279	AMY2A	Human	RFU	Protein	0.5	0.005	-0.122028	14.0703	-1.23342	0.219344	0.404554	-5.9384	0.918895
11103-24	3	SL000448	Heat shock protein beta-1	HSP 27	P04792	3315	HSPB1	Human	RFU	Protein	20	0.2	-0.0512517	10.3212	-0.722806	0.470922	0.656328	-6.43013	0.965099
5035-7	1	SL000142	Thymidylate synthase	TS	P04818	7298	TYMS	Human	RFU	Protein	20	0.2	-0.0349882	9.72326	-0.849191	0.397125	0.591985	-6.33206	0.97604
10490-3	3	SL025976	Dolichyl-diphosphooligosaccharide--protein glycosyltransferase subunit 1:Cytoplasmic domain	RPN1:CD	P04843	6184	RPN1	Human	RFU	Protein	20	0.2	-0.0276578	11.9806	-0.319094	0.750098	0.864554	-6.63819	0.981012
21828-6	3	SL011101	Ribophorin II	RPN2	P04844	6185	RPN2	Human	RFU	Protein	20	0.2	0.0371033	12.2445	1.2614	0.209117	0.391135	-5.90415	1.02605
7196-21	3	SL004547	Interferon omega-1	IFN-w	P05000	3467	IFNW1	Human	RFU	Protein	20	0.2	-0.108874	9.91465	-0.998017	0.319875	0.520207	-6.19658	0.927311
5714-88	3	SL017115	Interferon alpha-6	IFNA6	P05013	3443	IFNA6	Human	RFU	Protein	20	0.2	-0.00197665	10.0654	-0.0985156	0.921654	0.959568	-6.68383	0.998631
7268-12	3	SL018075	Interferon alpha-4	IFNA4	P05014	3441	IFNA4	Human	RFU	Protein	20	0.2	0.104869	10.5025	4.31652	2.86184e-05	0.000409822	2.01004	1.0754
6421-52	3	SL017458	Interferon alpha-16	IFN16	P05015	3449	IFNA16	Human	RFU	Protein	20	0.2	0.0337459	10.9762	0.336396	0.737041	0.854854	-6.63257	1.02367
2952-75	2	SL000047	Insulin-like growth factor I	IGF-I	P05019	3479	IGF1	Human	RFU	Protein	0.5	0.005	-0.0982275	14.4267	-1.34357	0.181113	0.355558	-5.79926	0.93418
13392-13	3	SL008814	Sodium/potassium-transporting ATPase subunit beta-1	AT1B1	P05026	481	ATP1B1	Human	RFU	Protein	0.5	0.005	-0.0729604	11.7329	-1.35065	0.178837	0.353455	-5.78992	0.950685
8235-48	3	SL007079	Secretogranin-1	SCG1	P05060	1114	CHGB	Human	RFU	Protein	0.5	0.005	-0.0387483	9.653	-0.706779	0.480797	0.664954	-6.44144	0.973499
18185-118	3	SL008853	Fructose-bisphosphate aldolase B	ALDOB	P05062	229	ALDOB	Human	RFU	Protein	0.5	0.005	0.2728	12.0544	2.17877	0.0309065	0.0997244	-4.37257	1.20815
3171-57	2	SL004469	Amyloid beta A4 protein	amyloid precursor protein	P05067	351	APP	Human	RFU	Protein	0.5	0.005	0.0478504	16.8084	1.1312	0.259772	0.455383	-6.05709	1.03372
5867-60	3	SL008008	Arginase-1	ARGI1	P05089	383	ARG1	Human	RFU	Protein	20	0.2	0.480297	12.0911	3.66073	0.000347603	0.00318702	-0.329838	1.39503
8262-20	3	SL005361	Apolipoprotein D	Apo D	P05090	347	APOD	Human	RFU	Protein	0.5	0.005	-0.510409	12.4387	-6.386	2.00824e-09	1.13172e-07	11.1617	0.702023
18381-16	3	SL004755	Aldehyde dehydrogenase; mitochondrial	ALDH-E2	P05091	217	ALDH2	Human	RFU	Protein	20	0.2	0.236716	10.6852	2.3261	0.0213491	0.0752171	-4.05449	1.17831
12750-9	3	SL004122	Integrin beta-2	LFA-1 beta-2	P05107	3689	ITGB2	Human	RFU	Protein	20	0.2	-0.0214815	11.7846	-0.83367	0.405789	0.598987	-6.34494	0.98522
24217-2	3	SL004476	Calgranulin A	Calgranulin A	P05109	6279	S100A8	Human	RFU	Protein	20	0.2	0.141905	9.89451	1.85853	0.0650493	0.172479	-4.99617	1.10336
17145-1	3	SL004832	Protein S100-A8/A9 heterodimer	S100A8/S100A9	P05109|P06702	6279|6280	S100A8|S100A9	Human	RFU	Protein	20	0.2	0.0141007	9.97064	0.235844	0.813874	0.903099	-6.66107	1.00982
25921-3	3	SL001931	Inhibin a subunit	Inhibin a subunit	P05111	3623	INHA	Human	RFU	Protein	20	0.2	0.0196574	11.7674	0.37772	0.706171	0.834244	-6.61795	1.01372
21899-36	3	SL004835	inhibin A	inhibin A	P05111|P08476	3623|3624	INHA|INHBA	Human	RFU	Protein	20	0.2	0.0211155	11.3206	0.470675	0.638555	0.785779	-6.57891	1.01474
2906-55	3	SL000480	Interleukin-4	IL-4	P05112	3565	IL4	Human	RFU	Protein	20	0.2	0.111574	10.0078	3.16658	0.00186794	0.0116825	-1.87947	1.08041
3741-4	3	SL000481	Interleukin-5	IL-5	P05113	3567	IL5	Human	RFU	Protein	20	0.2	-0.00316695	12.5279	-0.0958923	0.923734	0.960069	-6.68408	0.997807
9187-2	3	SL013165	Non-histone chromosomal protein HMG-14	HMGN1	P05114	3150	HMGN1	Human	RFU	Protein	20	0.2	0.355948	10.4415	3.52858	0.000554543	0.00455701	-0.762929	1.27983
21676-17	3	SL002790	PAI-2	PAI-2	P05120	5055	SERPINB2	Human	RFU	Protein	20	0.2	-0.0947657	12.2328	-1.57936	0.116355	0.261279	-5.46253	0.936424
2925-9	1	SL000006	Plasminogen activator inhibitor 1	PAI-1	P05121	5054	SERPINE1	Human	RFU	Protein	20	0.2	0.0631491	13.5032	0.978522	0.329388	0.528523	-6.21555	1.04474
5476-66	3	SL000556	Protein kinase C gamma type	PKC-G	P05129	5582	PRKCG	Human	RFU	Protein	20	0.2	0.0961921	8.63318	3.37068	0.000953084	0.00694499	-1.26269	1.06895
3389-7	2	SL000550	Plasma serine protease inhibitor	PCI	P05154	5104	SERPINA5	Human	RFU	Protein	0.005	5e-05	-0.113494	15.2646	-1.51861	0.130962	0.284468	-5.55433	0.924346
4479-14	2	SL000308	Plasma protease C1 inhibitor	C1-Esterase Inhibitor	P05155	710	SERPING1	Human	RFU	Protein	0.5	0.005	-0.216426	12.9834	-3.98344	0.000105514	0.00121307	0.782825	0.860695
2567-5	6	SL003328	Complement factor I	Factor I	P05156	3426	CFI	Human	RFU	Protein	0.005	5e-05	0.0603866	16.143	2.16805	0.0317282	0.101745	-4.39495	1.04275
5658-64	3	SL003991	Coagulation factor XIII B chain	coagulation factor XIII B	P05160	2165	F13B	Human	RFU	Protein	0.5	0.005	-0.00162829	15.6093	-0.0442209	0.964787	0.983047	-6.68767	0.998872
14148-2	3	SL015510	Ubiquitin-like protein ISG15	UCRP	P05161	9636	ISG15	Human	RFU	Protein	20	0.2	0.370371	11.307	4.03448	8.68068e-05	0.0010528	0.96581	1.29269
3033-57	1	SL005164	Galectin-2	Galectin-2	P05162	3957	LGALS2	Human	RFU	Protein	20	0.2	0.121911	9.93828	1.28158	0.201962	0.382166	-5.87899	1.08818
2580-83	2	SL001796	Myeloperoxidase	Myeloperoxidase	P05164	4353	MPO	Human	RFU	Protein	0.5	0.005	-0.20116	14.8896	-1.64979	0.101074	0.236815	-5.35175	0.869851
16926-44	3	SL000255	Alkaline phosphatase; tissue-nonspecific isozyme	Alkaline phosphatase; liver	P05186	249	ALPL	Human	RFU	Protein	0.5	0.005	0.168242	11.7981	3.19974	0.00167801	0.0107917	-1.78153	1.12369
7813-6	3	SL000256	Alkaline phosphatase; placental type	Alkaline phosphatase; placental	P05187	250	ALPP	Human	RFU	Protein	20	0.2	0.0557569	8.0868	0.732834	0.4648	0.650448	-6.42292	1.0394
19259-176	3	SL010915	Eukaryotic translation initiation factor 2 subunit 1	IF2A	P05198	1965	EIF2S1	Human	RFU	Protein	20	0.2	0.519252	13.7686	4.36222	2.3792e-05	0.000352089	2.18442	1.43321
3486-58	2	SL000299	Fibroblast growth factor 1	b-ECGF	P05230	2246	FGF1	Human	RFU	Protein	20	0.2	-0.119943	7.77404	-4.1598	5.33641e-05	0.000693353	1.42292	0.920224
4673-13	2	SL000087	Interleukin-6	IL-6	P05231	3569	IL6	Human	RFU	Protein	20	0.2	0.305773	9.04673	3.41132	0.000830526	0.00624783	-1.13593	1.23608
21946-79	3	SL022975	IL-6/IL-6 sRa Complex	IL-6/ IL-6 sRa Complex	P05231|P08887	3569|3570	IL6|IL6R	Human	RFU	Protein	20	0.2	-0.0385194	9.61014	-0.845562	0.399141	0.593581	-6.33509	0.973654
6495-14	3	SL000404	Endothelin-1	Endothelin 1	P05305	1906	EDN1	Human	RFU	Protein	20	0.2	0.0657047	9.99622	2.15579	0.0326909	0.103596	-4.42042	1.0466
4342-10	2	SL002922	Intercellular adhesion molecule 1	sICAM-1	P05362	3383	ICAM1	Human	RFU	Protein	0.5	0.005	0.177582	11.0705	1.69726	0.0917164	0.220198	-5.27445	1.13099
10949-59	3	SL008009	60S acidic ribosomal protein P2	RLA2	P05387	6181	RPLP2	Human	RFU	Protein	20	0.2	-0.0496777	9.31022	-1.44048	0.151811	0.316881	-5.66725	0.966152
15358-28	3	SL012407	Neuroendocrine protein 7B2	7B2	P05408	6447	SCG5	Human	RFU	Protein	20	0.2	0.153585	13.2684	3.39731	0.000870994	0.00650479	-1.17976	1.11233
10356-21	3	SL000455	Transcription factor AP-1	c-Jun	P05412	3725	JUN	Human	RFU	Protein	20	0.2	-0.0416389	11.5584	-1.22773	0.221468	0.40762	-5.94527	0.971551
4696-2	2	SL001774	Fatty acid-binding protein; heart	FABP	P05413	2170	FABP3	Human	RFU	Protein	20	0.2	0.0859832	11.3171	2.13985	0.0339805	0.106393	-4.45333	1.06141
13095-51	3	SL005357	Lithostathine-1-alpha	PSP	P05451	5967	REG1A	Human	RFU	Protein	0.5	0.005	-0.104684	12.8481	-0.898279	0.370473	0.569497	-6.28976	0.930008
5701-81	3	SL001871	Tetranectin	Tetranectin	P05452	7123	CLEC3B	Human	RFU	Protein	0.005	5e-05	-0.0800839	12.956	-2.20827	0.0287391	0.0947012	-4.31042	0.946003
13625-19	3	SL025915	Lupus La protein:HTH La-type RNA-binding domain	LA:HTH	P05455	6741	SSB	Human	RFU	Protein	20	0.2	-0.083408	9.67299	-1.91302	0.057647	0.158639	-4.89669	0.943825
2706-69	2	SL000590	Thyroxine-binding globulin	Thyroxine-Binding Globulin	P05543	6906	SERPINA7	Human	RFU	Protein	0.005	5e-05	0.0211497	16.3887	0.601369	0.5485	0.719393	-6.5096	1.01477
3316-58	1	SL004466	Heparin cofactor 2	Heparin cofactor II	P05546	3053	SERPIND1	Human	RFU	Protein	0.005	5e-05	0.0699989	12.5803	1.36418	0.17455	0.348285	-5.77194	1.04972
23949-12	3	SL000144	CD29	CD29	P05556	3688	ITGB1	Human	RFU	Protein	20	0.2	-0.0789748	8.9223	-0.736941	0.462306	0.648547	-6.41994	0.94673
5475-10	3	SL000553	Protein kinase C beta type (splice variant beta-II)	PKC-B-II	P05771	5579	PRKCB	Human	RFU	Protein	20	0.2	-0.055183	13.4733	-0.555241	0.579555	0.745226	-6.53598	0.962472
5354-11	3	SL000655	Keratin; type I cytoskeletal 18	Keratin 18	P05783	3875	KRT18	Human	RFU	Protein	20	0.2	-0.00851551	9.22929	-0.112037	0.910943	0.955353	-6.68242	0.994115
16587-1	3	SL005871	Beta-casein	Beta-casein	P05814	1447	CSN2	Human	RFU	Protein	20	0.2	-0.0938862	10.0098	-1.21013	0.228127	0.416329	-5.96632	0.936995
9918-23	3	SL003641	Calbindin	Calbindin D28	P05937	793	CALB1	Human	RFU	Protein	20	0.2	-0.0624626	10.3135	-1.00822	0.314969	0.514421	-6.1865	0.957628
10814-7	3	SL016708	T-cell surface glycoprotein CD1a	CD1A	P06126	909	CD1A	Human	RFU	Protein	20	0.2	0.0683578	9.77317	3.02053	0.00296604	0.0165793	-2.30016	1.04852
5596-75	3	SL025815	T-cell surface glycoprotein CD5:Extracellular domain	CD5:ECD	P06127	921	CD5	Human	RFU	Protein	20	0.2	-0.183304	13.6549	-2.97424	0.00342264	0.0184797	-2.42984	0.880684
19289-29	3	SL010986	Uroporphyrinogen decarboxylase	DCUP	P06132	7389	UROD	Human	RFU	Protein	20	0.2	-0.105125	12.5444	-1.30855	0.192684	0.370251	-5.84476	0.929724
3448-13	2	SL004125	Insulin receptor	IR	P06213	3643	INSR	Human	RFU	Protein	20	0.2	-0.13583	12.89	-2.09328	0.0380028	0.116377	-4.54817	0.910146
3452-17	2	SL006916	Tyrosine-protein kinase Lck	LCK	P06239	3932	LCK	Human	RFU	Protein	20	0.2	0.185829	9.49174	3.65335	0.000356914	0.00323174	-0.354396	1.13747
3813-3	2	SL006913	Tyrosine-protein kinase Fyn	FYN	P06241	2534	FYN	Human	RFU	Protein	20	0.2	-0.143802	12.5035	-1.19856	0.232583	0.421821	-5.98	0.90513
8239-223	3	SL001814	Cholinesterase	Pseudocholinesterase	P06276	590	BCHE	Human	RFU	Protein	0.5	0.005	-0.0307049	16.0803	-0.668179	0.505044	0.686291	-6.46767	0.978942
15588-17	3	SL009217	Alpha-galactosidase A	galactosidase; alpha	P06280	2717	GLA	Human	RFU	Protein	20	0.2	-0.0582889	11.3891	-1.47661	0.141872	0.301328	-5.61575	0.960403
6918-183	3	SL012408	Cholecystokinin	CCKN	P06307	885	CCK	Human	RFU	Protein	20	0.2	-0.16171	10.5264	-3.37314	0.000945216	0.0069239	-1.25506	0.893965
16607-78	3	SL005572	Gelsolin	Gelsolin	P06396	2934	GSN	Human	RFU	Protein	0.005	5e-05	-0.086288	16.8522	-2.50982	0.0131383	0.0515141	-3.63086	0.941943
5024-67	1	SL002522	Retinoblastoma-associated protein	Rb	P06400	5925	RB1	Human	RFU	Protein	20	0.2	-0.00479334	12.1065	-0.228122	0.819861	0.907099	-6.66285	0.996683
15693-9	3	SL000008	Progesterone receptor	PgR	P06401	5241	PGR	Human	RFU	Protein	20	0.2	0.49221	13.9915	3.46731	0.000685694	0.00539161	-0.959154	1.4066
3422-4	2	SL010494	Cyclin-dependent kinase 1:G2/mitotic-specific cyclin-B1 complex	CDK1/cyclin B	P06493|P14635	983|891	CDK1|CCNB1	Human	RFU	Protein	20	0.2	0.109023	10.3218	3.20909	0.00162782	0.0105656	-1.75376	1.0785
4965-27	1	SL005675	ATP synthase subunit beta; mitochondrial	ATP synthase beta chain	P06576	506	ATP5F1B	Human	RFU	Protein	20	0.2	-0.0408098	14.6497	-0.879987	0.380271	0.578343	-6.3058	0.972109
3186-2	2	SL002525	Complement C2	C2	P06681	717	C2	Human	RFU	Protein	0.005	5e-05	0.0263788	13.2412	0.707319	0.480463	0.664897	-6.44107	1.01845
5339-49	3	SL004477	Protein S100-A9	calgranulin B	P06702	6280	S100A9	Human	RFU	Protein	20	0.2	0.175377	11.1531	1.88614	0.061205	0.165537	-4.9461	1.12926
13090-17	3	SL004827	Protein S100-A6	S100A6	P06703	6277	S100A6	Human	RFU	Protein	0.5	0.005	0.780845	11.7767	6.67322	4.51045e-10	3.16122e-08	12.6039	1.71814
17685-9	3	SL005129	Apolipoprotein A-IV	Apo A-IV	P06727	337	APOA4	Human	RFU	Protein	0.005	5e-05	-0.0586079	15.4449	-0.965388	0.335901	0.53575	-6.22813	0.96019
7100-31	3	SL004124	T-cell surface antigen CD2	CD2	P06729	914	CD2	Human	RFU	Protein	20	0.2	-0.202604	10.1792	-1.00969	0.314267	0.513837	-6.18504	0.868981
19263-147	3	SL007081	Eukaryotic translation initiation factor 4E	IF4E	P06730	1977	EIF4E	Human	RFU	Protein	20	0.2	0.863279	15.455	8.52144	1.53306e-14	5.88132e-12	22.5779	1.81917
2670-67	4	SL000383	Creatine kinase M-type	CK-MM	P06732	1158	CKM	Human	RFU	Protein	0.5	0.005	-0.342343	10.3946	-3.07713	0.00248422	0.0145092	-2.13921	0.788759
11105-171	3	SL003650	Alpha-enolase	Alpha enolase	P06733	2023	ENO1	Human	RFU	Protein	0.5	0.005	0.261598	14.0421	2.12471	0.0352456	0.109461	-4.48437	1.19881
3291-30	2	SL002706	Low affinity immunoglobulin epsilon Fc receptor	CD23	P06734	2208	FCER2	Human	RFU	Protein	0.5	0.005	0.128987	11.9342	1.79817	0.0741559	0.18906	-5.10314	1.09353
11441-11	3	SL007082	Glycogen phosphorylase; liver form	PYGL	P06737	5836	PYGL	Human	RFU	Protein	0.5	0.005	0.469615	13.9638	3.54803	0.000518113	0.00431603	-0.700035	1.38474
4272-46	2	SL000539	Glucose-6-phosphate isomerase	PHI	P06744	2821	GPI	Human	RFU	Protein	20	0.2	0.403301	14.3365	3.81126	0.00020113	0.00206484	0.179578	1.32253
21210-33	3	SL022174	DNA polymerase beta	DPOLB	P06746	5423	POLB	Human	RFU	Protein	20	0.2	0.451863	9.99319	3.57541	0.000470628	0.0040229	-0.610998	1.36781
21244-57	3	SL001735	Nucleophosmin	NPM1	P06748	4869	NPM1	Human	RFU	Protein	20	0.2	0.0956711	12.2266	1.3064	0.193412	0.370969	-5.84751	1.06856
12372-50	3	SL005671	Tropomyosin alpha-3 chain	Tropomyosin alpha-3 chain	P06753	7170	TPM3	Human	RFU	Protein	20	0.2	-0.0399728	9.03977	-0.686531	0.493436	0.676858	-6.45538	0.972673
20187-10	3	SL002726	Integrin alpha V beta 3	Integrin aVb3	P06756|P05106	3685|3690	ITGAV|ITGB3	Human	RFU	Protein	20	0.2	-0.354189	11.8917	-4.12309	6.16057e-05	0.000783672	1.28786	0.782309
20215-45	3	SL022583	Integrin alpha-V: beta-1 complex	Integrin aVb1	P06756|P05556	3685|3688	ITGAV|ITGB1	Human	RFU	Protein	20	0.2	-0.0350365	8.57664	-0.409692	0.682615	0.816472	-6.60549	0.976007
4917-62	1	SL003182	Integrin alpha-V: beta-5 complex	Integrin aVb5	P06756|P18084	3685|3693	ITGAV|ITGB5	Human	RFU	Protein	0.5	0.005	-0.00357224	9.7022	-0.0242125	0.980715	0.990532	-6.68835	0.997527
20189-4	3	SL014388	Integrin alpha V beta 6	Integrin aVb6	P06756|P18564	3685|3694	ITGAV|ITGB6	Human	RFU	Protein	20	0.2	0.0960701	10.103	2.99573	0.00320318	0.0176142	-2.36986	1.06886
20191-13	3	SL014391	Integrin alpha V beta 8	Integrin aVb8	P06756|P26012	3685|3696	ITGAV|ITGB8	Human	RFU	Protein	20	0.2	-0.229396	9.05278	-5.47513	1.79218e-07	5.06327e-06	6.84069	0.852992
5614-44	3	SL003526	Corticoliberin	CRH	P06850	1392	CRH	Human	RFU	Protein	20	0.2	0.058753	10.4465	1.03846	0.300725	0.500453	-6.15604	1.04157
21987-76	3	SL004732	Lipoprotein lipase	LPL	P06858	4023	LPL	Human	RFU	Protein	0.5	0.005	0.0519867	11.6091	1.45862	0.146756	0.308807	-5.64155	1.03669
25917-12	3	SL005385	Beta-hexosaminidase alpha chain	Hexosaminidase A	P06865	3073	HEXA	Human	RFU	Protein	20	0.2	-0.0121784	11.3304	-0.425778	0.670879	0.806937	-6.59883	0.991594
3217-74	2	SL004457	Glia-derived nexin	Protease nexin I	P07093	5270	SERPINE2	Human	RFU	Protein	20	0.2	0.216691	13.3328	3.78887	0.000218403	0.00221741	0.10273	1.16207
16919-1	3	SL008480	Acyl-CoA-binding protein	ACBP	P07108	1622	DBI	Human	RFU	Protein	0.5	0.005	0.171193	13.2519	1.6747	0.0960715	0.228025	-5.31144	1.12599
11516-7	3	SL006131	Fatty acid-binding protein; liver	FABPL	P07148	2168	FABP1	Human	RFU	Protein	20	0.2	0.17111	10.6836	3.74883	0.000252843	0.00248379	-0.0337367	1.12592
3890-8	2	SL000493	L-lactate dehydrogenase B chain	LDH-H 1	P07195	3945	LDHB	Human	RFU	Protein	0.005	5e-05	0.30946	12.0184	4.308	2.96174e-05	0.000421643	1.97766	1.23924
10082-251	3	SL019251	Neurofilament light polypeptide	NFL	P07196	4747	NEFL	Human	RFU	Protein	0.5	0.005	0.0357784	11.9611	0.927737	0.355031	0.554921	-6.26324	1.02511
3873-51	2	SL000588	Thyroid peroxidase	TMA	P07202	7173	TPO	Human	RFU	Protein	20	0.2	0.186236	12.0607	4.21871	4.23009e-05	0.000569928	1.64163	1.13779
15591-28	3	SL001812	Glutathione peroxidase 1	Glutathione peroxidase	P07203	2876	GPX1	Human	RFU	Protein	20	0.2	0.659611	12.5576	5.64215	8.10616e-08	2.63776e-06	7.6018	1.57966
13936-24	3	SL020280	Phosphoglycerate kinase 2	PGK2	P07205	5232	PGK2	Human	RFU	Protein	20	0.2	-0.00342397	9.74959	-0.0752931	0.940082	0.969735	-6.68583	0.997629
2700-56	2	SL000049	Vitamin K-dependent protein S	Protein S	P07225	5627	PROS1	Human	RFU	Protein	0.005	5e-05	0.0105562	13.0344	0.274035	0.784434	0.885647	-6.65142	1.00734
11450-110	3	SL004901	Protein disulfide-isomerase	Protein disulfide-isomerase	P07237	5034	P4HB	Human	RFU	Protein	0.5	0.005	0.113997	12.1281	1.76442	0.0796919	0.199408	-5.1615	1.08222
8468-19	3	SL000062	Prostate-specific antigen	PSA	P07288	354	KLK3	Human	RFU	Protein	20	0.2	0.161902	10.6362	2.06708	0.0404413	0.121073	-4.60068	1.11876
5452-71	3	SL008835	Asialoglycoprotein receptor 1	ASGR1	P07306	432	ASGR1	Human	RFU	Protein	20	0.2	0.0578816	11.8784	1.57226	0.117993	0.263775	-5.47344	1.04094
9474-22	3	SL008489	Asialoglycoprotein receptor 2	ASGR2	P07307	433	ASGR2	Human	RFU	Protein	20	0.2	0.0060611	9.02153	0.10817	0.914005	0.956935	-6.68284	1.00421
20370-6	3	SL009422	Acylphosphatase-1	ACYP1	P07311	97	ACYP1	Human	RFU	Protein	20	0.2	0.306604	12.5858	4.03266	8.74164e-05	0.00105844	0.959245	1.23679
18203-9	3	SL020916	Gamma-crystallin C	CRGC	P07315	1420	CRYGC	Human	RFU	Protein	20	0.2	0.130276	10.2902	1.94843	0.0532254	0.149503	-4.83057	1.0945
12366-16	3	SL008832	Gamma-crystallin D	CRGD	P07320	1421	CRYGD	Human	RFU	Protein	20	0.2	0.00388169	9.3751	0.144332	0.885432	0.944798	-6.67831	1.00269
17396-23	3	SL008013	Alcohol dehydrogenase 1A	ADH1A	P07327	124	ADH1A	Human	RFU	Protein	20	0.2	0.301055	12.278	3.00049	0.00315636	0.0173898	-2.35652	1.23204
13682-47	3	SL004153	Macrophage colony-stimulating factor 1 receptor	M-CSF R	P07333	1436	CSF1R	Human	RFU	Protein	0.005	5e-05	-0.105044	12.3943	-1.63082	0.105022	0.24325	-5.38205	0.929777
5508-62	3	SL000344	Cathepsin D	Cathepsin D	P07339	1509	CTSD	Human	RFU	Protein	0.005	5e-05	0.0904803	11.4657	1.10341	0.271611	0.46992	-6.08761	1.06472
4961-17	1	SL004209	Annexin A2	annexin II	P07355	302	ANXA2	Human	RFU	Protein	0.5	0.005	0.12113	9.42604	1.0082	0.314976	0.514421	-6.18651	1.08759
2429-27	4	SL000324	Complement component C8	C8	P07357|P07358|P07360	731|732|733	C8A|C8B|C8G	Human	RFU	Protein	20	0.2	0.0710356	12.9829	1.78046	0.0770204	0.194391	-5.1339	1.05047
4990-87	1	SL006460	Platelet glycoprotein Ib alpha chain	GP1BA	P07359	2811	GP1BA	Human	RFU	Protein	0.5	0.005	0.0547467	11.2508	1.15841	0.248531	0.442704	-6.02647	1.03868
14708-59	3	SL007931	Complement component C8 gamma chain	CO8G	P07360	733	C8G	Human	RFU	Protein	0.5	0.005	0.0147449	16.4127	0.372716	0.709885	0.836732	-6.61981	1.01027
2668-70	2	SL000337	Calpain I	Calpain I	P07384|P04632	823|826	CAPN1|CAPNS1	Human	RFU	Protein	0.5	0.005	0.35752	14.3046	4.01242	9.44665e-05	0.00111508	0.886496	1.28122
3799-11	2	SL004867	Carbonic anhydrase 3	Carbonic anhydrase III	P07451	761	CA3	Human	RFU	Protein	0.5	0.005	0.675057	10.7891	4.93631	2.09166e-06	4.33127e-05	4.49187	1.59666
3049-61	2	SL000603	Trypsin-1	Trypsin	P07477	5644	PRSS1	Human	RFU	Protein	0.5	0.005	0.00401492	12.7274	0.0376141	0.970045	0.985458	-6.68794	1.00279
5034-79	1	SL010388	Trypsin-2	Trypsin 2	P07478	5645	PRSS2	Human	RFU	Protein	0.5	0.005	0.0548431	11.2134	0.395731	0.692864	0.822887	-6.61105	1.03875
8400-74	3	SL002071	Gastrin-releasing peptide	Gastrin-releasing peptide	P07492	2922	GRP	Human	RFU	Protein	20	0.2	0.0706646	10.07	1.29319	0.19793	0.377018	-5.86434	1.0502
2666-53	2	SL004081	Decorin	Bone proteoglycan II	P07585	1634	DCN	Human	RFU	Protein	20	0.2	0.248715	11.5424	3.68201	0.000322039	0.0030036	-0.258845	1.18815
6207-10	3	SL004813	Prosaposin	prosaposin	P07602	5660	PSAP	Human	RFU	Protein	20	0.2	-0.0465157	12.4382	-0.685863	0.493856	0.676858	-6.45584	0.968272
6075-61	3	SL005383	Beta-hexosaminidase subunit beta	Hexosaminidase B	P07686	3074	HEXB	Human	RFU	Protein	0.005	5e-05	0.00116045	13.3901	0.0303867	0.975799	0.98841	-6.68818	1.0008
20243-26	3	SL005670	Profilin-1	Profilin-1	P07737	5216	PFN1	Human	RFU	Protein	0.5	0.005	0.141493	15.5535	1.31892	0.1892	0.365609	-5.8314	1.10305
12020-39	3	SL010883	Bisphosphoglycerate mutase	PMGE	P07738	669	BPGM	Human	RFU	Protein	0.5	0.005	1.1656	9.62393	6.82156	2.05883e-10	1.72492e-08	13.362	2.24326
10088-37	3	SL008014	Adenine phosphoribosyltransferase	APT	P07741	353	APRT	Human	RFU	Protein	20	0.2	0.55428	10.057	4.0915	6.96598e-05	0.000876138	1.1724	1.46844
18870-1	3	SL007084	T-cell surface glycoprotein CD3 epsilon chain	CD3E	P07766	916	CD3E	Human	RFU	Protein	20	0.2	0.0588439	9.99672	1.15227	0.251041	0.445866	-6.03345	1.04163
3061-61	2	SL000343	Cathepsin B	Cathepsin B	P07858	1508	CTSB	Human	RFU	Protein	0.5	0.005	0.0581644	10.5898	1.34462	0.180772	0.355449	-5.79787	1.04114
9828-86	3	SL009423	L-lactate dehydrogenase C chain	LDHC	P07864	3948	LDHC	Human	RFU	Protein	20	0.2	-0.0874132	9.94422	-2.26158	0.0251577	0.0853025	-4.19619	0.941209
2625-53	4	SL000453	Hsp90alpha	HSP 90a	P07900	3320	HSP90AA1	Human	RFU	Protein	0.5	0.005	0.545384	11.939	4.72561	5.2263e-06	9.61983e-05	3.62046	1.45941
11429-80	3	SL004923	Heterogeneous nuclear ribonucleoproteins C1/C2	hnRNP C1/C2	P07910	3183	HNRNPC	Human	RFU	Protein	20	0.2	0.0369483	10.7042	1.78378	0.0764757	0.193217	-5.12815	1.02594
9451-20	3	SL005386	Uromodulin	Uromodulin	P07911	7369	UMOD	Human	RFU	Protein	20	0.2	-0.220026	13.1043	-2.78678	0.00601038	0.0281011	-2.9367	0.85855
2878-66	2	SL006372	Tyrosine-protein kinase Yes	YES	P07947	7525	YES1	Human	RFU	Protein	20	0.2	0.114829	9.7088	2.25066	0.0258579	0.0871373	-4.2198	1.08285
3453-87	2	SL006917	Tyrosine-protein kinase Lyn	LYN	P07948	4067	LYN	Human	RFU	Protein	20	0.2	0.361502	12.4496	2.74275	0.00683326	0.0311055	-3.05145	1.28476
3220-40	2	SL010378	Proto-oncogene tyrosine-protein kinase receptor Ret	RET	P07949	5979	RET	Human	RFU	Protein	0.5	0.005	-0.0126545	11.0825	-0.128157	0.898196	0.949648	-6.6805	0.991267
4472-5	2	SL004908	Tropomyosin beta chain	Tropomyosin 2	P07951	7169	TPM2	Human	RFU	Protein	20	0.2	0.120196	12.0467	2.47464	0.0144479	0.0555436	-3.71427	1.08688
13384-110	3	SL008015	Fumarate hydratase; mitochondrial	FUMH	P07954	2271	FH	Human	RFU	Protein	20	0.2	-1.69592	10.5217	-12.313	1.55905e-24	3.78798e-21	44.9317	0.308657
10672-75	3	SL004483	Pulmonary surfactant-associated protein B	SP-B	P07988	6439	SFTPB	Human	RFU	Protein	20	0.2	-0.472054	8.3126	-4.54442	1.12429e-05	0.000186423	2.8936	0.720937
12585-39	3	SL009589	DNA excision repair protein ERCC-1	ERCC1	P07992	2067	ERCC1	Human	RFU	Protein	20	0.2	0.0412097	9.23871	0.910856	0.363829	0.563765	-6.27854	1.02898
3474-19	2	SL002705	Thrombospondin-1	Thrombospondin-1	P07996	7057	THBS1	Human	RFU	Protein	0.005	5e-05	0.0848372	13.585	1.20437	0.23034	0.419109	-5.97315	1.06057
7211-2	3	SL005355	Ribonuclease pancreatic	RNase 1	P07998	6035	RNASE1	Human	RFU	Protein	20	0.2	-0.0192633	8.58949	-0.219384	0.826649	0.911289	-6.66479	0.986736
4232-19	2	SL003304	Insulin-like growth factor 1 receptor	IGF-I sR	P08069	3480	IGF1R	Human	RFU	Protein	20	0.2	-0.168151	11.8163	-3.29154	0.00124177	0.00852283	-1.50581	0.889982
10620-21	3	SL000548	Beta-microseminoprotein	PSP-94	P08118	4477	MSMB	Human	RFU	Protein	20	0.2	-0.206076	12.5433	-1.4196	0.157794	0.324721	-5.69645	0.866892
5335-73	3	SL003647	Annexin A6	annexin VI	P08133	309	ANXA6	Human	RFU	Protein	20	0.2	-0.00508223	13.6463	-0.13119	0.895801	0.949188	-6.68011	0.996483
17764-108	3	SL007087	Rho-related GTP-binding protein RhoC	RHOC	P08134	389	RHOC	Human	RFU	Protein	20	0.2	0.150753	11.4108	1.87949	0.0621122	0.167123	-4.95821	1.11015
8374-5	3	SL004638	Tumor necrosis factor receptor superfamily member 16	NGF R	P08138	4804	NGFR	Human	RFU	Protein	20	0.2	-0.231344	11.0503	-1.69644	0.0918713	0.220497	-5.2758	0.851841
5069-9	3	SL004556	Complement decay-accelerating factor	DAF	P08174	1604	CD55	Human	RFU	Protein	0.5	0.005	-0.0295256	13.9886	-0.673275	0.501806	0.683597	-6.46429	0.979742
4785-30	3	SL000347	Corticosteroid-binding globulin	CBG	P08185	866	SERPINA6	Human	RFU	Protein	20	0.2	-0.0285207	9.15322	-1.0602	0.290754	0.491149	-6.13359	0.980425
10430-31	3	SL025780	4F2 cell-surface antigen heavy chain:Cytoplasmic domain	4F2:CD	P08195	6520	SLC3A2	Human	RFU	Protein	20	0.2	-0.0256587	8.32575	-0.689286	0.491705	0.675215	-6.45351	0.982372
7140-1	3	SL012410	Chymotrypsin-like elastase family member 2A	ELA2A	P08217	63036	CELA2A	Human	RFU	Protein	20	0.2	-0.157695	11.4609	-2.56662	0.0112461	0.0457695	-3.49388	0.896456
12931-16	3	SL007088	Mineralocorticoid receptor	MCR	P08235	4306	NR3C2	Human	RFU	Protein	20	0.2	0.383118	9.72322	2.08433	0.0388218	0.118162	-4.56619	1.30416
15562-24	3	SL008667	Beta-glucuronidase	BGLR	P08236	2990	GUSB	Human	RFU	Protein	0.5	0.005	0.0165688	12.2187	0.155574	0.876577	0.940305	-6.67664	1.01155
17384-110	3	SL008016	ATP-dependent 6-phosphofructokinase; muscle type	K6PF	P08237	5213	PFKM	Human	RFU	Protein	0.5	0.005	0.106575	13.3917	2.55325	0.0116684	0.0471486	-3.5264	1.07667
5467-15	3	SL000454	Heat shock protein HSP 90-beta	HSP 90b	P08238	3326	HSP90AB1	Human	RFU	Protein	0.5	0.005	0.466311	14.6399	5.12651	8.94983e-07	2.0386e-05	5.30177	1.38157
23694-3	3	SL007089	Asparagine synthetase	ASNS	P08243	440	ASNS	Human	RFU	Protein	20	0.2	0.105553	11.9954	2.26554	0.0249078	0.08464	-4.18759	1.07591
13671-40	3	SL000401	Neutrophil elastase	Elastase	P08246	1991	ELANE	Human	RFU	Protein	0.5	0.005	-0.201349	16.954	-2.51243	0.0130456	0.0512887	-3.62464	0.869737
4160-49	1	SL000124	72 kDa type IV collagenase	MMP-2	P08253	4313	MMP2	Human	RFU	Protein	0.5	0.005	-0.158492	14.0853	-3.22895	0.00152578	0.0100102	-1.69454	0.895961
2788-55	1	SL000524	Stromelysin-1	MMP-3	P08254	4314	MMP3	Human	RFU	Protein	0.5	0.005	0.149307	9.25304	1.55631	0.121736	0.270021	-5.49776	1.10904
17138-8	3	SL005253	Glutathione S-transferase A1	GST A1-1	P08263	2938	GSTA1	Human	RFU	Protein	20	0.2	0.15673	11.1631	2.0305	0.0440682	0.128846	-4.67292	1.11476
8463-2	3	SL003672	Extracellular superoxide dismutase [Cu-Zn]	SOD3	P08294	6649	SOD3	Human	RFU	Protein	0.5	0.005	-0.116682	15.39	-1.36019	0.175807	0.349838	-5.77726	0.922306
2431-17	3	SL000345	Cathepsin G	Cathepsin G	P08311	1511	CTSG	Human	RFU	Protein	20	0.2	0.205662	11.8784	2.91836	0.00405962	0.0210102	-2.58402	1.15322
8325-37	3	SL018474	Alcohol dehydrogenase 4	ADH4	P08319	127	ADH4	Human	RFU	Protein	0.5	0.005	-0.182962	12.837	-0.978562	0.329368	0.528523	-6.21551	0.880892
11530-37	3	SL010978	Porphobilinogen deaminase	HEM3	P08397	3145	HMBS	Human	RFU	Protein	20	0.2	1.13379	15.3964	6.88652	1.45648e-10	1.27907e-08	13.6967	2.19434
20219-25	3	SL003751	Neprilysin	Neprilysin	P08473	4311	MME	Human	RFU	Protein	20	0.2	-0.0447468	11.2408	-0.653357	0.514524	0.694127	-6.47735	0.96946
19622-7	3	SL001938	Activin A	Activin A	P08476	3624	INHBA	Human	RFU	Protein	20	0.2	-0.143212	13.3072	-1.8024	0.0734855	0.187745	-5.09576	0.905501
4383-97	1	SL004837	Inhibin beta A chain:Inhibin beta B chain heterodimer	Activin AB	P08476|P09529	3624|3625	INHBA|INHBB	Human	RFU	Protein	20	0.2	0.169564	9.4618	3.43651	0.000762143	0.00585998	-1.05671	1.12472
18814-21	3	SL020353	Inhibin beta A chain:Inhibin beta C chain heterodimer	Activin AC	P08476|P55103	3624|3626	INHBA|INHBC	Human	RFU	Protein	20	0.2	-0.302004	9.29814	-2.3324	0.0210059	0.0742901	-4.04046	0.811125
6520-87	3	SL007091	Matrix Gla protein	MGP	P08493	4256	MGP	Human	RFU	Protein	0.5	0.005	0.193475	12.2575	2.41027	0.0171486	0.0635069	-3.86411	1.14351
8488-33	3	SL000542	Integrin alpha-IIb: beta-3 complex	gpIIbIIIa	P08514|P05106	3674|3690	ITGA2B|ITGB3	Human	RFU	Protein	20	0.2	-0.239769	12.9579	-4.65978	6.91947e-06	0.000123015	3.35394	0.846881
7875-86	3	SL011175	Pleckstrin	PLEK	P08567	5341	PLEK	Human	RFU	Protein	0.5	0.005	0.0101818	15.9756	0.090241	0.928216	0.962477	-6.6846	1.00708
16914-104	3	SL001743	Monocyte differentiation antigen CD14; soluble	sCD14	P08571	929	CD14	Human	RFU	Protein	0.5	0.005	0.0998112	14.6356	2.04038	0.0430625	0.126668	-4.65353	1.07163
17364-8	3	SL020890	U2 small nuclear ribonucleoprotein B''	RU2B	P08579	6629	SNRPB2	Human	RFU	Protein	20	0.2	0.597773	10.4474	3.1246	0.00213698	0.0129409	-2.00218	1.51338
11814-29	3	SL000134	Hepatocyte growth factor receptor	Met	P08581	4233	MET	Human	RFU	Protein	0.5	0.005	-0.14181	11.1004	-3.86465	0.000165026	0.00174836	0.36431	0.906381
18376-19	3	SL004734	Myosin light chain 3	Myosin light chain 1	P08590	4634	MYL3	Human	RFU	Protein	20	0.2	-0.279624	10.0832	-2.25846	0.0253558	0.0858423	-4.20293	0.823806
4159-130	1	SL000415	Complement factor H	Factor H	P08603	3075	CFH	Human	RFU	Protein	0.005	5e-05	0.04218	17.0154	1.81346	0.0717547	0.184032	-5.07636	1.02967
4123-60	2	SL003171	Fibroblast growth factor 4	FGF-4	P08620	2249	FGF4	Human	RFU	Protein	20	0.2	0.10824	9.02063	2.06353	0.0407813	0.121626	-4.60773	1.07791
3374-49	2	SL010499	Tyrosine-protein kinase HCK	HCK	P08631	3055	HCK	Human	RFU	Protein	20	0.2	-0.0635522	7.84764	-1.83545	0.0684154	0.17861	-5.03748	0.956905
15388-24	3	SL004561	Low affinity immunoglobulin gamma Fc region receptor III-A	FcRIIIa	P08637	2214	FCGR3A	Human	RFU	Protein	0.5	0.005	0.0438081	10.6021	0.104723	0.916735	0.958006	-6.6832	1.03083
6932-42	3	SL017984	Integrin alpha-5	ITA5	P08648	3678	ITGA5	Human	RFU	Protein	20	0.2	0.0493705	11.3409	2.80781	0.00565	0.0269169	-2.8813	1.03481
21909-2	3	SL003181	Integrin a5b1	Integrin a5b1	P08648|P05556	3678|3688	ITGA5|ITGB1	Human	RFU	Protein	20	0.2	0.0446662	11.5024	2.13544	0.0343454	0.107259	-4.46241	1.03144
15540-6	3	SL000649	Vimentin	Vimentin	P08670	7431	VIM	Human	RFU	Protein	0.5	0.005	0.856512	13.3897	4.84319	3.14532e-06	6.14645e-05	4.10336	1.81066
2943-5	2	SL000398	Cytochrome P450 3A4	Cytochrome P450 3A4	P08684	1576	CYP3A4	Human	RFU	Protein	0.005	5e-05	-0.0646436	11.8983	-1.50906	0.133382	0.288321	-5.56844	0.956182
3024-18	2	SL000250	Alpha-2-antiplasmin	a2-Antiplasmin	P08697	5345	SERPINF2	Human	RFU	Protein	0.005	5e-05	-0.0223051	12.4831	-0.647425	0.518344	0.696866	-6.48116	0.984658
4717-55	2	SL000479	Interleukin-3	IL-3	P08700	3562	IL3	Human	RFU	Protein	20	0.2	0.14079	10.6124	3.43355	0.000769892	0.0058885	-1.06604	1.10251
3184-25	2	SL000358	Coagulation factor VII	Coagulation Factor VII	P08709	2155	F7	Human	RFU	Protein	0.5	0.005	-0.0662137	16.44	-1.1678	0.244734	0.438297	-6.01574	0.955141
15606-19	3	SL000044	Keratin; type I cytoskeletal 19	Keratin 19	P08727	3880	KRT19	Human	RFU	Protein	0.5	0.005	0.0316461	11.8571	0.858514	0.391975	0.588851	-6.32421	1.02218
11383-41	3	SL001732	Keratin; type II cytoskeletal 7	Keratin 7	P08729	3855	KRT7	Human	RFU	Protein	20	0.2	-0.00918375	11.1156	-0.241442	0.809541	0.901103	-6.65975	0.993655
12650-43	3	SL008873	Guanine nucleotide-binding protein G(k) subunit alpha	GNAI3	P08754	2773	GNAI3	Human	RFU	Protein	20	0.2	-0.0308256	10.5792	-0.756055	0.450799	0.639185	-6.40584	0.97886
14158-17	3	SL003848	Annexin A5	Annexin V	P08758	308	ANXA5	Human	RFU	Protein	20	0.2	-0.0114418	9.85672	-0.17687	0.859848	0.930553	-6.67313	0.992101
18905-5	3	SL005387	Keratin; type I cytoskeletal 16	Keratin-16	P08779	3868	KRT16	Human	RFU	Protein	20	0.2	0.0163505	9.63696	0.396781	0.692091	0.822677	-6.61064	1.0114
13741-36	3	SL000462	Insulin-like growth factor-binding protein 1	IGFBP-1	P08833	3484	IGFBP1	Human	RFU	Protein	20	0.2	-0.238595	13.0712	-1.11463	0.266788	0.464632	-6.07538	0.84757
6357-83	3	SL009332	Chymotrypsin-like elastase family member 3B	ELA3B	P08861	23436	CELA3B	Human	RFU	Protein	20	0.2	-0.0503122	12.4457	-0.964017	0.336585	0.536256	-6.22943	0.965727
19623-26	3	SL004605	40S ribosomal protein SA	40S ribosomal protein SA	P08865	3921	RPSA	Human	RFU	Protein	20	0.2	-0.186534	10.7696	-4.6115	8.48652e-06	0.000147058	3.16023	0.878714
8092-29	3	SL001943	Interleukin-6 receptor subunit alpha	IL-6 sRa	P08887	3570	IL6R	Human	RFU	Protein	0.5	0.005	-0.052894	13.7172	-0.946862	0.345229	0.54408	-6.24558	0.964001
9032-30	3	SL018790	Proto-oncogene tyrosine-protein kinase ROS	ROS1	P08922	6098	ROS1	Human	RFU	Protein	20	0.2	-0.0301656	10.6287	-0.500779	0.617259	0.77213	-6.56444	0.979308
9321-400	3	SL007093	Neuromedin-B	NMB	P08949	4828	NMB	Human	RFU	Protein	20	0.2	-0.0880076	10.0308	-1.90552	0.0586217	0.160459	-4.91054	0.940821
9190-7	3	SL008837	CD63 antigen	CD63	P08962	967	CD63	Human	RFU	Protein	20	0.2	0.0436565	11.3535	0.931169	0.353259	0.552792	-6.2601	1.03072
12678-66	3	SL013011	U1 small nuclear ribonucleoprotein A	SNRPA	P09012	6626	SNRPA	Human	RFU	Protein	20	0.2	0.516834	11.1494	3.64137	0.000372519	0.00334808	-0.394139	1.43081
22476-115	3	SL022788	Homeobox protein Hox-D4	HXD4	P09016	3233	HOXD4	Human	RFU	Protein	20	0.2	-0.0413059	11.0839	-1.12054	0.264271	0.461272	-6.06888	0.971775
3025-50	1	SL000004	Fibroblast growth factor 2	bFGF	P09038	2247	FGF2	Human	RFU	Protein	20	0.2	0.226574	10.9533	1.46871	0.144	0.304528	-5.62711	1.17005
11083-23	3	SL001731	Gamma-enolase	NSE	P09104	2026	ENO2	Human	RFU	Protein	20	0.2	-0.539441	8.81612	-6.27793	3.49106e-09	1.77946e-07	10.6283	0.688037
18198-51	3	SL018342	Hemoglobin subunit theta-1	HBAT	P09105	3049	HBQ1	Human	RFU	Protein	20	0.2	0.0726164	8.49054	1.61473	0.108467	0.248699	-5.40748	1.05162
17782-23	3	SL020988	3-ketoacyl-CoA thiolase; peroxisomal	THIK	P09110	30	ACAA1	Human	RFU	Protein	20	0.2	-0.15152	11.9387	-1.05887	0.291356	0.491709	-6.13497	0.900301
18257-64	3	SL013012	Signal recognition particle 19 kDa protein	SRP19	P09132	6728	SRP19	Human	RFU	Protein	20	0.2	0.198954	13.5813	2.41442	0.0169618	0.0629825	-3.85456	1.14787
23326-10	3	SL009143	Glutathione S-transferase A2	GSTA2	P09210	2939	GSTA2	Human	RFU	Protein	20	0.2	0.0245863	12.8255	0.157775	0.874846	0.939277	-6.6763	1.01719
4911-49	2	SL003643	Glutathione S-transferase P	Glutathione S-transferase Pi	P09211	2950	GSTP1	Human	RFU	Protein	20	0.2	-0.093052	12.1767	-1.28426	0.201025	0.380689	-5.87562	0.937537
4324-33	2	SL008516	Cystatin-SA	CYTT	P09228	1470	CST2	Human	RFU	Protein	20	0.2	-0.398422	13.0385	-3.25379	0.0014065	0.00940546	-1.62001	0.758688
20918-28	3	SL022234	U1 small nuclear ribonucleoprotein C	RU1C	P09234	6631	SNRPC	Human	RFU	Protein	20	0.2	0.178891	10.2287	1.47658	0.141879	0.301328	-5.61579	1.13201
8475-15	3	SL000525	Matrilysin	MMP-7	P09237	4316	MMP7	Human	RFU	Protein	20	0.2	0.0312153	9.28527	1.7072	0.0898494	0.217386	-5.258	1.02187
8479-4	3	SL000645	Stromelysin-2	MMP-10	P09238	4319	MMP10	Human	RFU	Protein	20	0.2	-0.145622	11.1445	-2.37402	0.0188584	0.0680489	-3.94686	0.903989
3292-75	1	SL010450	CD48 antigen	CD48	P09326	962	CD48	Human	RFU	Protein	20	0.2	-0.147488	12.8122	-2.79701	0.0058326	0.0274992	-2.90981	0.902821
24901-4	3	SL013734	Villin-1	VILI	P09327	7429	VIL1	Human	RFU	Protein	20	0.2	-0.191074	11.2713	-1.84455	0.0670705	0.175982	-5.02124	0.875953
2985-35	1	SL003173	Growth-regulated alpha protein	Gro-a	P09341	2919	CXCL1	Human	RFU	Protein	20	0.2	0.0382583	12.1834	0.505043	0.614268	0.769612	-6.56231	1.02687
8046-9	3	SL001912	Galectin-1	Galectin-1	P09382	3956	LGALS1	Human	RFU	Protein	20	0.2	-0.0211003	11.2234	-0.401556	0.688581	0.820652	-6.60876	0.985481
11257-1	3	SL007095	Dihydropteridine reductase	DHPR	P09417	5860	QDPR	Human	RFU	Protein	0.5	0.005	0.441766	12.5552	5.0022	1.56244e-06	3.35948e-05	4.76996	1.35827
2524-56	3	SL003280	High mobility group protein B1	HMG-1	P09429	3146	HMGB1	Human	RFU	Protein	20	0.2	0.513257	13.4285	4.98753	1.66761e-06	3.54379e-05	4.70784	1.42727
19279-42	3	SL005471	Retinol-binding protein 1	CRBP	P09455	5947	RBP1	Human	RFU	Protein	20	0.2	0.0492095	11.0544	1.74077	0.0837704	0.207054	-5.20176	1.0347
8867-18	3	SL005033	Glycodelin	Glycodelin	P09466	5047	PAEP	Human	RFU	Protein	20	0.2	0.0731261	10.8185	3.03265	0.00285614	0.0161258	-2.26591	1.05199
7206-20	3	SL007096	Fructose-1;6-bisphosphatase 1	F16P1	P09467	2203	FBP1	Human	RFU	Protein	0.5	0.005	0.266858	13.0192	1.72945	0.0857818	0.210314	-5.22085	1.20318
14110-200	3	SL000532	SPARC	ON	P09486	6678	SPARC	Human	RFU	Protein	20	0.2	-0.0134223	13.0104	-0.402583	0.687827	0.820282	-6.60835	0.99074
15395-15	3	SL005254	Glutathione S-transferase Mu 1	GST M1-1	P09488	2944	GSTM1	Human	RFU	Protein	20	0.2	0.139399	10.1322	2.24333	0.0263372	0.0883443	-4.23558	1.10145
5033-27	1	SL004737	Tropomyosin alpha-1 chain	Tropomyosin 1 alpha chain	P09493	7168	TPM1	Human	RFU	Protein	20	0.2	0.00262373	11.6353	0.0965229	0.923234	0.95998	-6.68402	1.00182
19257-11	3	SL010965	Clathrin light chain A	CLCA	P09496	1211	CLTA	Human	RFU	Protein	20	0.2	-0.633704	11.2257	-9.42642	7.28306e-17	4.08356e-14	27.7759	0.64452
17164-15	3	SL004211	Annexin A4	annexin IV	P09525	307	ANXA4	Human	RFU	Protein	20	0.2	0.0563475	10.4623	0.907838	0.365417	0.565744	-6.28125	1.03983
13676-46	3	SL001933	Inhibin beta B chain	Inhibin bB chain	P09529	3625	INHBB	Human	RFU	Protein	20	0.2	-0.0722613	13.1524	-0.802157	0.423728	0.615005	-6.37038	0.951146
6609-22	3	SL008878	2';3'-cyclic-nucleotide 3'-phosphodiesterase	CN37	P09543	1267	CNP	Human	RFU	Protein	20	0.2	0.600222	11.1197	5.27014	4.65112e-07	1.13873e-05	5.92743	1.51595
12008-3	3	SL007098	T-cell antigen CD7	CD7	P09564	924	CD7	Human	RFU	Protein	20	0.2	0.117931	9.94807	1.91468	0.0574325	0.15833	-4.89361	1.08518
17398-55	3	SL004627	Heme oxygenase 1	HO-1	P09601	3162	HMOX1	Human	RFU	Protein	0.5	0.005	0.119415	11.9253	2.19416	0.0297585	0.0971818	-4.34024	1.08629
3738-54	1	SL002684	Macrophage colony-stimulating factor 1	CSF-1	P09603	1435	CSF1	Human	RFU	Protein	20	0.2	0.168655	11.7296	3.99687	0.000100249	0.00116541	0.830797	1.12401
3459-49	2	SL004155	Platelet-derived growth factor receptor beta	PDGF Rb	P09619	5159	PDGFRB	Human	RFU	Protein	20	0.2	-0.064135	12.0378	-0.826728	0.409701	0.601497	-6.35063	0.956519
10025-1	3	SL008018	Dihydrolipoyl dehydrogenase; mitochondrial	DLDH	P09622	1738	DLD	Human	RFU	Protein	0.5	0.005	-0.050744	10.6046	-0.757542	0.449911	0.638388	-6.40473	0.965438
20137-49	3	SL008019	Heterogeneous nuclear ribonucleoprotein A1	ROA1	P09651	3178	HNRNPA1	Human	RFU	Protein	0.5	0.005	0.856614	11.8983	4.65265	7.13205e-06	0.000126485	3.32522	1.81078
21321-2	3	SL015511	U2 small nuclear ribonucleoprotein AAE	RU2A	P09661	6627	SNRPA1	Human	RFU	Protein	20	0.2	0.151787	9.73082	1.62608	0.106027	0.244722	-5.38956	1.11094
8644-46	3	SL000346	Cathepsin H	Cathepsin H	P09668	1512	CTSH	Human	RFU	Protein	20	0.2	0.0398206	12.8233	0.456386	0.648771	0.792795	-6.58547	1.02799
8903-1	3	SL008020	Cytochrome c oxidase subunit 6C	COX6C	P09669	1345	COX6C	Human	RFU	Protein	20	0.2	0.0573191	11.5654	1.63694	0.103735	0.241035	-5.37231	1.04053
5755-29	3	SL011908	Gastric inhibitory polypeptide	GIP	P09681	2695	GIP	Human	RFU	Protein	20	0.2	0.0139289	9.77001	0.358278	0.720637	0.84257	-6.62504	1.0097
3728-52	2	SL000570	Secretin	Secretin	P09683	6343	SCT	Human	RFU	Protein	20	0.2	-0.0341228	8.2542	-1.33693	0.183265	0.358075	-5.80797	0.976625
7924-7	3	SL007099	T-cell surface glycoprotein CD3 gamma chain	CD3G	P09693	917	CD3G	Human	RFU	Protein	20	0.2	-0.0348538	10.6161	-1.22533	0.222367	0.408785	-5.94816	0.976131
14034-22	3	SL001890	Tumor-associated calcium signal transducer 2	GA733-1 protein	P09758	4070	TACSTD2	Human	RFU	Protein	20	0.2	0.0271425	9.70321	1.45863	0.146754	0.308807	-5.64154	1.01899
3810-50	2	SL006912	Tyrosine-protein kinase Fgr	FGR	P09769	2268	FGR	Human	RFU	Protein	20	0.2	0.703415	10.3998	4.56203	1.04453e-05	0.000176649	2.96333	1.62835
9017-58	3	SL018796	Lactase-phlorizin hydrolase	LPH	P09848	3938	LCT	Human	RFU	Protein	20	0.2	-0.189778	11.1401	-1.20014	0.231974	0.421355	-5.97815	0.876741
20203-45	3	SL000311	Complement C1s subcomponent	C1s	P09871	716	C1S	Human	RFU	Protein	0.005	5e-05	0.0264789	14.379	0.865707	0.38803	0.585944	-6.31809	1.01852
10534-40	3	SL025953	Poly [ADP-ribose] polymerase 1:BRCA1 C-terminal:BRCA1 C-terminus domian	PARP:BRCT domain	P09874	142	PARP1	Human	RFU	Protein	20	0.2	0.166896	9.82037	2.33762	0.0207255	0.0735452	-4.02881	1.12264
9853-3	3	SL019153	Interferon-induced protein with tetratricopeptide repeats 2	IFIT2	P09913	3433	IFIT2	Human	RFU	Protein	20	0.2	-0.034414	12.3176	-1.10002	0.273083	0.472018	-6.09129	0.976428
25880-14	3	SL003165	5-Lipoxygenase	5-Lipoxygenase	P09917	240	ALOX5	Human	RFU	Protein	20	0.2	0.150614	10.3469	3.10905	0.00224545	0.0134708	-2.04727	1.11004
4840-73	1	SL001729	Granulocyte colony-stimulating factor	G-CSF	P09919	1440	CSF3	Human	RFU	Protein	20	0.2	-0.239482	9.87251	-3.31325	0.00115537	0.00808984	-1.43962	0.847049
17441-4	3	SL002514	Intestinal-type alkaline phosphatase	Alkaline phosphatase; intestine	P09923	248	ALPI	Human	RFU	Protein	20	0.2	-0.205169	10.7257	-1.22666	0.221867	0.408169	-5.94655	0.867437
5019-16	2	SL002803	Ubiquitin carboxyl-terminal hydrolase isozyme L1	PGP9.5	P09936	7345	UCHL1	Human	RFU	Protein	0.5	0.005	0.0540925	10.4992	1.61825	0.107704	0.247496	-5.40193	1.03821
6276-16	3	SL005252	Furin	Furin	P09958	5045	FURIN	Human	RFU	Protein	20	0.2	-0.13932	12.1502	-4.09129	6.9716e-05	0.000876138	1.17164	0.907947
3204-2	2	SL007100	Leukotriene A-4 hydrolase	LKHA4	P09960	4048	LTA4H	Human	RFU	Protein	20	0.2	-1.89799	12.4907	-15.8478	6.98253e-34	5.08957e-30	65.7473	0.268317
9876-20	3	SL004727	Fructose-bisphosphate aldolase C	aldolase C	P09972	230	ALDOC	Human	RFU	Protein	0.5	0.005	0.315901	12.4409	3.83222	0.000186141	0.00193274	0.25186	1.24479
24413-96	3	SL023739	Peroxisomal coenzyme A diphosphatase NUDT7	NUDT7	P0C024	283927	NUDT7	Human	RFU	Protein	20	0.2	-0.0381805	9.99265	-0.490127	0.624758	0.776447	-6.56966	0.973882
18821-9	3	SL000317	C4a anaphylatoxin	C4a	P0C0L4|P0C0L5	720|100293534	C4A|C4B	Human	RFU	Protein	0.005	5e-05	0.345851	13.9201	2.39137	0.0180219	0.0658455	-3.90739	1.2709
6390-18	3	SL012413	Neuropeptide S	NPS	P0C0P6	594857	NPS	Human	RFU	Protein	0.005	5e-05	0.00280614	13.6518	0.0646638	0.948528	0.973914	-6.68657	1.00195
4163-5	2	SL002093	Histone H2A.z	Histone H2A.z	P0C0S5	3015	H2AZ1	Human	RFU	Protein	20	0.2	0.305865	10.7495	2.90643	0.00420887	0.0215284	-2.61657	1.23616
22468-54	3	SL005850	Histone H2A type 1	Histone H2A type 1	P0C0S8	8329	H2AC11	Human	RFU	Protein	20	0.2	0.0787319	17.0093	0.838696	0.402971	0.596155	-6.3408	1.05609
25038-5	3	SL023749	Wee1-like protein kinase 2	WEE2	P0C1S8	494551	WEE2	Human	RFU	Protein	20	0.2	0.0393306	10.2687	0.755547	0.451103	0.639185	-6.40622	1.02764
10880-38	3	SL018034	Protein FAM163B	F163B	P0C2L3	642968	FAM163B	Human	RFU	Protein	20	0.2	0.0979612	11.7181	2.07886	0.0393286	0.118997	-4.57714	1.07026
10827-67	3	SL018590	Leucine-rich repeat and immunoglobulin-like domain-containing nogo receptor-interacting protein 3	LIGO3	P0C6S8	645191	LINGO3	Human	RFU	Protein	20	0.2	0.00671981	8.39154	0.139734	0.889057	0.94602	-6.67896	1.00467
7962-11	3	SL018323	Serine protease inhibitor Kazal-type 8	ISK8	P0C7L1	646424	SPINK8	Human	RFU	Protein	20	0.2	-0.113453	10.6731	-1.10558	0.270676	0.468643	-6.08526	0.924373
13439-6	3	SL020093	IQ domain-containing protein F3	IQCF3	P0C7M6	401067	IQCF3	Human	RFU	Protein	20	0.2	-0.020162	12.1105	-0.625956	0.532293	0.70775	-6.49468	0.986122
8242-9	3	SL018459	C-type lectin domain family 2 member L	CLC2L	P0C7M8	154790	CLEC2L	Human	RFU	Protein	20	0.2	0.0230048	9.2692	0.71339	0.476711	0.661604	-6.43681	1.01607
6019-12	3	SL017275	Complement C1q and tumor necrosis factor-related protein 9A	C1T9A	P0C862	338872	C1QTNF9	Human	RFU	Protein	20	0.2	0.103207	12.3486	4.0078	9.6149e-05	0.00112855	0.869943	1.07416
8065-245	3	SL018401	Prostate and testis expressed protein 4	PATE4	P0C8F1	399968	PATE4	Human	RFU	Protein	20	0.2	0.0167436	8.51332	0.809667	0.419411	0.610807	-6.36441	1.01167
13924-13	3	SL018834	Myocardial zonula adherens protein	MYZAP	P0CAP1	100820829	MYZAP	Human	RFU	Protein	20	0.2	0.0401548	11.0235	1.81705	0.071201	0.182934	-5.07005	1.02822
23398-1	3	SL025485	DNA-directed RNA polymerase II subunit GRINL1A	GRL1A	P0CAP2	81488	POLR2M	Human	RFU	Protein	20	0.2	0.231621	10.6243	2.47279	0.0145199	0.0557617	-3.71863	1.17415
24294-13	3	SL023706	Chromosome transmission fidelity protein 8 homolog	CTF8	P0CG13	54921	CHTF8	Human	RFU	Protein	20	0.2	-0.15235	9.28631	-1.54673	0.12403	0.273623	-5.51226	0.899784
24223-5	3	SL023835	Glutathione S-transferase theta-2	GST2	P0CG29	2953	GSTT2	Human	RFU	Protein	20	0.2	0.109316	11.5443	1.80793	0.0726163	0.185784	-5.08608	1.07872
11273-176	3	SL013030	Glutathione S-transferase theta-2B	GSTT2	P0CG30	653689	GSTT2B	Human	RFU	Protein	20	0.2	-0.0671926	9.53926	-1.64163	0.102757	0.23945	-5.36482	0.954494
22833-74	3	SL022862	Zinc finger CCHC domain-containing protein 18	ZCC18	P0CG32	644353	ZCCHC18	Human	RFU	Protein	20	0.2	0.00376588	14.2446	0.0683145	0.945626	0.972854	-6.68633	1.00261
3294-55	2	SL010451	Cryptic protein	CFC1	P0CG37	55997	CFC1	Human	RFU	Protein	20	0.2	0.170334	11.1407	4.76381	4.43558e-06	8.33272e-05	3.77638	1.12532
6641-60	3	SL017289	PolyUbiquitin K48-linked	PolyUbiquitin K48	P0CG47	7314	UBB	Human	RFU	Protein	0.5	0.005	0.662238	10.5777	6.10969	8.1728e-09	3.79436e-07	9.80846	1.58254
6172-7	4	SL017290	PolyUbiquitin K63-linked	PolyUbiquitin K63	P0CG48	7316	UBC	Human	RFU	Protein	0.5	0.005	0.326893	12.1885	5.43242	2.19018e-07	5.9784e-06	6.64849	1.25431
20068-61	3	SL020989	G antigen 12F	GG12F	P0CL80	100008586	GAGE12F	Human	RFU	Protein	20	0.2	-0.0509826	8.22159	-0.981568	0.327889	0.528008	-6.21261	0.965279
20402-11	3	SL022266	Trafficking protein particle complex subunit 2	TPC2A	P0DI81	6399	TRAPPC2	Human	RFU	Protein	20	0.2	-0.329013	11.7111	-2.93613	0.00384615	0.0201543	-2.53527	0.796081
13452-113	3	SL020075	Small integral membrane protein 13	SIM13	P0DJ93	221710	SMIM13	Human	RFU	Protein	20	0.2	0.0688569	10.2893	2.32199	0.0215757	0.0756715	-4.06363	1.04889
22572-19	3	SL020705	Pepsin A-4	PEPA4	P0DJD7	643847	PGA4	Human	RFU	Protein	20	0.2	-0.295599	12.3315	-2.64217	0.00910919	0.0387154	-3.30737	0.814734
15515-2	3	SL000572	Serum amyloid A-1 protein	SAA	P0DJI8	6288	SAA1	Human	RFU	Protein	0.5	0.005	0.694646	13.585	2.89831	0.00431343	0.0218946	-2.63869	1.61849
18832-65	3	SL021544	Serum amyloid A-2 protein	SAA2	P0DJI9	6289	SAA2	Human	RFU	Protein	20	0.2	0.341734	11.5848	2.96794	0.00348957	0.0187716	-2.44735	1.26728
23522-1	3	SL023782	GTPase IMAP family member GIMD1	GIMD1	P0DJR0	100507096	GIMD1	Human	RFU	Protein	20	0.2	-0.014041	10.857	-0.178795	0.858339	0.930321	-6.67279	0.990315
6229-13	3	SL009328	Chorionic somatomammotropin hormone	CSH	P0DML2|P0DML3	1442|1442	CSH1|CSH2	Human	RFU	Protein	20	0.2	-0.048669	11.4678	-1.08685	0.278841	0.478228	-6.10544	0.966828
13944-3	3	SL000578	Sulfotransferase 1A3	SULT 1A3	P0DMM9	445329	SULT1A3	Human	RFU	Protein	20	0.2	0.214471	9.26529	4.34951	2.50499e-05	0.000366644	2.13577	1.16028
10721-76	3	SL000451	Heat shock 70 kDa protein 1A	HSP 70	P0DMV8	3303	HSPA1A	Human	RFU	Protein	20	0.2	-0.383185	13.3979	-5.41238	2.40539e-07	6.37559e-06	6.55869	0.766743
18901-26	3	SL021233	Heat shock 70 kDa protein 1B	HS71B	P0DMV9	3303	HSPA1B	Human	RFU	Protein	20	0.2	0.0629523	13.7833	0.921334	0.358352	0.559042	-6.26908	1.0446
21391-17	3	SL001767	Choriogonadotropin subunit beta 3	b-CF	P0DN86	1082	CGB3	Human	RFU	Protein	20	0.2	-0.106139	11.0858	-2.72599	0.00717251	0.0322321	-3.0947	0.929071
24479-25	3	SL023784	Transmembrane protein 225B	T225B	P0DP42	100289187	TMEM225B	Human	RFU	Protein	20	0.2	0.00298173	11.128	0.155153	0.876909	0.940399	-6.67671	1.00207
20557-19	3	SL017433	V-set and immunoglobulin domain-containing protein 8	VSIG8	P0DPA2	391123	VSIG8	Human	RFU	Protein	20	0.2	-0.00441851	7.80865	-0.0553857	0.955905	0.977635	-6.68712	0.996942
3727-35	1	SL011509	Peptide YY	PYY	P10082	5697	PYY	Human	RFU	Protein	20	0.2	-0.177037	9.96632	-2.28194	0.023896	0.0821205	-4.15186	0.884518
17170-15	3	SL011502	Calcitonin gene-related peptide 2	CALCB	P10092	797	CALCB	Human	RFU	Protein	20	0.2	-0.1703	8.46282	-2.65572	0.0087673	0.0376282	-3.27341	0.888658
9885-41	3	SL014697	Ras-related protein Rap-2a	RAP2A	P10114	5911	RAP2A	Human	RFU	Protein	20	0.2	-0.0708433	10.6511	-0.535756	0.592919	0.754519	-6.5465	0.952081
19251-56	3	SL005269	Serglycin	Platelet proteoglycan	P10124	5552	SRGN	Human	RFU	Protein	20	0.2	0.115739	13.2182	1.43003	0.154784	0.321069	-5.68192	1.08353
14041-13	3	SL004068	Granzyme B	Granzyme B	P10144	3002	GZMB	Human	RFU	Protein	20	0.2	0.0405328	10.5051	1.4058	0.161845	0.330446	-5.71551	1.02849
3447-64	2	SL000039	Interleukin-8	IL-8	P10145	3576	CXCL8	Human	RFU	Protein	20	0.2	-0.478605	11.0538	-3.46191	0.000698556	0.00546464	-0.976312	0.717671
3040-59	1	SL000519	C-C motif chemokine 3	MIP-1a	P10147	6348	CCL3	Human	RFU	Protein	20	0.2	0.067586	9.61706	1.14039	0.255937	0.451701	-6.04683	1.04796
8394-56	3	SL004559	Non-secretory ribonuclease	RNase 2	P10153	6036	RNASE2	Human	RFU	Protein	20	0.2	0.0350372	10.9211	1.56519	0.119641	0.266393	-5.48425	1.02458
11618-83	3	SL007101	Transcriptional activator Myb	MYB	P10242	4602	MYB	Human	RFU	Protein	20	0.2	0.0277294	10.0021	0.608472	0.543793	0.716711	-6.50535	1.01941
9385-4	3	SL005431	Lysosomal alpha-glucosidase	GAA	P10253	2548	GAA	Human	RFU	Protein	20	0.2	0.124629	13.5828	1.367	0.173664	0.347186	-5.76816	1.09023
17742-2	3	SL008021	Ras-related protein R-Ras	RRAS	P10301	6237	RRAS	Human	RFU	Protein	20	0.2	-0.0728905	10.1232	-1.70056	0.0910924	0.219278	-5.26899	0.950731
21797-4	3	SL001907	HLA-C	HLA-C	P10321	3107	HLA-C	Human	RFU	Protein	20	0.2	-0.155317	13.8377	-0.818255	0.414506	0.606938	-6.35751	0.897935
12583-77	3	SL019755	Serine/threonine-protein kinase A-Raf	ARAF	P10398	369	ARAF	Human	RFU	Protein	20	0.2	0.00947688	10.0854	0.210522	0.833545	0.916095	-6.66667	1.00659
3412-7	1	SL000104	Apoptosis regulator Bcl-2	Bcl-2	P10415	596	BCL2	Human	RFU	Protein	20	0.2	0.310229	10.8681	4.44605	1.68957e-05	0.000263147	2.50797	1.2399
13113-7	3	SL002688	Osteopontin	Osteopontin	P10451	6696	SPP1	Human	RFU	Protein	0.5	0.005	-0.00658211	10.2509	-0.130332	0.896478	0.949521	-6.68022	0.995448
20185-44	3	SL008022	Dihydrolipoyllysine-residue acetyltransferase component of pyruvate dehydrogenase complex; mitochondrial	ODP2	P10515	1737	DLAT	Human	RFU	Protein	20	0.2	0.0412634	10.2344	2.1874	0.0302578	0.0981965	-4.35446	1.02901
25461-3	3	SL023143	S-arrestin	ARRS	P10523	6295	SAG	Human	RFU	Protein	20	0.2	0.00912144	8.45684	0.147666	0.882804	0.943513	-6.67783	1.00634
8813-160	3	SL000585	Thioredoxin	Thioredoxin	P10599	7295	TXN	Human	RFU	Protein	20	0.2	-0.0429356	9.81648	-0.827021	0.409536	0.601497	-6.35039	0.970678
3520-58	1	SL000089	Transforming growth factor beta-3	TGF-b3	P10600	7043	TGFB3	Human	RFU	Protein	20	0.2	0.135123	8.82518	2.42259	0.0165994	0.0620859	-3.83571	1.09819
7887-57	3	SL014700	Cytochrome c oxidase subunit 5B; mitochondrial	COX5B	P10606	1329	COX5B	Human	RFU	Protein	20	0.2	0.0878364	9.0263	0.898906	0.37014	0.569308	-6.2892	1.06278
3179-51	2	SL009213	Lysosomal protective protein	Cathepsin A	P10619	5476	CTSA	Human	RFU	Protein	0.5	0.005	0.110511	14.7651	1.55931	0.121026	0.268706	-5.49321	1.07961
5854-60	3	SL004230	Microtubule-associated protein tau	tau	P10636	4137	MAPT	Human	RFU	Protein	20	0.2	0.0850266	8.58099	2.02964	0.0441572	0.129055	-4.67461	1.06071
13731-14	3	SL000323	Complement component C7	C7	P10643	730	C7	Human	RFU	Protein	0.005	5e-05	0.0388079	14.8828	0.618921	0.536905	0.710512	-6.49901	1.02726
21483-155	3	SL010771	cAMP-dependent protein kinase type I-alpha regulatory subunit	KAP0	P10644	5573	PRKAR1A	Human	RFU	Protein	20	0.2	0.197816	13.7857	1.56892	0.118769	0.264904	-5.47855	1.14696
11184-51	3	SL002762	Chromogranin-A	CgA	P10645	1113	CHGA	Human	RFU	Protein	0.5	0.005	0.181324	13.1082	0.963826	0.336681	0.536291	-6.22961	1.13392
3336-50	1	SL001998	Tissue factor pathway inhibitor	TFPI	P10646	7035	TFPI	Human	RFU	Protein	0.5	0.005	0.166935	15.0486	2.72976	0.00709503	0.0319446	-3.08501	1.12267
6715-63	3	SL017590	Alkaline phosphatase; placental-like	PPBN	P10696	251	ALPG	Human	RFU	Protein	20	0.2	0.0640772	9.26322	1.27857	0.20302	0.383358	-5.88277	1.04542
5663-18	3	SL007105	Platelet factor 4 variant	PF4V	P10720	5197	PF4V1	Human	RFU	Protein	20	0.2	0.082191	9.42603	2.1041	0.0370342	0.1139	-4.52633	1.05862
2475-1	3	SL004010	Mast/stem cell growth factor receptor Kit	SCF sR	P10721	3815	KIT	Human	RFU	Protein	0.5	0.005	0.0353382	13.9521	0.602267	0.547904	0.718803	-6.50906	1.0248
11248-43	3	SL019345	Uroporphyrinogen-III synthase	HEM4	P10746	7390	UROS	Human	RFU	Protein	20	0.2	0.622944	10.7216	6.94917	1.04159e-10	9.49021e-09	14.0211	1.54001
20521-83	3	SL000349	CD28	CD28	P10747	940	CD28	Human	RFU	Protein	20	0.2	-0.0264905	9.31352	-0.663371	0.508109	0.689389	-6.47083	0.981806
4130-71	1	SL004340	Fibroblast growth factor 6	FGF-6	P10767	2251	FGF6	Human	RFU	Protein	20	0.2	0.281774	9.11051	4.81227	3.59759e-06	6.90074e-05	3.97552	1.21569
4984-83	1	SL006378	S-formylglutathione hydrolase	Esterase D	P10768	2098	ESD	Human	RFU	Protein	0.5	0.005	0.124747	10.6335	2.84875	0.00500448	0.0244325	-2.77241	1.09032
2682-68	1	SL000450	60 kDa heat shock protein; mitochondrial	HSP 60	P10809	3329	HSPD1	Human	RFU	Protein	20	0.2	-0.0335782	12.5471	-0.400273	0.689523	0.821097	-6.60926	0.976994
12527-50	3	SL013736	Thyroid hormone receptor alpha	THA	P10827	7067	THRA	Human	RFU	Protein	20	0.2	0.029997	11.4756	1.27576	0.204008	0.38434	-5.88629	1.02101
22808-59	3	SL013737	Thyroid hormone receptor beta	THB	P10828	7068	THRB	Human	RFU	Protein	0.5	0.005	-0.097447	13.2906	-1.78991	0.0754808	0.1915	-5.11753	0.934686
4542-24	2	SL001896	Clusterin	Clusterin	P10909	1191	CLU	Human	RFU	Protein	0.5	0.005	-0.027268	14.0872	-0.759658	0.448648	0.637466	-6.40315	0.981277
2948-58	2	SL005168	Growth hormone receptor	Growth hormone receptor	P10912	2690	GHR	Human	RFU	Protein	0.5	0.005	0.0169232	10.5175	0.210368	0.833665	0.916095	-6.66671	1.0118
10351-51	3	SL007108	Interferon regulatory factor 1	IRF1	P10914	3659	IRF1	Human	RFU	Protein	20	0.2	0.108708	10.6024	2.00412	0.0468529	0.135506	-4.72426	1.07826
3196-6	2	SL008023	Hyaluronan and proteoglycan link protein 1	HPLN1	P10915	1404	HAPLN1	Human	RFU	Protein	20	0.2	0.0319375	11.0039	0.559153	0.576889	0.743055	-6.53383	1.02238
9310-2	3	SL007109	T-cell surface glycoprotein CD8 beta chain	CD8B	P10966	926	CD8B	Human	RFU	Protein	20	0.2	0.0376496	10.656	1.15348	0.250543	0.445525	-6.03207	1.02644
19639-53	3	SL011501	Islet amyloid polypeptide	IAPP	P10997	3375	IAPP	Human	RFU	Protein	20	0.2	-0.14981	11.1858	-2.38343	0.0184007	0.0669273	-3.92549	0.901369
16588-10	3	SL004629	78 kDa glucose-regulated protein	BiP	P11021	3309	HSPA5	Human	RFU	Protein	20	0.2	-0.186506	13.003	-1.48594	0.139388	0.29725	-5.60225	0.878731
18202-22	3	SL014706	Leukocyte antigen CD37	CD37	P11049	951	CD37	Human	RFU	Protein	20	0.2	0.0317342	10.7453	1.87109	0.0632758	0.169254	-4.97347	1.02224
17204-17	3	SL013738	Phenylethanolamine N-methyltransferase	PNMT	P11086	5409	PNMT	Human	RFU	Protein	20	0.2	-0.09067	11.7394	-1.89052	0.0606124	0.164239	-4.93809	0.939087
9237-54	3	SL005390	Lysosomal acid phosphatase	Lysosomal acid phosphatase	P11117	53	ACP2	Human	RFU	Protein	20	0.2	-0.183068	9.03167	-2.24127	0.0264732	0.0887595	-4.24	0.880828
5903-91	2	SL004899	Heat shock cognate 71 kDa protein	HSP70 protein 8	P11142	3312	HSPA8	Human	RFU	Protein	20	0.2	0.165493	12.3706	2.24783	0.0260419	0.0875954	-4.22589	1.12155
4706-17	2	SL010830	Protein 4.1	41	P11171	2035	EPB41	Human	RFU	Protein	0.5	0.005	1.08389	12.7038	5.97379	1.60949e-08	6.62802e-07	9.1559	2.11975
22526-81	3	SL004929	Pyruvate dehydrogenase E1 component beta subunit	PDHB	P11177	5162	PDHB	Human	RFU	Protein	0.5	0.005	-0.00604977	14.9984	-0.154576	0.877363	0.940594	-6.6768	0.995815
23673-9	3	SL020208	Lipoamide acyltransferase component of branched-chain alpha-keto acid dehydrogenase complex; mitochondrial	ODB2	P11182	1629	DBT	Human	RFU	Protein	20	0.2	-0.153371	10.0818	-4.25262	3.69677e-05	0.000515216	1.7686	0.899147
21981-2	3	SL004088	Integrin alpha-M	Integrin alpha-M	P11215	3684	ITGAM	Human	RFU	Protein	20	0.2	0.0525958	9.57187	0.734628	0.46371	0.649872	-6.42162	1.03713
24414-3	3	SL004729	Glycogen phosphorylase; brain form	Glycogen phosphorylase	P11216	5834	PYGB	Human	RFU	Protein	20	0.2	0.348663	12.7426	3.16644	0.00186881	0.0116825	-1.8799	1.27338
3000-66	1	SL004516	Mannose-binding protein C	MBL	P11226	4153	MBL2	Human	RFU	Protein	0.005	5e-05	0.147568	9.06013	0.949335	0.343973	0.542759	-6.24327	1.1077
14332-3	3	SL008025	Ras-related protein Ral-A	RALA	P11233	5898	RALA	Human	RFU	Protein	0.5	0.005	0.121804	10.7882	1.19412	0.23431	0.424666	-5.98521	1.08809
18432-32	3	SL009211	Ras-related protein Ral-B	RALB	P11234	5899	RALB	Human	RFU	Protein	20	0.2	0.0127164	11.2548	0.113677	0.909645	0.954702	-6.68223	1.00885
16902-17	3	SL008407	Lysosome-associated membrane glycoprotein 1	LAMP1	P11279	3916	LAMP1	Human	RFU	Protein	20	0.2	-0.0514641	10.7917	-0.497713	0.619413	0.773525	-6.56595	0.964957
5359-65	3	SL002702	Serine/threonine-protein kinase pim-1	PIM1	P11309	5292	PIM1	Human	RFU	Protein	20	0.2	0.091846	11.1975	3.50642	0.000598994	0.00486741	-0.834249	1.06573
17333-20	3	SL008026	Medium-chain specific acyl-CoA dehydrogenase; mitochondrial	ACADM	P11310	34	ACADM	Human	RFU	Protein	20	0.2	-0.216734	7.76836	-2.55985	0.0114581	0.0464763	-3.51036	0.860511
5532-53	3	SL003060	Fibroblast growth factor receptor 1	bFGF-R	P11362	2260	FGFR1	Human	RFU	Protein	0.005	5e-05	-0.115856	9.87722	-3.07572	0.0024953	0.0145506	-2.14326	0.922835
2876-74	2	SL004305	DNA topoisomerase 1	Topoisomerase I	P11387	7150	TOP1	Human	RFU	Protein	20	0.2	0.394303	9.96646	4.98604	1.67872e-06	3.55704e-05	4.70151	1.31431
19297-4	3	SL007111	Glucose-6-phosphate 1-dehydrogenase	G6PD	P11413	2539	G6PD	Human	RFU	Protein	0.5	0.005	0.807073	13.3775	5.48767	1.6894e-07	4.88653e-06	6.89731	1.74966
11490-42	3	SL019457	Ubiquitin-like protein 4A	UBL4A	P11441	8266	UBL4A	Human	RFU	Protein	20	0.2	0.0447348	12.2688	0.473889	0.636267	0.784463	-6.57741	1.03149
15631-18	3	SL014708	Pregnancy-specific beta-1-glycoprotein 1	PSG1	P11464	5669	PSG1	Human	RFU	Protein	20	0.2	-0.00524174	10.1311	-0.155796	0.876403	0.940256	-6.67661	0.996373
6405-74	3	SL009333	Pregnancy-specific beta-1-glycoprotein 2	PSG2	P11465	5670	PSG2	Human	RFU	Protein	20	0.2	-0.114644	10.7526	-2.54119	0.0120608	0.0482232	-3.55556	0.92361
10023-32	3	SL004071	Vitamin D3 receptor	VDR	P11473	7421	VDR	Human	RFU	Protein	20	0.2	0.0242124	10.6581	0.50187	0.616493	0.771304	-6.5639	1.01692
9873-17	3	SL003804	Steroid hormone receptor ERR1	ERRalpha	P11474	2101	ESRRA	Human	RFU	Protein	20	0.2	-0.055374	10.8832	-1.98113	0.0494011	0.140989	-4.76851	0.962345
7894-155	3	SL005162	Fibroblast growth factor 3	FGF-3	P11487	2248	FGF3	Human	RFU	Protein	20	0.2	0.0179889	10.136	0.874514	0.383233	0.581713	-6.31053	1.01255
13990-1	3	SL003652	Pyruvate carboxylase; mitochondrial	pyruvate carboxylase	P11498	5091	PC	Human	RFU	Protein	20	0.2	-0.0169611	10.0784	-0.30043	0.764264	0.873283	-6.64391	0.988312
12575-30	3	SL008027	C-1-tetrahydrofolate synthase; cytoplasmic	C1TC	P11586	4522	MTHFD1	Human	RFU	Protein	20	0.2	0.701504	13.4078	6.29692	3.16894e-09	1.64988e-07	10.7217	1.6262
7131-8	3	SL002902	Cholesteryl ester transfer protein	CETP	P11597	1071	CETP	Human	RFU	Protein	20	0.2	0.190342	10.5357	2.42645	0.0164308	0.0617341	-3.82679	1.14103
16057-6	3	SL003679	Cation-independent mannose-6-phosphate receptor	IGF-II receptor	P11717	3482	IGF2R	Human	RFU	Protein	0.5	0.005	0.0209628	13.1491	0.531984	0.595522	0.756494	-6.54849	1.01464
11369-23	3	SL008855	Alcohol dehydrogenase class-3	ADHX	P11766	128	ADH5	Human	RFU	Protein	20	0.2	0.309852	12.1183	4.55887	1.05844e-05	0.000178587	2.95079	1.23958
24449-11	3	SL021762	Gamma-crystallin A	CRGA	P11844	1418	CRYGA	Human	RFU	Protein	20	0.2	-0.197642	8.55302	-2.9764	0.00339995	0.0183845	-2.42382	0.871974
18329-4	3	SL016402	Ribose-phosphate pyrophosphokinase 2	PRPS2	P11908	5634	PRPS2	Human	RFU	Protein	20	0.2	0.460039	10.5433	5.49336	1.64464e-07	4.81438e-06	6.92305	1.37558
7796-10	3	SL011613	B-cell antigen receptor complex-associated protein alpha chain	CD79A	P11912	973	CD79A	Human	RFU	Protein	20	0.2	-0.110519	11.0021	-2.87441	0.00463497	0.0230452	-2.70343	0.926255
13689-2	3	SL003670	Ornithine decarboxylase	Ornithine decarboxylase	P11926	4953	ODC1	Human	RFU	Protein	20	0.2	0.028451	10.4821	0.64858	0.517599	0.69647	-6.48042	1.01992
19364-163	3	SL000131	Proliferating cell nuclear antigen	PCNA	P12004	5111	PCNA	Human	RFU	Protein	20	0.2	0.589981	10.876	3.15431	0.00194317	0.0120338	-1.9155	1.50523
3065-65	1	SL004339	Fibroblast growth factor 5	FGF-5	P12034	2250	FGF5	Human	RFU	Protein	20	0.2	0.146332	10.187	3.50189	0.000608481	0.00491165	-0.848777	1.10675
9900-36	3	SL019163	Neurofilament heavy polypeptide	NFH	P12036	4744	NEFH	Human	RFU	Protein	20	0.2	0.000955982	10.5336	0.0189934	0.984872	0.992468	-6.68846	1.00066
17450-51	3	SL006248	Histidine--tRNA ligase; cytoplasmic	Histidyl-tRNA synthetase	P12081	3035	HARS1	Human	RFU	Protein	20	0.2	0.487589	14.3919	4.49543	1.37822e-05	0.000223737	2.70072	1.4021
15385-116	3	SL004848	Fatty acid-binding protein; intestinal	FABP2	P12104	2169	FABP2	Human	RFU	Protein	20	0.2	0.0219653	11.5795	0.395315	0.693171	0.822887	-6.61122	1.01534
11150-3	3	SL002657	Collagen alpha-1(VI) chain	Collagen a1(VI)	P12109	1291	COL6A1	Human	RFU	Protein	20	0.2	-0.266191	12.2319	-4.96856	1.81392e-06	3.81028e-05	4.62766	0.831512
16753-46	3	SL007942	Collagen alpha-2(VI) chain	CO6A2	P12110	1292	COL6A2	Human	RFU	Protein	20	0.2	-0.0304366	10.0435	-1.50911	0.133368	0.288321	-5.56836	0.979124
10511-10	3	SL025821	Collagen alpha-3(VI) chain:isoform 3	Collagen alpha-3(VI):isoform 3	P12111	1293	COL6A3	Human	RFU	Protein	0.5	0.005	-0.207504	10.3966	-1.26184	0.208959	0.39104	-5.90361	0.866034
4906-35	1	SL000622	Coagulation Factor V	Coagulation Factor V	P12259	2153	F5	Human	RFU	Protein	0.005	5e-05	-0.0721276	14.1605	-1.3558	0.177194	0.351991	-5.78309	0.951234
5250-53	3	SL010928	Inosine-5'-monophosphate dehydrogenase 2	IMDH2	P12268	3615	IMPDH2	Human	RFU	Protein	0.5	0.005	0.179558	11.948	3.29895	0.00121163	0.00837119	-1.48327	1.13254
12936-38	3	SL019347	Retinaldehyde-binding protein 1	RLBP1	P12271	6017	RLBP1	Human	RFU	Protein	20	0.2	-0.0173183	11.2683	-0.300124	0.764497	0.873283	-6.644	0.988068
2962-50	2	SL002561	Parathyroid hormone-related protein	PTHrP	P12272	5744	PTHLH	Human	RFU	Protein	20	0.2	0.0300935	10.6668	0.502457	0.616081	0.771013	-6.5636	1.02108
6060-2	3	SL000060	Prolactin-inducible protein	PIP	P12273	5304	PIP	Human	RFU	Protein	20	0.2	-0.134465	10.771	-4.1972	4.60587e-05	0.000611515	1.56148	0.911007
3800-71	2	SL000377	Creatine kinase B-type	CK-BB	P12277	1152	CKB	Human	RFU	Protein	20	0.2	0.071213	10.4701	1.84798	0.0665704	0.175114	-5.01511	1.0506
3714-49	2	SL000382	Creatine kinase M-type:Creatine kinase B-type heterodimer	CK-MB	P12277|P06732	1152|1158	CKB|CKM	Human	RFU	Protein	0.5	0.005	-0.681593	10.6943	-4.22165	4.1812e-05	0.000566158	1.65258	0.623476
3312-64	1	SL010461	High affinity immunoglobulin gamma Fc receptor I	FCGR1	P12314	2209	FCGR1A	Human	RFU	Protein	20	0.2	0.167205	9.53971	2.19618	0.0296106	0.0967856	-4.33598	1.12288
3309-2	2	SL010459	Low affinity immunoglobulin gamma Fc region receptor II-a	FCG2A	P12318	2212	FCGR2A	Human	RFU	Protein	0.5	0.005	0.402876	10.456	1.23488	0.218803	0.403894	-5.93663	1.32214
9254-18	3	SL007113	High affinity immunoglobulin epsilon receptor subunit alpha	FCERA	P12319	2205	FCER1A	Human	RFU	Protein	20	0.2	0.140986	10.5626	4.19775	4.59597e-05	0.000611314	1.5635	1.10266
17163-117	3	SL004210	Annexin A3	Annexin III	P12429	306	ANXA3	Human	RFU	Protein	20	0.2	0.0329792	8.69607	0.964222	0.336483	0.53621	-6.22923	1.02312
15542-19	3	SL013015	Creatine kinase U-type; mitochondrial	KCRU	P12532	1159	CKMT1A	Human	RFU	Protein	20	0.2	0.144615	13.3315	0.916468	0.360889	0.561478	-6.27349	1.10544
13712-104	3	SL004298	Granzyme A	granzyme A	P12544	3001	GZMA	Human	RFU	Protein	20	0.2	0.0621854	10.7507	1.43328	0.153854	0.319816	-5.67737	1.04405
15666-21	3	SL000304	Bone morphogenetic protein 2	BMP-2	P12643	650	BMP2	Human	RFU	Protein	20	0.2	0.0733987	9.06784	1.36571	0.174071	0.347808	-5.76989	1.05219
15667-39	3	SL003996	Bone morphogenetic protein 4	BMP-4	P12644	652	BMP4	Human	RFU	Protein	20	0.2	-0.361154	10.5658	-6.0553	1.07299e-08	4.71147e-07	9.54626	0.778542
16748-1	3	SL003995	Bone morphogenetic protein 3	BMP-3	P12645	651	BMP3	Human	RFU	Protein	20	0.2	0.0749657	12.166	2.15625	0.0326543	0.103596	-4.41947	1.05334
5741-55	3	SL003107	Eosinophil cationic protein	ECP	P12724	6037	RNASE3	Human	RFU	Protein	0.5	0.005	0.179948	12.413	0.920323	0.358878	0.559184	-6.27	1.13284
14670-1	3	SL020187	Ski-like protein	SKIL	P12757	6498	SKIL	Human	RFU	Protein	0.5	0.005	0.0375657	11.4592	0.854205	0.39435	0.590838	-6.32785	1.02638
9843-5	3	SL008029	Alpha-actinin-1	ACTN1	P12814	87	ACTN1	Human	RFU	Protein	0.5	0.005	0.36881	11.3775	2.7996	0.00578837	0.0273709	-2.90299	1.29129
10714-7	3	SL000269	Angiotensin-converting enzyme	ACE	P12821	1636	ACE	Human	RFU	Protein	0.5	0.005	-0.189492	9.93491	-2.5324	0.0123544	0.0491371	-3.57675	0.876915
20107-11	3	SL008030	Myosin light polypeptide 4	MYL4	P12829	4635	MYL4	Human	RFU	Protein	0.5	0.005	0.0123968	13.7844	0.306335	0.759773	0.870619	-6.64214	1.00863
14759-149	3	SL000055	Cadherin-1	Cadherin E	P12830	999	CDH1	Human	RFU	Protein	0.5	0.005	0.0563021	11.2308	1.86431	0.0642284	0.171177	-4.98575	1.0398
5631-83	3	SL008634	Promotilin	MOTI	P12872	4295	MLN	Human	RFU	Protein	20	0.2	0.131394	12.3389	1.01471	0.311873	0.511876	-6.18003	1.09535
15433-4	3	SL005268	Proto-oncogene tyrosine-protein kinase Src	p60-Src	P12931	6714	SRC	Human	RFU	Protein	0.5	0.005	0.165106	9.50249	1.89193	0.0604227	0.164091	-4.93551	1.12125
2835-1	4	SL004301	X-ray repair cross-complementing protein 6	Ku70	P12956	2547	XRCC6	Human	RFU	Protein	20	0.2	0.469819	9.96534	2.88057	0.00455002	0.0227158	-2.68678	1.38494
22821-50	3	SL004997	Uracil-DNA glycosylase	UNG	P13051	7374	UNG	Human	RFU	Protein	20	0.2	-1.04247	11.4224	-10.4726	1.29181e-19	1.04623e-16	33.9332	0.485494
21514-1	3	SL011105	Platelet glycoprotein Ib beta chain	GP1BB	P13224	2812	GP1BB	Human	RFU	Protein	20	0.2	-0.0101295	11.4946	-0.234702	0.814759	0.903099	-6.66134	0.993003
4140-3	2	SL000483	Interleukin-7	IL-7	P13232	3574	IL7	Human	RFU	Protein	20	0.2	-0.0319412	8.25249	-0.994227	0.32171	0.522142	-6.20029	0.978103
5810-25	3	SL005155	Teratocarcinoma-derived growth factor 1	Cripto	P13385	6997	TDGF1	Human	RFU	Protein	20	0.2	-0.38602	9.63324	-2.09679	0.0376864	0.115613	-4.5411	0.765238
3348-49	2	SL003994	Bone morphogenetic protein 1	BMP-1	P13497	649	BMP1	Human	RFU	Protein	20	0.2	-0.183058	12.5964	-2.76189	0.00646372	0.029823	-3.00177	0.880834
2578-67	2	SL000038	C-C motif chemokine 2	MCP-1	P13500	6347	CCL2	Human	RFU	Protein	20	0.2	0.0370497	8.87796	0.974654	0.331298	0.530508	-6.21927	1.02601
5480-49	3	SL000563	C-C motif chemokine 5	RANTES	P13501	6352	CCL5	Human	RFU	Protein	0.5	0.005	0.197607	14.6638	1.73409	0.0849524	0.208788	-5.21304	1.14679
7717-95	3	SL013741	Cystic fibrosis transmembrane conductance regulator	CFTR	P13569	1080	CFTR	Human	RFU	Protein	20	0.2	0.0333804	11.2546	0.276267	0.782722	0.8844	-6.65082	1.02341
20161-41	3	SL018262	Neural cell adhesion molecule 1	NCAM1	P13591	4684	NCAM1	Human	RFU	Protein	0.5	0.005	-0.0888305	15.3128	-1.69381	0.0923714	0.221552	-5.28013	0.940285
14756-29	3	SL003177	Intercellular adhesion molecule 2	sICAM-2	P13598	3384	ICAM2	Human	RFU	Protein	20	0.2	-0.122303	13.3425	-2.5447	0.0119453	0.047972	-3.54708	0.91872
9561-21	3	SL008036	Versican core protein	CSPG2	P13611	1462	VCAN	Human	RFU	Protein	20	0.2	-0.0452444	9.04432	-1.17727	0.240947	0.43343	-6.00484	0.969126
21688-50	3	SL004510	Very Late Antigen-4	VLA-4	P13612|P05556	3676|3688	ITGA4|ITGB1	Human	RFU	Protein	20	0.2	0.0321063	11.4892	0.478833	0.632753	0.781453	-6.57508	1.0225
11177-16	3	SL006465	Keratin; type II cytoskeletal 5	K2C5	P13647	3852	KRT5	Human	RFU	Protein	20	0.2	0.190412	11.9554	3.31774	0.00113822	0.00799275	-1.42588	1.14109
7146-5	3	SL006466	Protein disulfide-isomerase A4	PDIA4	P13667	9601	PDIA4	Human	RFU	Protein	20	0.2	0.326652	9.21052	3.73816	0.000262865	0.00255811	-0.0699384	1.2541
4127-75	1	SL000322	Complement component C6	C6	P13671	729	C6	Human	RFU	Protein	0.005	5e-05	0.05947	15.8788	1.49788	0.13626	0.292225	-5.58485	1.04208
11645-9	3	SL012417	Prolyl 4-hydroxylase subunit alpha-1	P4HA1	P13674	5033	P4HA1	Human	RFU	Protein	20	0.2	0.00266716	10.9555	0.117307	0.906773	0.953335	-6.68182	1.00185
3232-28	2	SL004118	Tartrate-resistant acid phosphatase type 5	TrATPase	P13686	54	ACP5	Human	RFU	Protein	0.5	0.005	0.360513	12.0361	6.81353	2.14865e-10	1.77971e-08	13.3207	1.28388
3872-2	1	SL005679	Translationally-controlled tumor protein	TCTP	P13693	7178	TPT1	Human	RFU	Protein	0.5	0.005	0.255609	12.7113	1.90616	0.0585373	0.160345	-4.90935	1.19384
15523-9	3	SL008037	Delta-aminolevulinic acid dehydratase	HEM2	P13716	210	ALAD	Human	RFU	Protein	20	0.2	0.129912	12.8377	1.01422	0.312106	0.512143	-6.18052	1.09423
2693-20	3	SL000530	Oncostatin-M	OSM	P13725	5008	OSM	Human	RFU	Protein	20	0.2	0.0693359	11.8584	1.8519	0.0660008	0.174115	-5.00807	1.04923
4931-59	1	SL000024	Tissue Factor	TF	P13726	2152	F3	Human	RFU	Protein	20	0.2	-0.0310739	10.5416	-1.29893	0.195957	0.374399	-5.85705	0.978692
7258-5	3	SL004558	Bone marrow proteoglycan	EMBP	P13727	5553	PRG2	Human	RFU	Protein	20	0.2	-0.0465289	8.45291	-0.791557	0.429866	0.61957	-6.37872	0.968263
25918-60	3	SL014713	HLA class I histocompatibility antigen; alpha chain E	HLAE	P13747	3133	HLA-E	Human	RFU	Protein	0.5	0.005	0.03135	14.6659	0.666875	0.505874	0.686779	-6.46853	1.02197
9749-190	3	SL004609	Plastin-2	L-plastin	P13796	3936	LCP1	Human	RFU	Protein	0.5	0.005	0.234118	13.6069	3.74159	0.000259599	0.00253309	-0.0582965	1.17619
25960-15	3	SL006111	Plastin-3	T-plastin	P13797	5358	PLS3	Human	RFU	Protein	20	0.2	-0.396171	12.4147	-6.38275	2.04207e-09	1.13624e-07	11.1456	0.759872
17435-43	3	SL008038	Electron transfer flavoprotein subunit alpha; mitochondrial	ETFA	P13804	2108	ETFA	Human	RFU	Protein	20	0.2	0.0362449	11.7057	0.977783	0.329752	0.528721	-6.21626	1.02544
19125-26	3	SL016404	cAMP-dependent protein kinase type II-alpha regulatory subunit	KAP2	P13861	5576	PRKAR2A	Human	RFU	Protein	20	0.2	-0.08999	9.72927	-2.38578	0.0182877	0.0665828	-3.92013	0.939529
18290-6	3	SL004909	Annexin A8	Annexin A8	P13928	653145	ANXA8	Human	RFU	Protein	20	0.2	0.0767636	10.96	2.89598	0.00434388	0.0220031	-2.64503	1.05465
16616-137	3	SL007119	Beta-enolase	ENOB	P13929	2027	ENO3	Human	RFU	Protein	20	0.2	-0.0130949	9.93466	-0.263001	0.79291	0.890802	-6.65436	0.990964
11278-4	3	SL009488	Collagen alpha-2(XI) chain	COL11A2	P13942	1302	COL11A2	Human	RFU	Protein	20	0.2	-0.280631	12.5807	-3.06933	0.00254597	0.0147869	-2.16153	0.823231
20927-43	3	SL022058	General transcription factor IIF subunit 2	T2FB	P13984	2963	GTF2F2	Human	RFU	Protein	20	0.2	0.280042	9.57196	3.41311	0.000825479	0.00624162	-1.13031	1.21423
11514-196	3	SL004557	CD59 glycoprotein	CD59	P13987	966	CD59	Human	RFU	Protein	20	0.2	-0.112463	13.1346	-2.42294	0.0165839	0.0620859	-3.83489	0.925007
18321-38	3	SL014717	Bifunctional methylenetetrahydrofolate dehydrogenase/cyclohydrolase; mitochondrial	MTDC	P13995	10797	MTHFD2	Human	RFU	Protein	20	0.2	-0.0445676	7.77711	-1.05814	0.291687	0.4921	-6.13573	0.96958
4708-3	2	SL004253	Estradiol 17-beta-dehydrogenase 1	17-beta-HSD 1	P14061	3292	HSD17B1	Human	RFU	Protein	20	0.2	0.166077	10.3896	2.89638	0.00433857	0.0219915	-2.64393	1.122
15376-134	3	SL007121	Cathepsin E	CATE	P14091	1510	CTSE	Human	RFU	Protein	20	0.2	0.0328545	10.6062	0.630769	0.529149	0.705629	-6.49169	1.02303
20126-19	3	SL004271	Glial fibrillary acidic protein	GFAP	P14136	2670	GFAP	Human	RFU	Protein	20	0.2	-0.102856	7.12458	-1.05284	0.294103	0.493693	-6.14124	0.931188
15383-200	3	SL004700	Endothelin-3	Endothelin 3	P14138	1908	EDN3	Human	RFU	Protein	20	0.2	-0.156186	11.4838	-1.79245	0.075071	0.190567	-5.11311	0.897395
4831-4	2	SL002823	L-Selectin	sL-Selectin	P14151	6402	SELL	Human	RFU	Protein	0.005	5e-05	0.0656048	12.9485	1.43803	0.152504	0.317964	-5.6707	1.04652
8221-19	3	SL003080	Macrophage migration inhibitory factor	MIF	P14174	4282	MIF	Human	RFU	Protein	20	0.2	-1.65479	12.3146	-12.6581	1.85497e-25	6.76043e-22	46.9964	0.317584
15587-20	3	SL009334	Folate receptor beta	FOLR2	P14207	2350	FOLR2	Human	RFU	Protein	0.5	0.005	-0.0284525	10.0497	-0.6025	0.547749	0.718803	-6.50892	0.980471
2681-23	2	SL000441	Hepatocyte growth factor	HGF	P14210	3082	HGF	Human	RFU	Protein	20	0.2	-0.0723857	11.2274	-0.965056	0.336067	0.535879	-6.22844	0.951064
5687-5	3	SL008641	Glucosidase 2 subunit beta	GLU2B	P14314	5589	PRKCSH	Human	RFU	Protein	20	0.2	-0.120092	12.8638	-2.81581	0.00551826	0.0264622	-2.86015	0.920129
12801-33	3	SL019895	Interferon regulatory factor 2	IRF2	P14316	3660	IRF2	Human	RFU	Protein	20	0.2	0.419806	10.0081	3.50454	0.000602903	0.00488828	-0.840262	1.33775
21439-37	3	SL022538	Hematopoietic lineage cell-specific protein	HCLS1	P14317	3059	HCLS1	Human	RFU	Protein	0.5	0.005	0.561313	12.0471	3.78268	0.000223422	0.00224672	0.081545	1.47561
21501-30	3	SL013239	Farnesyl pyrophosphate synthetase	FPPS	P14324	2224	FDPS	Human	RFU	Protein	20	0.2	0.0309874	11.9257	0.422092	0.673561	0.809078	-6.60038	1.02171
22814-1	3	SL022784	Zinc finger protein RFP	TRI27	P14373	5987	TRIM27	Human	RFU	Protein	20	0.2	-0.0363292	9.85503	-0.562453	0.574645	0.74095	-6.532	0.975133
9416-77	3	SL008646	Carboxypeptidase M	CBPM	P14384	1368	CPM	Human	RFU	Protein	0.5	0.005	-0.0183637	13.5869	-0.297239	0.766694	0.874423	-6.64486	0.987352
7218-87	3	SL018093	Sodium/potassium-transporting ATPase subunit beta-2	AT1B2	P14415	482	ATP1B2	Human	RFU	Protein	20	0.2	-0.205784	11.7294	-3.31731	0.00113986	0.00799654	-1.4272	0.867067
3213-65	2	SL000640	Nidogen-1	Nidogen	P14543	4811	NID1	Human	RFU	Protein	0.5	0.005	0.131801	11.4302	2.64466	0.00904556	0.0385574	-3.30115	1.09566
4192-10	2	SL008039	Alcohol dehydrogenase [NADP(+)]	AK1A1	P14550	10327	AKR1A1	Human	RFU	Protein	0.5	0.005	0.57258	11.9251	5.14243	8.32845e-07	1.92108e-05	5.37051	1.48718
2692-74	2	SL002528	Phospholipase A2; membrane associated	NPS-PLA2	P14555	5320	PLA2G2A	Human	RFU	Protein	0.5	0.005	0.262819	10.6611	2.75453	0.00660372	0.0302923	-3.02092	1.19982
17766-5	3	SL004552	Neutrophil cytosol factor 1	NCF-1	P14598	653361	NCF1	Human	RFU	Protein	0.5	0.005	0.223953	11.7013	1.62748	0.105728	0.244341	-5.38733	1.16793
6352-8	3	SL017432	Insulin receptor-related protein	INSRR	P14616	3645	INSRR	Human	RFU	Protein	20	0.2	-0.105256	9.28587	-2.05572	0.0415394	0.123223	-4.62324	0.92964
4240-31	2	SL002650	Pyruvate kinase PKM	M2-PK	P14618	5315	PKM	Human	RFU	Protein	0.5	0.005	1.01677	13.8301	7.83336	7.95681e-13	1.49875e-10	18.7441	2.02339
12812-25	3	SL009425	Acylphosphatase-2	ACYP2	P14621	98	ACYP2	Human	RFU	Protein	20	0.2	-0.00584105	13.4202	-0.0745724	0.940654	0.969735	-6.68588	0.995959
6393-63	3	SL004912	Endoplasmin	Endoplasmin	P14625	7184	HSP90B1	Human	RFU	Protein	0.5	0.005	0.0739953	10.5814	1.47618	0.141986	0.301379	-5.61637	1.05263
5347-59	3	SL000130	G2/mitotic-specific cyclin-B1	Cyclin B1	P14635	891	CCNB1	Human	RFU	Protein	20	0.2	-0.0654749	10.2385	-1.29628	0.196866	0.375652	-5.86042	0.955631
14227-21	3	SL008040	Myosin light chain 6B	MYL6B	P14649	140465	MYL6B	Human	RFU	Protein	20	0.2	-0.0561258	9.74906	-0.751892	0.453292	0.640567	-6.40894	0.961844
3197-70	2	SL007122	Insulin-degrading enzyme	IDE	P14735	3416	IDE	Human	RFU	Protein	20	0.2	0.195615	10.8928	5.94226	1.88115e-08	7.57555e-07	9.00581	1.14521
2991-9	2	SL001997	Interleukin-1 receptor type 1	IL-1 sRI	P14778	3554	IL1R1	Human	RFU	Protein	20	0.2	-0.197322	12.262	-2.65629	0.00875308	0.0375965	-3.27197	0.872168
2579-17	5	SL000527	Matrix metalloproteinase-9	MMP-9	P14780	4318	MMP9	Human	RFU	Protein	0.5	0.005	-0.157617	16.0365	-1.65639	0.0997279	0.234414	-5.34112	0.896505
9343-16	3	SL003306	Interleukin-2 receptor subunit beta	IL-2 sRb	P14784	3560	IL2RB	Human	RFU	Protein	20	0.2	-0.138944	11.4711	-2.75674	0.00656147	0.0301175	-3.01519	0.908183
11715-1	3	SL019568	POU domain; class 2; transcription factor 1	PO2F1	P14859	5451	POU2F1	Human	RFU	Protein	20	0.2	-0.178316	7.90315	-2.68796	0.0079996	0.0351094	-3.19194	0.883734
12675-14	3	SL010893	Aspartate--tRNA ligase; cytoplasmic	SYDC	P14868	1615	DARS1	Human	RFU	Protein	20	0.2	0.483995	15.2682	3.56955	0.000480424	0.0040909	-0.630087	1.39861
9759-13	3	SL004828	Indoleamine 2;3-dioxygenase 1	INDO	P14902	3620	IDO1	Human	RFU	Protein	20	0.2	0.0956374	9.3199	1.1091	0.269158	0.467117	-6.08142	1.06854
19120-33	3	SL014720	D-amino-acid oxidase	OXDA	P14920	1610	DAO	Human	RFU	Protein	20	0.2	0.0583873	9.43184	0.799641	0.42518	0.616131	-6.37237	1.0413
23007-8	3	SL006467	Junction plakoglobin	PLAK	P14923	3728	JUP	Human	RFU	Protein	20	0.2	-0.0559991	13.8493	-0.910941	0.363784	0.563765	-6.27846	0.961928
12957-62	3	SL008041	Cytochrome b-c1 complex subunit 7	UCR6	P14927	7381	UQCRB	Human	RFU	Protein	20	0.2	-0.024106	8.6552	-1.14429	0.254324	0.449943	-6.04245	0.98343
7790-21	3	SL003185	Leukemia inhibitory factor	LIF	P15018	3976	LIF	Human	RFU	Protein	20	0.2	0.0484763	10.472	2.08114	0.0391166	0.118652	-4.57258	1.03417
12350-86	3	SL018899	Protein C-ets-2	ETS2	P15036	2114	ETS2	Human	RFU	Protein	20	0.2	0.0259824	10.9613	0.607701	0.544302	0.716809	-6.50581	1.01817
15669-7	3	SL007123	Serine/threonine-protein kinase B-raf	BRAF1	P15056	673	BRAF	Human	RFU	Protein	20	0.2	0.321392	10.8831	4.22413	4.14017e-05	0.000565125	1.66186	1.24954
19760-26	3	SL009336	Carboxypeptidase A1	CBPA1	P15085	1357	CPA1	Human	RFU	Protein	0.5	0.005	0.0829675	11.8022	1.40371	0.162467	0.331344	-5.71839	1.05919
6356-3	3	SL011428	Carboxypeptidase B	Carboxypeptidase B1	P15086	1360	CPB1	Human	RFU	Protein	20	0.2	-0.141884	14.2163	-1.12157	0.263833	0.460728	-6.06775	0.906335
9851-9	3	SL005086	Fatty acid-binding protein; adipocyte	FABPA	P15090	2167	FABP4	Human	RFU	Protein	20	0.2	0.0575894	14.1627	0.581847	0.561541	0.730924	-6.52102	1.04073
19238-12	3	SL008477	Glutamine synthetase	GLNA	P15104	2752	GLUL	Human	RFU	Protein	20	0.2	0.316558	12.1667	3.77687	0.000228224	0.00228506	0.0617216	1.24536
9854-36	3	SL003659	Aldose reductase	Aldose reductase	P15121	231	AKR1B1	Human	RFU	Protein	20	0.2	0.206503	11.0901	1.98813	0.0486134	0.139341	-4.75509	1.15389
15457-14	3	SL005238	Aminopeptidase N	Aminopeptidase N	P15144	290	ANPEP	Human	RFU	Protein	20	0.2	-0.0793717	16.1464	-1.31756	0.189655	0.366101	-5.83316	0.94647
8064-125	3	SL004634	Poliovirus receptor	Poliovirus receptor	P15151	5817	PVR	Human	RFU	Protein	20	0.2	-0.191579	10.4636	-2.18345	0.0305535	0.0988712	-4.36277	0.875647
18950-13	3	SL007124	Ras-related C3 botulinum toxin substrate 2	RAC2	P15153	5880	RAC2	Human	RFU	Protein	20	0.2	0.573888	12.8456	4.7416	4.87995e-06	9.07583e-05	3.68562	1.48853
7142-5	3	SL018083	Carboxypeptidase N catalytic chain	CBPN	P15169	1369	CPN1	Human	RFU	Protein	20	0.2	0.0739649	11.7107	2.31672	0.0218692	0.0764896	-4.07532	1.05261
5834-18	3	SL000485	Interleukin-9	IL-9	P15248	3578	IL9	Human	RFU	Protein	20	0.2	-0.0222311	8.83873	-0.668555	0.504805	0.686094	-6.46742	0.984709
15524-30	3	SL008043	Phosphoglycerate mutase 2	PGAM2	P15259	5224	PGAM2	Human	RFU	Protein	20	0.2	0.485679	11.1766	3.62816	0.000390468	0.00347936	-0.437825	1.40025
5825-49	3	SL000458	Interferon gamma receptor 1	IFN-g R1	P15260	3459	IFNGR1	Human	RFU	Protein	20	0.2	-0.0978954	9.47115	-1.31671	0.18994	0.366459	-5.83426	0.934395
3583-54	5	SL005392	Arylsulfatase A	Arylsulfatase A	P15289	410	ARSA	Human	RFU	Protein	20	0.2	-0.0182997	11.8827	-0.720512	0.472329	0.657486	-6.43176	0.987396
13381-49	3	SL008831	Beta-1;4-galactosyltransferase 1	B4GT1	P15291	2683	B4GALT1	Human	RFU	Protein	0.5	0.005	-0.0242177	14.6403	-0.730057	0.466491	0.651889	-6.42492	0.983354
19317-114	3	SL000549	Prostatic acid phosphatase	Prostatic acid phosphatase	P15309	55	ACP3	Human	RFU	Protein	20	0.2	0.00556727	9.26511	0.150119	0.880872	0.942454	-6.67747	1.00387
9753-17	3	SL003645	Ezrin	Ezrin	P15311	7430	EZR	Human	RFU	Protein	0.5	0.005	0.383031	14.3279	3.50038	0.000611675	0.00492578	-0.853616	1.30408
17455-42	3	SL009337	Folate receptor alpha	FOLR1	P15328	2348	FOLR1	Human	RFU	Protein	20	0.2	-0.393971	9.91165	-5.92938	2.00465e-08	7.94123e-07	8.94463	0.761032
22146-20	3	SL007127	Fos-related antigen 2	FOSL2	P15408	2355	FOSL2	Human	RFU	Protein	20	0.2	-0.0708097	9.46702	-1.49061	0.138159	0.294974	-5.59546	0.952103
4995-16	1	SL003930	15-hydroxyprostaglandin dehydrogenase [NAD(+)]	HPG-	P15428	3248	HPGD	Human	RFU	Protein	0.5	0.005	0.00452696	13.1176	0.12856	0.897878	0.949648	-6.68045	1.00314
5275-28	2	SL014488	Proto-oncogene vav	VAV	P15498	7409	VAV1	Human	RFU	Protein	20	0.2	0.346885	13.5783	2.13364	0.0344946	0.107587	-4.46609	1.27181
10438-19	3	SL007128	Granulocyte-macrophage colony-stimulating factor receptor subunit alpha	CSF2R	P15509	1438	CSF2RA	Human	RFU	Protein	0.5	0.005	0.0160723	10.8644	0.454502	0.650123	0.793627	-6.58632	1.0112
2970-60	2	SL000136	Amphiregulin	AREG	P15514	374	AREG	Human	RFU	Protein	20	0.2	0.423438	10.9446	6.29708	3.16645e-09	1.64988e-07	10.7224	1.34112
10608-9	3	SL012418	Histatin-1	HIS1	P15515	3346	HTN1	Human	RFU	Protein	20	0.2	-0.0696699	9.68717	-0.612164	0.541354	0.715037	-6.50312	0.952856
10603-1	3	SL012419	Histatin-3	HIS3	P15516	3347	HTN3	Human	RFU	Protein	20	0.2	-0.264236	10.031	-4.06406	7.74643e-05	0.00095259	1.07268	0.83264
17682-1	3	SL002600	Membrane cofactor protein	CD46	P15529	4179	CD46	Human	RFU	Protein	0.5	0.005	0.0336996	11.4158	0.647235	0.518467	0.696866	-6.48129	1.02363
5909-51	3	SL003687	Nucleoside diphosphate kinase A	Nucleoside diphosphate kinase A	P15531	4830	NME1	Human	RFU	Protein	20	0.2	-0.113366	12.125	-1.91961	0.0568007	0.156885	-4.88446	0.924429
9837-60	3	SL006249	NAD(P)H dehydrogenase [quinone] 1	NAD(P)H dehydrogenase	P15559	1728	NQO1	Human	RFU	Protein	20	0.2	0.114383	10.4568	1.10345	0.271595	0.46992	-6.08757	1.08251
3616-3	1	SL008504	N-acetylglucosamine-6-sulfatase	GNS	P15586	2799	GNS	Human	RFU	Protein	20	0.2	0.152193	11.4258	2.50828	0.0131933	0.0516467	-3.63454	1.11126
2597-8	3	SL000002	Vascular endothelial growth factor A	VEGF	P15692	7422	VEGFA	Human	RFU	Protein	20	0.2	0.0390857	13.2521	0.781707	0.435616	0.625384	-6.38637	1.02746
8749-194	3	SL007129	Antigen-presenting glycoprotein CD1d	CD1D	P15813	912	CD1D	Human	RFU	Protein	20	0.2	0.0634753	10.0672	2.35935	0.0195923	0.0701415	-3.98003	1.04498
6485-59	3	SL008517	Immunoglobulin lambda-like polypeptide 1	IGLL1	P15814	3543	IGLL1	Human	RFU	Protein	20	0.2	-0.127868	10.5337	-1.06825	0.287119	0.487494	-6.12516	0.915183
3172-28	2	SL008956	Arylsulfatase B	ARSB	P15848	411	ARSB	Human	RFU	Protein	20	0.2	0.0297009	13.0883	0.537175	0.591941	0.753915	-6.54575	1.0208
22430-15	3	SL014721	N-chimaerin	CHIN	P15882	1123	CHN1	Human	RFU	Protein	20	0.2	-0.036486	9.85559	-1.88026	0.0620064	0.167001	-4.95681	0.975027
19144-9	3	SL014722	Transcription factor 4	ITF2	P15884	6925	TCF4	Human	RFU	Protein	20	0.2	0.445394	10.3506	3.66178	0.000346296	0.00317903	-0.326339	1.36169
6035-2	3	SL009531	Beta-galactoside alpha-2;6-sialyltransferase 1	SIAT1	P15907	6480	ST6GAL1	Human	RFU	Protein	20	0.2	0.104737	9.91293	2.97679	0.00339591	0.0183845	-2.42274	1.0753
11311-79	3	SL004573	V(D)J recombination-activating protein 1	RAG-1	P15918	5896	RAG1	Human	RFU	Protein	20	0.2	0.0255925	10.5639	0.979182	0.329063	0.528313	-6.21491	1.0179
19264-6	3	SL013744	Replication protein A 32 kDa subunit	RFA2	P15927	6118	RPA2	Human	RFU	Protein	20	0.2	-0.0102297	13.2149	-0.177249	0.859552	0.930553	-6.67307	0.992934
10976-44	3	SL025935	Mucin-1:region 3	MUC1:region 3	P15941	4582	MUC1	Human	RFU	Protein	20	0.2	0.0343682	10.5216	1.69308	0.0925113	0.221741	-5.28134	1.02411
2278-61	4	SL000592	Metalloproteinase inhibitor 2	TIMP-2	P16035	7077	TIMP2	Human	RFU	Protein	0.5	0.005	-0.0865259	15.5885	-2.16559	0.0319189	0.102087	-4.40006	0.941788
9283-8	3	SL000135	CD44 antigen	CD44	P16070	960	CD44	Human	RFU	Protein	20	0.2	-0.043899	8.60432	-0.620218	0.536053	0.71003	-6.49821	0.97003
9754-33	3	SL006251	Ribosyldihydronicotinamide dehydrogenase [quinone]	Quinone reductase 2	P16083	4835	NQO2	Human	RFU	Protein	20	0.2	-0.3101	10.5421	-4.70185	5.78509e-06	0.000104634	3.52396	0.806586
4154-57	2	SL000560	P-selectin	P-Selectin	P16109	6403	SELP	Human	RFU	Protein	0.5	0.005	0.163243	15.2622	2.54414	0.0119636	0.0480168	-3.54843	1.1198
3280-49	2	SL004661	Aggrecan core protein	Aggrecan	P16112	176	ACAN	Human	RFU	Protein	20	0.2	0.109874	10.0427	2.89254	0.00438911	0.0221093	-2.65436	1.07913
22141-59	3	SL022772	6-phosphofructo-2-kinase/fructose-2;6-bisphosphatase 1	F261	P16118	5207	PFKFB1	Human	RFU	Protein	20	0.2	0.360805	10.7323	3.50263	0.000606919	0.00490447	-0.846401	1.28414
12873-11	3	SL007131	Leukosialin	LEUK	P16150	6693	SPN	Human	RFU	Protein	20	0.2	0.0159836	10.0891	0.540772	0.589465	0.752208	-6.54383	1.01114
12381-26	3	SL008046	Carbonyl reductase [NADPH] 1	CBR1	P16152	873	CBR1	Human	RFU	Protein	20	0.2	-0.493644	11.539	-6.65488	4.96688e-10	3.41543e-08	12.5107	0.710229
17393-13	3	SL005672	Short-chain specific acyl-CoA dehydrogenase; mitochondrial	SCAD	P16219	35	ACADS	Human	RFU	Protein	20	0.2	0.00262728	11.2325	0.115571	0.908147	0.953816	-6.68202	1.00182
20128-1	3	SL006051	cAMP response element-binding protein	CREB1	P16220	1385	CREB1	Human	RFU	Protein	20	0.2	-0.0555609	9.16139	-1.07662	0.283375	0.483276	-6.11633	0.96222
15613-16	3	SL012420	Pancreatic triacylglycerol lipase	LIPP	P16233	5406	PNLIP	Human	RFU	Protein	0.5	0.005	-0.0469066	10.5002	-0.365605	0.715174	0.839843	-6.62241	0.96801
10366-11	3	SL001728	Platelet-derived growth factor receptor alpha	PDGFRA	P16234	5156	PDGFRA	Human	RFU	Protein	20	0.2	-0.16496	11.091	-2.42244	0.0166062	0.0620859	-3.83606	0.891953
10554-23	3	SL009072	Beta-galactosidase	BGAL	P16278	2720	GLB1	Human	RFU	Protein	20	0.2	-0.0847918	7.03015	-1.31565	0.190296	0.366754	-5.83563	0.942921
2695-25	1	SL001721	Platelet endothelial cell adhesion molecule	PECAM-1	P16284	5175	PECAM1	Human	RFU	Protein	20	0.2	0.183374	11.3142	4.35968	2.40388e-05	0.000354695	2.17467	1.13554
5014-49	1	SL006091	Cytoplasmic protein NCK1	NCK1	P16333	4690	NCK1	Human	RFU	Protein	20	0.2	0.0245186	10.4024	0.305032	0.760764	0.871066	-6.64253	1.01714
2987-37	3	SL005256	Histone H1.2	Histone H1.2	P16403	3006	H1-2	Human	RFU	Protein	20	0.2	0.560929	11.7416	2.95864	0.00359053	0.0191872	-2.47314	1.47522
3022-4	2	SL000384	Cytotoxic T-lymphocyte protein 4	CTLA-4	P16410	1493	CTLA4	Human	RFU	Protein	20	0.2	-0.208575	6.67455	-2.99449	0.00321547	0.0176355	-2.37332	0.865392
2731-29	2	SL000528	NADPH--cytochrome P450 reductase	NADPH-P450 Oxidoreductase	P16435	5447	POR	Human	RFU	Protein	20	0.2	0.259925	12.2939	2.12821	0.0349501	0.108729	-4.47723	1.19742
9253-52	3	SL017264	Histo-blood group ABO system transferase	BGAT	P16442	28	ABO	Human	RFU	Protein	20	0.2	-0.265139	12.5679	-0.635	0.526394	0.702847	-6.48904	0.832119
8794-13	3	SL008734	Dipeptidase 1	DPEP1	P16444	1800	DPEP1	Human	RFU	Protein	20	0.2	-0.169656	10.0098	-3.26831	0.00134085	0.00907469	-1.57621	0.889055
21437-77	3	SL013745	Methylated-DNA--protein-cysteine methyltransferase	MGMT	P16455	4255	MGMT	Human	RFU	Protein	20	0.2	0.0210204	13.5966	0.148587	0.882079	0.943014	-6.6777	1.01468
9224-20	3	SL005212	Prolactin receptor	Prolactin Receptor	P16471	5618	PRLR	Human	RFU	Protein	20	0.2	-0.0351886	10.7277	-1.85311	0.0658272	0.17372	-5.00591	0.975904
21503-12	3	SL007132	Thyrotropin receptor	TSHR	P16473	7253	TSHR	Human	RFU	Protein	20	0.2	-0.016018	8.51154	-0.136784	0.891384	0.946852	-6.67936	0.988959
15440-57	3	SL012421	Neuroendocrine convertase 2	NEC2	P16519	5126	PCSK2	Human	RFU	Protein	20	0.2	-0.0283961	10.8354	-1.11089	0.268391	0.46623	-6.07947	0.98051
9282-12	3	SL009427	Cysteine-rich secretory protein 2	CRIS2	P16562	7180	CRISP2	Human	RFU	Protein	0.5	0.005	0.0702151	10.8263	0.796745	0.426855	0.617576	-6.37465	1.04987
3470-1	2	SL001945	E-selectin	sE-Selectin	P16581	6401	SELE	Human	RFU	Protein	0.5	0.005	-0.00368846	14.6172	-0.0370065	0.970529	0.985537	-6.68796	0.997447
4220-39	2	SL005588	Tyrosine-protein kinase Fer	FER	P16591	2241	FER	Human	RFU	Protein	20	0.2	0.0380115	9.53534	0.301175	0.763697	0.873283	-6.64369	1.0267
2783-18	2	SL004355	C-C motif chemokine 3-like 1	LD78-beta	P16619	414062	CCL3L1	Human	RFU	Protein	20	0.2	0.136649	11.0288	1.92701	0.0558636	0.155002	-4.87069	1.09935
2973-15	2	SL000668	Platelet glycoprotein 4	CD36 ANTIGEN	P16671	948	CD36	Human	RFU	Protein	20	0.2	-0.0729484	13.7697	-0.694533	0.48842	0.672477	-6.44992	0.950693
3723-1	2	SL000306	Brain natriuretic peptide 32	BNP-32	P16860	4879	NPPB	Human	RFU	Protein	20	0.2	0.0323522	10.1546	1.84899	0.0664231	0.174976	-5.0133	1.02268
5343-74	3	SL008703	Carboxypeptidase E	CBPE	P16870	1363	CPE	Human	RFU	Protein	20	0.2	0.0643842	10.9325	3.14853	0.00197953	0.0122033	-1.93241	1.04564
5089-11	3	SL005189	Interleukin-7 receptor subunit alpha	IL-7 Ra	P16871	3575	IL7R	Human	RFU	Protein	20	0.2	0.0691557	9.89574	2.19089	0.0299995	0.0977234	-4.34713	1.0491
10070-22	3	SL016406	1-phosphatidylinositol 4;5-bisphosphate phosphodiesterase gamma-2	PLCG2	P16885	5336	PLCG2	Human	RFU	Protein	20	0.2	0.360736	10.7116	4.13979	5.77171e-05	0.000741975	1.34917	1.28408
11424-4	3	SL008049	Fumarylacetoacetase	FAAA	P16930	2184	FAH	Human	RFU	Protein	0.5	0.005	0.221865	13.2586	2.75845	0.00652877	0.0300431	-3.01072	1.16624
17367-5	3	SL004916	Stathmin	Stathmin	P16949	3925	STMN1	Human	RFU	Protein	20	0.2	0.36485	12.0053	3.8301	0.00018761	0.00194522	0.244519	1.28775
11372-2	3	SL019425	Zinc finger protein 18	ZNF18	P17022	7566	ZNF18	Human	RFU	Protein	20	0.2	-0.0415746	11.3937	-0.478513	0.63298	0.781601	-6.57523	0.971594
11565-58	3	SL019525	Zinc finger protein 23	ZNF23	P17027	7571	ZNF23	Human	RFU	Protein	20	0.2	-0.00784029	8.86091	-0.118247	0.90603	0.953164	-6.68171	0.99458
20213-82	3	SL013017	Heat shock 70 kDa protein 6	HSP76	P17066	3310	HSPA6	Human	RFU	Protein	20	0.2	0.171146	11.1299	1.80673	0.0728046	0.186136	-5.08819	1.12595
21827-7	3	SL021495	Rho-related GTP-binding protein RhoQ	RHOQ	P17081	23433	RHOQ	Human	RFU	Protein	0.5	0.005	0.324838	13.5545	2.95125	0.00367269	0.0194693	-2.49359	1.25252
16536-3	3	SL006117	High mobility group protein HMG-I/HMG-Y	HMGA1	P17096	3159	HMGA1	Human	RFU	Protein	20	0.2	-0.110909	8.71056	-2.44451	0.0156609	0.0594854	-3.78486	0.926004
4912-17	1	SL000280	Aspartate aminotransferase; cytoplasmic	GOT1	P17174	2805	GOT1	Human	RFU	Protein	0.5	0.005	-0.0375423	11.3202	-1.28659	0.200214	0.379547	-5.87268	0.974313
6055-53	3	SL004475	Interferon alpha/beta receptor 1	IFN-a/b R1	P17181	3454	IFNAR1	Human	RFU	Protein	20	0.2	0.186684	13.1585	5.8331	3.21662e-08	1.1723e-06	8.48982	1.13815
4126-22	1	SL004511	Bactericidal permeability-increasing protein	BPI	P17213	671	BPI	Human	RFU	Protein	20	0.2	0.0265791	14.8819	0.149909	0.881037	0.942454	-6.6775	1.01859
2644-11	2	SL000551	Protein kinase C alpha type	PKC-A	P17252	5578	PRKCA	Human	RFU	Protein	20	0.2	-0.0496505	12.5502	-0.534736	0.593622	0.755133	-6.54704	0.96617
15603-20	3	SL004086	Integrin alpha-2	Integrin alpha-2	P17301	3673	ITGA2	Human	RFU	Protein	20	0.2	-0.053674	8.80467	-0.620685	0.535747	0.709951	-6.49793	0.96348
21905-10	3	SL022741	Integrin alpha-2/b1	Integrin alpha-2/ b1	P17301|P05556	3673|3688	ITGA2|ITGB1	Human	RFU	Protein	20	0.2	0.0880513	9.79093	2.0449	0.0426084	0.125662	-4.64462	1.06293
9937-7	3	SL007134	Gap junction alpha-1 protein	CXA1	P17302	2697	GJA1	Human	RFU	Protein	20	0.2	0.00870206	10.969	0.468583	0.640046	0.786728	-6.57988	1.00605
10818-36	3	SL008921	Sphingomyelin phosphodiesterase	ASM	P17405	6609	SMPD1	Human	RFU	Protein	0.5	0.005	0.0491166	10.362	0.658387	0.511297	0.69181	-6.47409	1.03463
18397-5	3	SL014729	Aldo-keto reductase family 1 member C4	AK1C4	P17516	1109	AKR1C4	Human	RFU	Protein	20	0.2	0.366607	10.3244	1.81417	0.0716448	0.183815	-5.07511	1.28932
19602-36	3	SL003671	Transcription factor jun-D	jun-D	P17535	3727	JUND	Human	RFU	Protein	20	0.2	-0.0479766	8.96622	-0.46503	0.642583	0.788452	-6.58152	0.967292
5671-1	3	SL000353	Chymotrypsinogen B	Chymotrypsin	P17538	1504	CTRB1	Human	RFU	Protein	20	0.2	-0.0173444	10.3604	-0.17141	0.864132	0.933224	-6.67408	0.98805
18197-97	3	SL008050	Creatine kinase S-type; mitochondrial	KCRS	P17540	1160	CKMT2	Human	RFU	Protein	20	0.2	-0.0633901	10.2442	-1.64666	0.101717	0.237693	-5.35677	0.957013
3466-8	2	SL010513	cAMP-dependent protein kinase catalytic subunit alpha	PRKACA	P17612	5566	PRKACA	Human	RFU	Protein	20	0.2	0.0159522	13.6701	0.149969	0.88099	0.942454	-6.67749	1.01112
21441-20	3	SL002730	gp75	gp75	P17643	7306	TYRP1	Human	RFU	Protein	20	0.2	-0.0214688	11.3771	-0.32929	0.742394	0.858854	-6.63491	0.985229
14684-17	3	SL011179	Calpain-2 catalytic subunit	CAN2	P17655	824	CAPN2	Human	RFU	Protein	20	0.2	-0.00280189	11.647	-0.0400857	0.968078	0.984822	-6.68784	0.99806
12030-82	3	SL004900	Desmin	Desmin	P17661	1674	DES	Human	RFU	Protein	20	0.2	0.07404	10.637	2.06547	0.0405957	0.121268	-4.60389	1.05266
15675-3	3	SL007136	CCAAT/enhancer-binding protein beta	CEBPB	P17676	1051	CEBPB	Human	RFU	Protein	20	0.2	0.14734	10.439	2.90222	0.0042628	0.0217131	-2.62805	1.10753
15325-14	3	SL007137	Neuromodulin	NEUM	P17677	2596	GAP43	Human	RFU	Protein	20	0.2	0.171426	11.1439	1.90336	0.0589048	0.160928	-4.91452	1.12617
19636-23	3	SL002647	HLA class I histocompatibility antigen; alpha chain G	HLA-G	P17693	3135	HLA-G	Human	RFU	Protein	0.5	0.005	0.0152553	13.3399	0.432133	0.666264	0.803442	-6.59613	1.01063
3401-8	2	SL005261	Tyrosine-protein phosphatase non-receptor type 2	TCPTP	P17706	5771	PTPN2	Human	RFU	Protein	20	0.2	0.087706	9.4898	2.55829	0.0115076	0.0466251	-3.51416	1.06268
22078-4	3	SL022902	Tyrosine aminotransferase	ATTY	P17735	6898	TAT	Human	RFU	Protein	20	0.2	-0.0215286	10.8206	-0.938796	0.349341	0.548073	-6.25307	0.985188
21521-17	3	SL022485	Tryptophan 5-hydroxylase 1	TPH1	P17752	7166	TPH1	Human	RFU	Protein	20	0.2	-0.0220119	12.2368	-0.603828	0.546868	0.718738	-6.50813	0.984858
23705-42	3	SL007138	CTP synthase 1	PYRG1	P17812	1503	CTPS1	Human	RFU	Protein	20	0.2	0.75487	12.9475	6.69412	4.04083e-10	2.88761e-08	12.7101	1.68748
4908-6	1	SL004482	Endoglin	Endoglin	P17813	2022	ENG	Human	RFU	Protein	20	0.2	-0.187392	11.8681	-3.38413	0.000910774	0.00671927	-1.22089	0.878192
22397-2	3	SL010208	X-box-binding protein 1	XBP1	P17861	7494	XBP1	Human	RFU	Protein	20	0.2	-0.0759966	8.00145	-1.36254	0.175064	0.348935	-5.77412	0.948687
15441-6	3	SL008548	Ganglioside GM2 activator	SAP3	P17900	2760	GM2A	Human	RFU	Protein	0.5	0.005	0.0221009	10.4492	0.443849	0.65779	0.798396	-6.59105	1.01544
19556-12	3	SL004554	Complement receptor type 1	Complement receptor type 1	P17927	1378	CR1	Human	RFU	Protein	0.5	0.005	-0.00365739	13.5018	-0.06559	0.947791	0.973809	-6.68651	0.997468
3066-12	1	SL003744	Galectin-3	Galectin-3	P17931	3958	LGALS3	Human	RFU	Protein	0.5	0.005	0.0648854	13.1279	1.37732	0.170461	0.34266	-5.7543	1.046
2571-12	3	SL000045	Insulin-like growth factor-binding protein 3	IGFBP-3	P17936	3486	IGFBP3	Human	RFU	Protein	0.5	0.005	-0.0456617	14.7345	-0.793598	0.42868	0.618664	-6.37712	0.968845
22783-40	3	SL020891	Transcription factor PU.1	SPI1	P17947	6688	SPI1	Human	RFU	Protein	20	0.2	0.449368	13.2061	2.72161	0.00726371	0.0325616	-3.10597	1.36544
8231-122	3	SL003321	Vascular endothelial growth factor receptor 1	VEGF sR1	P17948	2321	FLT1	Human	RFU	Protein	20	0.2	-0.210207	8.51604	-2.89493	0.00435769	0.0220578	-2.64789	0.864413
23665-35	3	SL010949	26S protease regulatory subunit 6A	PRS6A	P17980	5702	PSMC3	Human	RFU	Protein	20	0.2	0.441533	11.3973	6.40401	1.83054e-09	1.05061e-07	11.2511	1.35805
19265-9	3	SL010980	T-complex protein 1 subunit alpha	TCPA	P17987	6950	TCP1	Human	RFU	Protein	0.5	0.005	0.383856	11.1347	3.96378	0.000113695	0.00129488	0.712861	1.30482
3005-5	2	SL004939	Tyrosine-protein phosphatase non-receptor type 1	PTP-1B	P18031	5770	PTPN1	Human	RFU	Protein	0.5	0.005	0.104614	11.4207	1.65888	0.0992238	0.233582	-5.3371	1.07521
2570-72	5	SL000466	Insulin-like growth factor-binding protein 2	IGFBP-2	P18065	3485	IGFBP2	Human	RFU	Protein	0.5	0.005	0.0521328	12.9206	0.425193	0.671304	0.807177	-6.59908	1.0368
2972-57	2	SL004078	Bone morphogenetic protein 7	BMP-7	P18075	655	BMP7	Human	RFU	Protein	20	0.2	-0.110087	9.80878	-1.95588	0.0523333	0.147509	-4.81652	0.926532
7755-37	3	SL018269	Integrin beta-5	ITB5	P18084	3693	ITGB5	Human	RFU	Protein	20	0.2	0.0012353	10.5671	0.0337248	0.973141	0.986952	-6.68807	1.00086
18408-26	3	SL008052	ADP-ribosylation factor 4	ARF4	P18085	378	ARF4	Human	RFU	Protein	20	0.2	-0.10373	12.0534	-1.1555	0.249719	0.444277	-6.02978	0.930624
8750-46	3	SL004893	Vinculin	Vinculin	P18206	7414	VCL	Human	RFU	Protein	20	0.2	-0.02068	10.0115	-0.739426	0.460801	0.64679	-6.41812	0.985768
18894-1	3	SL007141	Glutathione peroxidase 2	GPX2	P18283	2877	GPX2	Human	RFU	Protein	20	0.2	0.0940003	9.7921	0.92195	0.358031	0.55882	-6.26852	1.06733
3074-6	2	SL003309	Lipopolysaccharide-binding protein	LBP	P18428	3929	LBP	Human	RFU	Protein	0.005	5e-05	0.159641	15.3494	1.87201	0.0631472	0.169034	-4.9718	1.11701
12632-14	3	SL019805	Arylamine N-acetyltransferase 1	ARY1	P18440	9	NAT1	Human	RFU	Protein	0.5	0.005	-0.0229011	13.3418	-0.510792	0.610246	0.766646	-6.55943	0.984251
8285-64	3	SL018448	Pituitary adenylate cyclase-activating polypeptide	PACA	P18509	116	ADCYAP1	Human	RFU	Protein	20	0.2	-0.0718318	8.45651	-2.34768	0.0201939	0.0719773	-4.00628	0.951429
5353-89	2	SL001990	Interleukin-1 receptor antagonist protein	IL-1Ra	P18510	3557	IL1RN	Human	RFU	Protein	20	0.2	0.103341	11.1545	1.61586	0.10822	0.24829	-5.40569	1.07426
7737-76	3	SL013747	Integrin beta-6	ITB6	P18564	3694	ITGB6	Human	RFU	Protein	20	0.2	-0.00303812	10.035	-0.064873	0.948361	0.973881	-6.68655	0.997896
21819-9	3	SL014730	Negative elongation factor E	NELFE	P18615	7936	NELFE	Human	RFU	Protein	20	0.2	0.0415761	11.2736	0.8937	0.37291	0.571751	-6.2938	1.02924
5099-14	3	SL005195	Lymphocyte activation gene 3 protein	LAG-3	P18627	3902	LAG3	Human	RFU	Protein	20	0.2	-0.14056	12.9583	-1.65755	0.0994939	0.233939	-5.33926	0.907167
3896-5	2	SL004820	Phosphoglycerate mutase 1	Phosphoglycerate mutase 1	P18669	5223	PGAM1	Human	RFU	Protein	20	0.2	1.01549	11.652	3.82015	0.000194638	0.00200951	0.210195	2.02159
20926-31	3	SL021956	Cyclic AMP-dependent transcription factor ATF-1	ATF1	P18846	466	ATF1	Human	RFU	Protein	20	0.2	0.0605569	10.7581	2.3195	0.021714	0.0760197	-4.06916	1.04287
22075-16	3	SL018379	Cyclic AMP-dependent transcription factor ATF-3	ATF3	P18847	467	ATF3	Human	RFU	Protein	20	0.2	-0.0676175	8.87592	-1.55184	0.122804	0.271496	-5.50455	0.954212
11277-23	3	SL014732	Cyclic AMP-dependent transcription factor ATF-6 alpha	ATF6A	P18850	22926	ATF6	Human	RFU	Protein	0.5	0.005	-0.0522719	13.8381	-1.04056	0.299752	0.499611	-6.15389	0.964416
7788-1	3	SL005309	ATP synthase-coupling factor 6; mitochondrial	CF6	P18859	522	ATP5PF	Human	RFU	Protein	20	0.2	-0.683821	10.7817	-6.82892	1.97988e-10	1.67806e-08	13.3998	0.622514
12535-2	3	SL013748	DNA repair protein XRCC1	XRCC1	P18887	7515	XRCC1	Human	RFU	Protein	20	0.2	-0.0388599	9.87449	-0.610033	0.542761	0.716181	-6.50441	0.973424
5620-13	3	SL008812	Peptidyl-glycine alpha-amidating monooxygenase	AMD	P19021	5066	PAM	Human	RFU	Protein	0.5	0.005	-0.115114	11.7352	-2.93639	0.00384303	0.0201524	-2.53454	0.92331
3797-1	1	SL000638	Cadherin-2	Cadherin-2	P19022	1000	CDH2	Human	RFU	Protein	20	0.2	0.148836	10.5824	3.31414	0.00115193	0.00807349	-1.43688	1.10867
19373-3	3	SL008053	Myosin regulatory light chain 12A	MLRM	P19105	10627	MYL12A	Human	RFU	Protein	20	0.2	-0.386126	10.8246	-4.42926	1.81012e-05	0.000280126	2.44278	0.765182
4563-61	2	SL012108	1-phosphatidylinositol 4;5-bisphosphate phosphodiesterase gamma-1	PLCG1	P19174	5335	PLCG1	Human	RFU	Protein	20	0.2	0.100415	10.5688	2.68467	0.00807505	0.0353296	-3.2003	1.07208
7891-45	3	SL000609	UDP-glucuronosyltransferase 1-6	UGT 1A6	P19224	54578	UGT1A6	Human	RFU	Protein	20	0.2	0.0129664	9.62592	0.314838	0.753321	0.866355	-6.63952	1.00903
2715-25	2	SL005159	Erythropoietin receptor	EPO-R	P19235	2057	EPOR	Human	RFU	Protein	20	0.2	0.113064	9.29102	3.56759	0.000483747	0.0041096	-0.636473	1.08152
10938-13	3	SL003442	Lymphocyte function-associated antigen 3	sLFA-3	P19256	965	CD58	Human	RFU	Protein	20	0.2	-0.0222422	11.2115	-0.850818	0.396223	0.591333	-6.33069	0.984701
20093-9	3	SL001720	Vascular cell adhesion protein 1	VCAM-1	P19320	7412	VCAM1	Human	RFU	Protein	0.5	0.005	-0.0287281	12.7922	-0.494862	0.62142	0.774278	-6.56735	0.980284
13655-34	3	SL005695	Nucleolin	Nucleolin	P19338	4691	NCL	Human	RFU	Protein	20	0.2	0.31714	9.61308	3.12797	0.00211412	0.0128522	-1.99238	1.24586
13131-5	3	SL011180	Hexokinase-1	HXK1	P19367	3098	HK1	Human	RFU	Protein	20	0.2	-0.0206976	12.3773	-0.638514	0.52411	0.701517	-6.48683	0.985756
20995-47	3	SL022175	DNA-directed RNA polymerase II subunit RPB3	RPB3	P19387	5432	POLR2C	Human	RFU	Protein	20	0.2	0.191123	11.5619	1.50058	0.135561	0.291305	-5.5809	1.14165
20441-35	3	SL022176	DNA-directed RNA polymerases I; II; and III subunit RPABC1	RPAB1	P19388	5434	POLR2E	Human	RFU	Protein	20	0.2	0.266707	9.76091	2.44766	0.01553	0.0590188	-3.77751	1.20306
7748-11	3	SL008054	NADH dehydrogenase [ubiquinone] flavoprotein 2; mitochondrial	NDUV2	P19404	4729	NDUFV2	Human	RFU	Protein	20	0.2	-0.00555362	11.9681	-0.140444	0.888498	0.945577	-6.67886	0.996158
10006-25	3	SL019228	ETS domain-containing protein Elk-1	ELK1	P19419	2002	ELK1	Human	RFU	Protein	20	0.2	0.0767981	10.0674	1.51398	0.132131	0.286296	-5.56118	1.05467
5930-54	3	SL001761	Troponin I; cardiac muscle	Troponin I	P19429	7137	TNNI3	Human	RFU	Protein	20	0.2	0.0804253	10.0307	2.58755	0.0106132	0.0437306	-3.44272	1.05733
2654-19	1	SL001992	Tumor necrosis factor receptor superfamily member 1A	TNF sR-I	P19438	7132	TNFRSF1A	Human	RFU	Protein	20	0.2	-0.0502377	13.6632	-0.884	0.378108	0.576454	-6.30231	0.965777
22015-2	3	SL022537	E3 ubiquitin-protein ligase TRIM21	RO52	P19474	6737	TRIM21	Human	RFU	Protein	20	0.2	0.0862805	11.0524	0.845233	0.399324	0.593651	-6.33537	1.06163
21647-9	3	SL022237	Spermidine synthase	SPEE	P19623	6723	SRM	Human	RFU	Protein	20	0.2	-0.0400281	8.19377	-0.459877	0.646269	0.790776	-6.58388	0.972636
13681-173	3	SL013751	Casein kinase II subunit alpha'	CSK22	P19784	1459	CSNK2A2	Human	RFU	Protein	20	0.2	0.0663955	10.2799	3.02063	0.00296509	0.0165793	-2.29987	1.0471
5226-36	3	SL016551	Casein kinase II 2-alpha':2-beta heterotetramer	CK2-A2:B	P19784|P67870	1459|1460	CSNK2A2|CSNK2B	Human	RFU	Protein	20	0.2	0.324805	8.87178	3.98089	0.000106539	0.00122293	0.773764	1.2525
20245-13	3	SL003676	Retinoic acid receptor RXR-alpha	Retinoic acid receptor RXR-alpha	P19793	6256	RXRA	Human	RFU	Protein	20	0.2	0.0681677	9.987	3.03145	0.00286685	0.0161612	-2.26931	1.04838
15486-126	3	SL008573	Amiloride-sensitive amine oxidase [copper-containing]	ABP1	P19801	26	AOC1	Human	RFU	Protein	20	0.2	0.109325	12.1851	0.781592	0.435684	0.625384	-6.38646	1.07872
9326-33	3	SL004711	Inter-alpha-trypsin inhibitor heavy chain H2	ITI heavy chain H2	P19823	3698	ITIH2	Human	RFU	Protein	0.005	5e-05	-0.0506564	16.6899	-1.37004	0.172717	0.345672	-5.76409	0.965497
7955-195	3	SL004710	Inter-alpha-trypsin inhibitor heavy chain H1	ITI heavy chain H1	P19827	3697	ITIH1	Human	RFU	Protein	0.005	5e-05	-0.0875396	15.6618	-2.17375	0.0312886	0.100513	-4.38306	0.941126
9796-4	3	SL009338	Bile salt-activated lipase	CEL	P19835	1056	CEL	Human	RFU	Protein	20	0.2	0.175153	12.0523	2.09315	0.0380154	0.116377	-4.54845	1.12908
9869-28	3	SL004092	Nuclear factor NF-kappa-B p105 subunit	NF-kappa-B p105	P19838	4790	NFKB1	Human	RFU	Protein	20	0.2	0.26647	12.1761	2.33744	0.0207347	0.0735452	-4.0292	1.20286
3148-49	1	SL003174	Gro-beta	Gro-b	P19875	2920	CXCL2	Human	RFU	Protein	20	0.2	0.0158149	12.6699	0.144771	0.885085	0.944705	-6.67825	1.01102
2986-49	2	SL003175	Gro-gamma	Gro-g	P19876	2921	CXCL3	Human	RFU	Protein	0.5	0.005	0.121286	12.2696	0.903496	0.367708	0.567355	-6.28512	1.0877
10047-12	3	SL004553	Neutrophil cytosol factor 2	NCF-2	P19878	4688	NCF2	Human	RFU	Protein	0.5	0.005	0.312802	10.2303	2.74161	0.00685589	0.0311744	-3.0544	1.24212
4132-27	2	SL000674	Follistatin	FST	P19883	10468	FST	Human	RFU	Protein	20	0.2	0.191769	10.3906	4.1202	6.23033e-05	0.000789789	1.27728	1.14216
4982-54	1	SL004458	Elafin	Elafin	P19957	5266	PI3	Human	RFU	Protein	0.5	0.005	0.873908	13.4396	6.72948	3.3534e-10	2.48324e-08	12.8904	1.83262
10439-57	3	SL005393	Alpha-amylase 2B	Alpha-amylase 2B	P19961	280	AMY2B	Human	RFU	Protein	20	0.2	-0.216883	12.9173	-2.40057	0.0175921	0.0645989	-3.88636	0.860422
11361-73	3	SL000155	Thymidine phosphorylase	TP	P19971	1890	TYMP	Human	RFU	Protein	0.5	0.005	0.274123	13.0891	2.82002	0.00545007	0.0261525	-2.84899	1.20926
15570-99	3	SL004551	Complement receptor type 2	Complement receptor type 2	P20023	1380	CR2	Human	RFU	Protein	0.5	0.005	0.0568234	12.9704	0.659563	0.510543	0.691089	-6.47332	1.04017
24723-58	3	SL005729	Eukaryotic translation initiation factor 2 subunit 2	eIF-2-beta	P20042	8894	EIF2S2	Human	RFU	Protein	20	0.2	0.0461888	11.9373	0.361685	0.718095	0.841782	-6.62382	1.03253
19614-8	3	SL003164	Transcobalamin-1	Holo-TC I	P20061	6947	TCN1	Human	RFU	Protein	20	0.2	-0.148516	15.3154	-1.34923	0.179293	0.353837	-5.7918	0.902178
15560-52	3	SL003561	Transcobalamin-2	Apo-TC II	P20062	6948	TCN2	Human	RFU	Protein	20	0.2	-0.63513	15.0181	-1.20632	0.229587	0.418261	-5.97084	0.643883
14203-3	3	SL008375	Annexin A7	ANXA7	P20073	310	ANXA7	Human	RFU	Protein	20	0.2	0.756778	14.6018	5.03448	1.35312e-06	2.95297e-05	4.90717	1.68971
3166-92	1	SL005215	Myeloid cell surface antigen CD33	Siglec-3	P20138	945	CD33	Human	RFU	Protein	20	0.2	-0.0762051	10.7804	-0.709378	0.479188	0.663779	-6.43963	0.948549
21444-40	3	SL000082	Kallikrein 2	Kallikrein 2	P20151	3817	KLK2	Human	RFU	Protein	20	0.2	-0.0598789	9.21513	-0.958932	0.339132	0.538142	-6.23425	0.959345
13405-61	3	SL012422	Serine protease inhibitor Kazal-type 2	ISK2	P20155	6691	SPINK2	Human	RFU	Protein	20	0.2	-0.0293527	9.19774	-0.243101	0.808258	0.900687	-6.65935	0.97986
14713-46	3	SL004589	Azurocidin	Azurocidin	P20160	566	AZU1	Human	RFU	Protein	20	0.2	-0.112884	8.98778	-2.92139	0.00402242	0.0208922	-2.57571	0.924737
2875-15	2	SL006923	TATA-box-binding protein	TBP	P20226	6908	TBP	Human	RFU	Protein	20	0.2	0.246206	9.13135	2.78941	0.00596413	0.027985	-2.92979	1.18608
14696-45	3	SL010617	Tryptase beta-2	TPSB2	P20231	64499	TPSB2	Human	RFU	Protein	20	0.2	0.087601	9.97894	1.91973	0.0567857	0.156885	-4.88424	1.0626
15574-37	3	SL000385	Cyclin-A2	Cyclin A	P20248	890	CCNA2	Human	RFU	Protein	20	0.2	0.0227605	10.3065	0.643374	0.520962	0.698545	-6.48375	1.0159
2891-1	3	SL004330	B-cell receptor CD22	CD22	P20273	933	CD22	Human	RFU	Protein	20	0.2	0.145539	11.1587	3.57473	0.000471753	0.00402648	-0.613211	1.10614
3152-57	1	SL001800	Tumor necrosis factor receptor superfamily member 1B	TNF sR-II	P20333	7133	TNFRSF1B	Human	RFU	Protein	0.5	0.005	0.13853	11.4434	1.09628	0.274711	0.473708	-6.09532	1.10078
17516-7	3	SL000562	Ras-related protein Rab-3A	Rab3A	P20336	5864	RAB3A	Human	RFU	Protein	20	0.2	-0.103293	9.61377	-1.46276	0.145621	0.307105	-5.63564	0.930905
16847-39	3	SL008946	Ras-related protein Rab-3B	RAB3B	P20337	5865	RAB3B	Human	RFU	Protein	20	0.2	0.162263	9.56985	1.47643	0.141921	0.301329	-5.61602	1.11904
16883-57	3	SL007144	Ras-related protein Rab-4A	RAB4A	P20338	5867	RAB4A	Human	RFU	Protein	20	0.2	0.0178322	11.7585	0.357181	0.721457	0.84274	-6.62543	1.01244
17205-21	3	SL021017	Ras-related protein Rab-5A	RAB5A	P20339	5868	RAB5A	Human	RFU	Protein	20	0.2	0.317084	13.2099	3.29996	0.00120755	0.00835879	-1.48016	1.24581
20083-1	3	SL011181	Ras-related protein Rab-6A	RAB6A	P20340	5870	RAB6A	Human	RFU	Protein	0.5	0.005	0.0558698	12.1791	0.41125	0.681475	0.815242	-6.60485	1.03949
9337-43	3	SL012423	Protachykinin-1	TKN1	P20366	6863	TAC1	Human	RFU	Protein	20	0.2	-0.0454152	8.42315	-0.979559	0.328877	0.528146	-6.21455	0.969011
5236-2	3	SL007145	Nuclear receptor subfamily 1 group D member 1	NR1D1	P20393	9572	NR1D1	Human	RFU	Protein	20	0.2	0.042074	10.092	1.72126	0.0872597	0.212456	-5.23456	1.02959
5659-11	3	SL004188	Pro-Thyrotropin-releasing hormone	TRH	P20396	7200	TRH	Human	RFU	Protein	20	0.2	-0.00336924	9.76738	-0.124907	0.900764	0.950558	-6.68091	0.997667
17460-51	3	SL004388	Interferon-induced GTP-binding protein Mx1	Mx1	P20591	4599	MX1	Human	RFU	Protein	20	0.2	0.254184	10.7075	2.08339	0.0389079	0.118314	-4.56806	1.19266
12612-37	3	SL008624	Proteasome subunit beta type-1	PSB1	P20618	5689	PSMB1	Human	RFU	Protein	20	0.2	0.00435469	10.8369	0.0651573	0.948135	0.973809	-6.68653	1.00302
18226-148	3	SL005676	Cytochrome c oxidase subunit 5A; mitochondrial	COX5A	P20674	9377	COX5A	Human	RFU	Protein	20	0.2	-0.150248	10.5364	-3.85444	0.000171417	0.00180037	0.328812	0.901095
3889-64	2	SL006132	Lamin-B1	Lamin-B1	P20700	4001	LMNB1	Human	RFU	Protein	20	0.2	0.185836	10.0445	3.35854	0.000992875	0.00717251	-1.30032	1.13748
11617-1	3	SL004121	Integrin alpha-L	LFA-1 alpha-L chain	P20701	3683	ITGAL	Human	RFU	Protein	20	0.2	0.0455925	11.3118	1.10779	0.269722	0.467642	-6.08285	1.03211
21903-6	3	SL014389	Integrin alpha L beta 2	Integrin aLb2	P20701|P05107	3683|3689	ITGAL|ITGB2	Human	RFU	Protein	20	0.2	-0.0429667	8.64548	-0.997378	0.320184	0.520477	-6.1972	0.970657
3538-26	1	SL009216	Aromatic-L-amino-acid decarboxylase	dopa decarboxylase	P20711	1644	DDC	Human	RFU	Protein	20	0.2	0.031091	8.48154	0.98501	0.326202	0.526036	-6.20928	1.02178
3373-5	2	SL004654	Granzyme H	Granzyme H	P20718	2999	GZMH	Human	RFU	Protein	20	0.2	0.111532	9.69145	2.44003	0.0158488	0.0601362	-3.79528	1.08038
22376-95	3	SL013752	Homeobox protein Hox-A5	HXA5	P20719	3202	HOXA5	Human	RFU	Protein	20	0.2	0.0391698	8.04052	1.46553	0.144866	0.306065	-5.63168	1.02752
6580-29	3	SL004740	Pregnancy zone protein	Pregnancy zone protein	P20742	5858	PZP	Human	RFU	Protein	0.5	0.005	0.0712331	12.8869	0.171925	0.863728	0.933193	-6.67399	1.05061
17224-12	3	SL008055	Mimecan	MIME	P20774	4969	OGN	Human	RFU	Protein	20	0.2	-0.272217	12.5204	-3.59875	0.000433413	0.00377437	-0.534634	0.828046
4145-58	2	SL004359	Neurotrophin-3	Neurotrophin-3	P20783	4908	NTF3	Human	RFU	Protein	20	0.2	-0.162746	8.31144	-5.10439	9.88931e-07	2.23861e-05	5.20644	0.893323
12574-36	3	SL000405	Endothelin-2	Endothelin 2	P20800	1907	EDN2	Human	RFU	Protein	0.5	0.005	-0.0371611	11.0478	-0.354102	0.723759	0.844617	-6.62651	0.974571
12385-4	3	SL006471	Calpain-3	CAN3	P20807	825	CAPN3	Human	RFU	Protein	20	0.2	-0.0181917	11.9873	-0.267389	0.789536	0.888555	-6.65321	0.98747
4493-92	1	SL000470	Interleukin-11	IL-11	P20809	3589	IL11	Human	RFU	Protein	20	0.2	0.0616027	9.45381	1.6135	0.108734	0.249134	-5.40942	1.04362
3026-5	2	SL000338	Calpastatin	Calpastatin	P20810	831	CAST	Human	RFU	Protein	0.5	0.005	-0.013578	12.5159	-0.128714	0.897756	0.949648	-6.68043	0.990633
11193-27	3	SL019342	Hepatocyte nuclear factor 1-alpha	HNF1A	P20823	6927	HNF1A	Human	RFU	Protein	20	0.2	-0.0634718	9.16996	-1.14248	0.25507	0.450716	-6.04448	0.956958
20091-138	3	SL004138	Ephrin-A1	Ephrin-A1	P20827	1942	EFNA1	Human	RFU	Protein	0.5	0.005	0.105776	11.6496	1.79393	0.074834	0.190124	-5.11054	1.07607
5229-90	3	SL014735	Inosine-5'-monophosphate dehydrogenase 1	IMDH1	P20839	3614	IMPDH1	Human	RFU	Protein	20	0.2	0.460345	12.9433	2.78929	0.00596636	0.027985	-2.93012	1.37587
6631-17	3	SL007148	Collagen alpha-1(IX) chain	CO9A1	P20849	1297	COL9A1	Human	RFU	Protein	20	0.2	0.0549245	10.9364	2.37469	0.0188253	0.0679968	-3.94534	1.0388
7155-46	3	SL015990	C4b-binding protein beta chain	C4b-binding protein beta chain	P20851	725	C4BPB	Human	RFU	Protein	20	0.2	-0.054057	11.2488	-1.04848	0.296101	0.495929	-6.14575	0.963224
22047-46	3	SL007149	Collagen alpha-1(V) chain	CO5A1	P20908	1289	COL5A1	Human	RFU	Protein	0.5	0.005	-0.148757	11.1252	-2.06499	0.0406415	0.121309	-4.60484	0.902028
20579-50	3	SL008643	Myelin-associated glycoprotein	MAG	P20916	4099	MAG	Human	RFU	Protein	20	0.2	-0.152285	9.54877	-3.17382	0.00182484	0.0115162	-1.85816	0.899824
10435-2	3	SL008645	N(4)-(beta-N-acetylglucosaminyl)-L-asparaginase	ASPG	P20933	175	AGA	Human	RFU	Protein	20	0.2	-0.0584077	9.92791	-2.17734	0.0310151	0.0999864	-4.37557	0.960323
5481-16	3	SL013754	Ras GTPase-activating protein 1	RASA1	P20936	5921	RASA1	Human	RFU	Protein	20	0.2	-0.0545591	9.41276	-1.13628	0.257645	0.45307	-6.05142	0.962889
15567-2	3	SL004471	T-cell surface glycoprotein CD3 zeta chain	CD3-zeta	P20963	919	CD247	Human	RFU	Protein	20	0.2	0.104388	9.4494	3.31164	0.00116157	0.00811316	-1.44453	1.07504
5656-53	3	SL012424	Poly(U)-specific endoribonuclease	PP11	P21128	8909	ENDOU	Human	RFU	Protein	20	0.2	-0.0966227	8.87448	-2.24621	0.0261481	0.0878716	-4.22939	0.93522
4548-4	2	SL005575	Galactoside 3(4)-L-fucosyltransferase	Fucosyltransferase 3	P21217	2525	FUT3	Human	RFU	Protein	20	0.2	0.0630265	10.5475	2.03987	0.0431134	0.126715	-4.65452	1.04465
3045-72	2	SL002704	Pleiotrophin	PTN	P21246	5764	PTN	Human	RFU	Protein	20	0.2	-0.117677	12.8759	-1.65894	0.0992123	0.233582	-5.33701	0.921671
9748-31	3	SL005394	Glutathione S-transferase Mu 3	GSTM3-3	P21266	2947	GSTM3	Human	RFU	Protein	20	0.2	-0.180687	9.93661	-4.6815	6.30931e-06	0.000113272	3.44158	0.882283
23663-28	3	SL008447	Vacuolar ATP synthase subunit C 1	VATC1	P21283	528	ATP6V1C1	Human	RFU	Protein	20	0.2	0.312266	9.87107	2.6858	0.00804899	0.0352791	-3.19742	1.24166
15529-33	3	SL001883	Cysteine and glycine-rich protein 1	Cysteine-rich protein 1	P21291	1465	CSRP1	Human	RFU	Protein	20	0.2	-0.0130784	16.3696	-0.116047	0.90777	0.953816	-6.68196	0.990976
11171-25	3	SL025862	Filamin-A:Calponin Homology 2	filamin A:CH2	P21333	2316	FLNA	Human	RFU	Protein	0.5	0.005	-0.0558395	10.0233	-0.674456	0.501057	0.683038	-6.4635	0.962035
20054-28	3	SL008454	Cytoplasmic aconitate hydratase	Aconitase 1	P21399	48	ACO1	Human	RFU	Protein	20	0.2	-0.697463	11.2626	-6.9995	7.94834e-11	7.42762e-09	14.2827	0.616656
11567-23	3	SL019535	Zinc finger protein 10	ZNF10	P21506	7556	ZNF10	Human	RFU	Protein	20	0.2	0.0156693	11.7028	0.626976	0.531626	0.707251	-6.49405	1.01092
24646-47	3	SL006473	Serine--pyruvate aminotransferase	SPYA	P21549	189	AGXT	Human	RFU	Protein	20	0.2	-0.37669	9.44538	-3.43114	0.000776253	0.00592472	-1.07363	0.770202
21328-2	3	SL020091	Synaptotagmin-1	SYT1	P21579	6857	SYT1	Human	RFU	Protein	20	0.2	-0.00845872	9.67468	-0.203501	0.839019	0.920055	-6.66811	0.994154
14009-65	3	SL005721	Tumor necrosis factor alpha-induced protein 3	TNFAIP3	P21580	7128	TNFAIP3	Human	RFU	Protein	20	0.2	0.0572973	10.6701	0.872582	0.384282	0.582433	-6.3122	1.04051
9377-25	3	SL002787	Kit ligand	SCF	P21583	4254	KITLG	Human	RFU	Protein	0.5	0.005	0.0315435	12.2074	0.815929	0.415831	0.607901	-6.35938	1.02211
15452-5	3	SL000246	5'-Nucleotidase	5'-Nucleotidase	P21589	4907	NT5E	Human	RFU	Protein	20	0.2	-0.159286	13.3959	-2.8625	0.00480324	0.0236559	-2.73551	0.895468
9859-180	3	SL004602	Diamine acetyltransferase 1	SSAT-1	P21673	6303	SAT1	Human	RFU	Protein	20	0.2	0.0730075	10.3214	2.71135	0.00748124	0.0332505	-3.13228	1.05191
11081-1	3	SL007151	Glycerol-3-phosphate dehydrogenase [NAD(+)]; cytoplasmic	GPDA	P21695	2819	GPD1	Human	RFU	Protein	20	0.2	-0.261419	9.91017	-3.23213	0.00151001	0.0099505	-1.68503	0.834267
3431-54	2	SL004137	Ephrin type-A receptor 1	EphA1	P21709	2041	EPHA1	Human	RFU	Protein	20	0.2	-0.104453	13.6209	-1.52827	0.128547	0.280954	-5.53997	0.930158
2911-27	2	SL002621	Midkine	Midkine	P21741	4192	MDK	Human	RFU	Protein	20	0.2	-0.0441952	10.6516	-1.27605	0.203904	0.384245	-5.88592	0.969831
15533-97	3	SL025926	Macrophage scavenger receptor types I and II:Extracellular domain	Macrophage scavenger receptor:ECD	P21757	4481	MSR1	Human	RFU	Protein	20	0.2	-0.127306	12.7474	-1.29916	0.195876	0.374342	-5.85675	0.915539
4487-1	1	SL001691	Fibroblast growth factor 7	FGF7	P21781	2252	FGF7	Human	RFU	Protein	20	0.2	0.344375	10.5372	5.67476	6.93141e-08	2.28611e-06	7.75212	1.2696
3808-76	2	SL003990	Fibroblast growth factor receptor 2	FGFR-2	P21802	2263	FGFR2	Human	RFU	Protein	20	0.2	-0.042368	9.38878	-0.87351	0.383778	0.582056	-6.3114	0.97106
13690-26	3	SL007804	Biglycan	BGN	P21810	633	BGN	Human	RFU	Protein	20	0.2	-0.313019	11.9744	-3.76552	0.000237906	0.00236253	0.0229948	0.804956
3415-61	2	SL004660	Bone sialoprotein 2	BSP	P21815	3381	IBSP	Human	RFU	Protein	20	0.2	-0.0269167	11.0482	-0.549942	0.583175	0.747847	-6.53888	0.981516
7009-6	3	SL017967	B-cell differentiation antigen CD72	CD72	P21854	971	CD72	Human	RFU	Protein	20	0.2	0.049211	10.0724	2.47016	0.0146231	0.0560735	-3.72483	1.0347
2617-56	35	SL002519	Receptor tyrosine-protein kinase erbB-3	ERBB3	P21860	2065	ERBB3	Human	RFU	Protein	20	0.2	-0.144627	12.3617	-2.94563	0.00373634	0.0197063	-2.50911	0.904613
22773-69	3	SL021585	Succinate dehydrogenase [ubiquinone] iron-sulfur subunit; mitochondrial	SDHB	P21912	6390	SDHB	Human	RFU	Protein	20	0.2	-0.169865	11.4569	-2.5687	0.0111818	0.0455583	-3.48882	0.888926
17449-23	3	SL008836	CD9 antigen	CD9	P21926	928	CD9	Human	RFU	Protein	20	0.2	0.0686409	9.64558	2.64717	0.00898172	0.0383525	-3.29487	1.04873
18382-109	3	SL009649	Catechol O-methyltransferase	Catechol O-methyltransferase	P21964	1312	COMT	Human	RFU	Protein	0.5	0.005	0.0682396	10.8383	1.84572	0.0668996	0.175612	-5.01915	1.04844
18934-50	3	SL004717	Protein-glutamine gamma-glutamyltransferase 2	Tissue transglutaminase	P21980	7052	TGM2	Human	RFU	Protein	0.5	0.005	0.603933	9.04533	4.40296	2.01573e-05	0.000306736	2.34107	1.51985
21883-17	3	SL003992	Bone morphogenetic protein 5	BMP-5	P22003	653	BMP5	Human	RFU	Protein	20	0.2	-0.404999	14.2633	-6.0004	1.4104e-08	5.977e-07	9.283	0.755237
8459-10	3	SL003993	Bone morphogenetic protein 6	BMP-6	P22004	654	BMP6	Human	RFU	Protein	0.5	0.005	-0.223461	9.19304	-5.05635	1.22707e-06	2.71857e-05	5.00048	0.856508
25055-56	3	SL023151	Oxysterol-binding protein 1	OSBP1	P22059	5007	OSBP	Human	RFU	Protein	20	0.2	0.16405	10.4809	2.33204	0.0210256	0.0743238	-4.04127	1.12043
18160-2	3	SL011012	Protein-L-isoaspartate(D-aspartate) O-methyltransferase	PIMT	P22061	5110	PCMT1	Human	RFU	Protein	20	0.2	-0.00338371	10.6299	-0.0705654	0.943837	0.971974	-6.68617	0.997657
4801-13	3	SL007153	Lactoperoxidase	PERL	P22079	4025	LPO	Human	RFU	Protein	20	0.2	-0.0755288	10.2787	-0.986407	0.325518	0.525399	-6.20792	0.948994
13994-1	3	SL020302	rRNA 2'-O-methyltransferase fibrillarin	FBRL	P22087	2091	FBL	Human	RFU	Protein	20	0.2	0.0455959	12.4733	1.6071	0.110131	0.251207	-5.41945	1.03211
5698-60	3	SL005005	Tenascin-X	Tenascin-X	P22105	7148	TNXB	Human	RFU	Protein	0.5	0.005	-0.197552	13.3866	-3.33719	0.00106659	0.00760703	-1.36617	0.872029
2643-57	2	SL004183	Cadherin-3	P-Cadherin	P22223	1001	CDH3	Human	RFU	Protein	0.5	0.005	-0.00140892	15.821	-0.0288106	0.977054	0.98876	-6.68823	0.999024
9841-197	3	SL005747	Multifunctional protein ADE2	Multifunctional protein ADE2	P22234	10606	PAICS	Human	RFU	Protein	20	0.2	0.367783	10.3707	3.86042	0.000167643	0.00176583	0.349605	1.29037
13723-6	3	SL001717	Interleukin-10	IL-10	P22301	3586	IL10	Human	RFU	Protein	20	0.2	0.0363286	10.0647	0.666917	0.505847	0.686779	-6.4685	1.0255
10980-11	3	SL007155	Acetylcholinesterase	ACES	P22303	43	ACHE	Human	RFU	Protein	20	0.2	-0.236265	11.3306	-2.91821	0.00406138	0.0210102	-2.58441	0.84894
3198-4	1	SL008639	Iduronate 2-sulfatase	IDS	P22304	3423	IDS	Human	RFU	Protein	20	0.2	-0.156527	11.9489	-2.51353	0.0130065	0.0511625	-3.622	0.897182
25049-8	3	SL025947	Nonspecific lipid-transfer protein:isoform SCPx	NLTP:isoform SCPx	P22307	6342	SCP2	Human	RFU	Protein	20	0.2	0.240595	13.4399	3.49913	0.000614318	0.0049369	-0.857603	1.18148
17702-53	3	SL000606	UDP-glucuronosyltransferase 1-1	UGT 1A1	P22309	54658	UGT1A1	Human	RFU	Protein	20	0.2	0.0120938	11.4331	0.184588	0.853801	0.927198	-6.67175	1.00842
21760-22	3	SL005329	Ubiquitin-activating enzyme E1	UBE1	P22314	7317	UBA1	Human	RFU	Protein	20	0.2	0.966195	12.9848	7.79947	9.63418e-13	1.63311e-10	18.5586	1.95368
21796-43	3	SL001886	Glutathione peroxidase 3	Glutathione peroxidase 3	P22352	2878	GPX3	Human	RFU	Protein	0.005	5e-05	-0.045225	12.0626	-0.954616	0.341304	0.540339	-6.23831	0.969139
2770-51	2	SL003176	C-C motif chemokine 1	I-309	P22362	6346	CCL1	Human	RFU	Protein	20	0.2	0.174986	11.6921	3.69919	0.000302716	0.00286931	-0.201304	1.12895
4249-64	2	SL004921	Nucleoside diphosphate kinase B	NDP kinase B	P22392	4831	NME2	Human	RFU	Protein	20	0.2	0.324601	13.8799	2.74505	0.00678785	0.030953	-3.04549	1.25232
21355-4	3	SL022290	Upstream stimulatory factor 1	USF1	P22415	7391	USF1	Human	RFU	Protein	20	0.2	0.00760287	10.7811	0.0933947	0.925714	0.960913	-6.68431	1.00528
4988-49	2	SL002036	Fibroblast growth factor receptor 4	FGFR4	P22455	2264	FGFR4	Human	RFU	Protein	20	0.2	0.00800174	10.648	0.0925918	0.926351	0.9613	-6.68439	1.00556
15390-3	3	SL004430	Galanin	Galanin	P22466	51083	GAL	Human	RFU	Protein	20	0.2	-0.0249235	11.8945	-0.912619	0.362904	0.56317	-6.27696	0.982873
3809-1	2	SL025860	Fibroblast growth factor receptor 3:Cytoplasmic domain	FGFR-3:CD	P22607	2261	FGFR3	Human	RFU	Protein	20	0.2	0.0950093	11.7403	3.49353	0.000626354	0.00501152	-0.875537	1.06807
5351-52	3	SL004891	Heterogeneous nuclear ribonucleoproteins A2/B1	hnRNP A2/B1	P22626	3181	HNRNPA2B1	Human	RFU	Protein	0.5	0.005	0.760089	12.9083	4.27421	3.39158e-05	0.000478167	1.84983	1.6936
16803-4	3	SL008657	Calretinin	CALB2	P22676	794	CALB2	Human	RFU	Protein	20	0.2	0.0872257	9.5408	0.674278	0.50117	0.683064	-6.46362	1.06233
12016-60	3	SL013756	E3 ubiquitin-protein ligase CBL	CBL	P22681	867	CBL	Human	RFU	Protein	20	0.2	0.405307	14.1959	3.45335	0.000719418	0.00558449	-1.00348	1.32437
2950-57	2	SL005171	Insulin-like growth factor-binding protein 4	IGFBP-4	P22692	3487	IGFBP4	Human	RFU	Protein	0.005	5e-05	0.0670316	11.9982	1.46242	0.145714	0.307145	-5.63613	1.04756
11242-33	3	SL019353	Protein-glutamine gamma-glutamyltransferase K	TGM1	P22735	7051	TGM1	Human	RFU	Protein	20	0.2	-0.119596	8.7807	-2.68518	0.00806339	0.0352998	-3.19901	0.920445
8089-173	3	SL007158	Nuclear receptor subfamily 4 group A member 1	NR4A1	P22736	3164	NR4A1	Human	RFU	Protein	20	0.2	0.0289751	10.1253	0.992166	0.322711	0.523068	-6.20231	1.02029
3177-49	2	SL010369	Carbonic anhydrase 4	Carbonic Anhydrase IV	P22748	762	CA4	Human	RFU	Protein	20	0.2	0.145534	12.1722	3.3956	0.000876059	0.00652427	-1.1851	1.10614
3195-50	2	SL000678	Granulysin	Granulysin	P22749	10578	GNLY	Human	RFU	Protein	0.5	0.005	-0.0353598	9.62475	-0.430335	0.667568	0.803883	-6.5969	0.975788
6415-90	3	SL017429	Carboxypeptidase N subunit 2	CPN2	P22792	1370	CPN2	Human	RFU	Protein	0.005	5e-05	0.013247	14.6439	0.299723	0.764803	0.873408	-6.64412	1.00922
22560-1	3	SL019139	Protein EVI2A	EVI2A	P22794	2123	EVI2A	Human	RFU	Protein	20	0.2	-0.0756178	13.4449	-0.267847	0.789184	0.888533	-6.65309	0.948936
14634-13	3	SL020122	Lutropin-choriogonadotropic hormone receptor	LSHR	P22888	3973	LHCGR	Human	RFU	Protein	20	0.2	-0.0234588	8.24055	-0.244108	0.80748	0.90027	-6.65911	0.983871
9172-69	3	SL000526	Neutrophil collagenase	MMP-8	P22894	4317	MMP8	Human	RFU	Protein	20	0.2	-0.309704	15.9678	-3.2505	0.00142179	0.00947294	-1.62991	0.806807
2637-77	2	SL004579	Macrophage mannose receptor 1	Macrophage mannose receptor	P22897	4360	MRC1	Human	RFU	Protein	0.5	0.005	0.0270074	12.6657	0.49038	0.62458	0.776447	-6.56954	1.0189
19311-15	3	SL019513	Beta-crystallin S	CRBS	P22914	1427	CRYGS	Human	RFU	Protein	20	0.2	-0.105686	8.7532	-2.37137	0.0189894	0.0684199	-3.95288	0.929363
15487-164	3	SL006149	Liver carboxylesterase 1	carboxylesterase; liver	P23141	1066	CES1	Human	RFU	Protein	20	0.2	0.187746	12.5046	3.53397	0.000544205	0.00449231	-0.745515	1.13898
6470-19	3	SL004461	Fibulin-1	fibulin 1	P23142	2192	FBLN1	Human	RFU	Protein	0.5	0.005	-0.11743	15.617	-2.75109	0.00667002	0.0305196	-3.02985	0.921829
18204-1	3	SL013020	Transcription elongation factor A protein 1	TCEA1	P23193	6917	TCEA1	Human	RFU	Protein	20	0.2	1.14233	12.3745	6.64939	5.11213e-10	3.48246e-08	12.4829	2.20738
21979-12	3	SL004570	Integrin alpha-6	Integrin a6	P23229	3655	ITGA6	Human	RFU	Protein	20	0.2	0.0462576	10.7994	2.43184	0.0161973	0.0611088	-3.81429	1.03258
7070-25	4	SL010796	Kell blood group glycoprotein	KELL	P23276	3792	KEL	Human	RFU	Protein	20	0.2	0.0914945	9.5024	2.73767	0.00693453	0.0313949	-3.06458	1.06547
13747-9	3	SL010288	Carbonic anhydrase 6	Carbonic anhydrase 6	P23280	765	CA6	Human	RFU	Protein	0.5	0.005	-0.358087	12.1605	-2.93786	0.00382595	0.0200917	-2.53051	0.780199
4718-5	2	SL007869	Peptidyl-prolyl cis-trans isomerase B	PPIB	P23284	5479	PPIB	Human	RFU	Protein	20	0.2	0.0710047	12.0096	2.24562	0.0261865	0.0879602	-4.23065	1.05045
6584-1	3	SL008863	Sarcoplasmic reticulum histidine-rich calcium-binding protein	SRCH	P23327	3270	HRC	Human	RFU	Protein	20	0.2	-0.0304151	8.83697	-0.594365	0.553161	0.723487	-6.51374	0.979139
6603-18	3	SL012426	Anosmin-1	KALM	P23352	3730	ANOS1	Human	RFU	Protein	20	0.2	-0.0736464	11.0185	-2.43621	0.0160106	0.0606554	-3.80416	0.950233
25042-3	3	SL011182	NAD-dependent malic enzyme; mitochondrial	MAOM	P23368	4200	ME2	Human	RFU	Protein	20	0.2	-0.0773114	13.3332	-0.793565	0.428699	0.618664	-6.37715	0.947822
9870-17	3	SL011183	Tryptophan--tRNA ligase; cytoplasmic	SYWC	P23381	7453	WARS1	Human	RFU	Protein	0.5	0.005	0.0419749	13.1462	0.751147	0.453738	0.640884	-6.4095	1.02952
5026-66	1	SL008059	40S ribosomal protein S3	RS3	P23396	6188	RPS3	Human	RFU	Protein	20	0.2	0.408596	9.65132	3.43375	0.000769379	0.0058885	-1.06542	1.32739
10956-82	3	SL009212	Glycine cleavage system H protein; mitochondrial	GCSH	P23434	2653	GCSH	Human	RFU	Protein	20	0.2	-0.0448021	10.1843	-0.629468	0.529998	0.705857	-6.4925	0.969423
9313-27	3	SL017250	Cerebellin-1	CBLN1	P23435	869	CBLN1	Human	RFU	Protein	0.5	0.005	-0.316068	10.9242	-3.44225	0.000747315	0.00577031	-1.03858	0.803256
15608-5	3	SL018792	Ribosomal protein S6 kinase beta-1	KS6B1	P23443	6198	RPS6KB1	Human	RFU	Protein	20	0.2	0.196023	9.91564	4.75518	4.60327e-06	8.62551e-05	3.7411	1.14554
9296-15	3	SL008499	Receptor-type tyrosine-protein phosphatase delta	PTPRD	P23468	5789	PTPRD	Human	RFU	Protein	20	0.2	-0.193112	12.3157	-3.12221	0.00215331	0.0130037	-2.00911	0.874717
14030-21	3	SL004649	Tumor necrosis factor ligand superfamily member 4	OX40 Ligand	P23510	7292	TNFSF4	Human	RFU	Protein	20	0.2	-0.0517327	10.9144	-1.06174	0.290058	0.490863	-6.13198	0.964777
22511-28	3	SL014740	Nuclear transcription factor Y subunit alpha	NFYA	P23511	4800	NFYA	Human	RFU	Protein	20	0.2	0.0194621	9.50503	0.733412	0.464449	0.650404	-6.4225	1.01358
16908-5	3	SL010377	Oligodendrocyte-myelin glycoprotein	OMGP	P23515	4974	OMG	Human	RFU	Protein	20	0.2	-0.22737	12.0789	-2.82005	0.00544959	0.0261525	-2.84891	0.854191
21393-62	3	SL008060	Adenosylhomocysteinase	SAHH	P23526	191	AHCY	Human	RFU	Protein	20	0.2	-0.025708	13.6749	-0.581208	0.561971	0.730924	-6.52139	0.982338
4203-50	2	SL004920	Cofilin-1	Cofilin-1	P23528	1072	CFL1	Human	RFU	Protein	0.5	0.005	0.070045	11.2511	1.27448	0.204461	0.38486	-5.8879	1.04975
2421-7	3	SL003951	Brain-derived neurotrophic factor	BDNF	P23560	627	BDNF	Human	RFU	Protein	20	0.2	0.250991	11.9968	4.07966	7.29295e-05	0.000910246	1.12932	1.19002
20430-8	3	SL000529	C-type natriuretic peptide	Natriuretic Peptide C-Type	P23582	4880	NPPC	Human	RFU	Protein	20	0.2	0.066249	10.0162	2.39039	0.0180686	0.0659647	-3.90964	1.04699
14675-20	3	SL011011	Eukaryotic translation initiation factor 4B	IF4B	P23588	1975	EIF4B	Human	RFU	Protein	20	0.2	0.257361	13.833	2.41896	0.0167597	0.0624548	-3.8441	1.19529
13473-55	3	SL020131	Inositol-trisphosphate 3-kinase A	IP3KA	P23677	3706	ITPKA	Human	RFU	Protein	20	0.2	0.0187483	10.8954	0.555403	0.579445	0.745226	-6.53589	1.01308
22525-9	3	SL022780	Paired box protein Pax-3	PAX3	P23760	5077	PAX3	Human	RFU	Protein	20	0.2	-0.0232616	8.62367	-0.690255	0.491098	0.674635	-6.45285	0.984006
17711-13	3	SL020917	Vesicle-associated membrane protein 1	VAMP1	P23763	6843	VAMP1	Human	RFU	Protein	20	0.2	-0.232963	10.1433	-2.39563	0.0178219	0.0652304	-3.89767	0.850885
19504-22	3	SL021087	Thymidylate kinase	KTHY	P23919	1841	DTYMK	Human	RFU	Protein	20	0.2	0.786642	13.2261	6.74816	3.03824e-10	2.36049e-08	12.9858	1.72506
11360-39	3	SL009588	Ribonucleoside-diphosphate reductase large subunit	RRM1	P23921	6240	RRM1	Human	RFU	Protein	20	0.2	1.24978	13.388	6.74779	3.04413e-10	2.36049e-08	12.9839	2.37806
3423-59	2	SL005250	Chymase	Chymase	P23946	1215	CMA1	Human	RFU	Protein	20	0.2	0.347012	11.4642	5.15438	7.88942e-07	1.83725e-05	5.42224	1.27192
9051-13	3	SL007161	Interleukin-32	IL32	P24001	9235	IL32	Human	RFU	Protein	20	0.2	-0.0109503	9.27188	-0.584917	0.55948	0.729526	-6.51925	0.992439
18347-15	3	SL021367	Laminin-2	Laminin-2	P24043|P07942|P11047	3908|3912|3915	LAMA2|LAMB1|LAMC1	Human	RFU	Protein	0.5	0.005	-0.15411	14.1465	-3.03913	0.00279895	0.0158811	-2.24756	0.898687
4987-17	1	SL010373	Immunoglobulin alpha Fc receptor	FCAR	P24071	2204	FCAR	Human	RFU	Protein	20	0.2	0.0198152	10.7494	1.0982	0.273872	0.472598	-6.09325	1.01383
13720-95	3	SL004008	Myeloblastin	Proteinase-3	P24158	5657	PRTN3	Human	RFU	Protein	0.5	0.005	0.130437	11.9183	1.18576	0.237588	0.429362	-5.99499	1.09463
3709-4	2	SL000617	Alanine aminotransferase 1	ALT	P24298	2875	GPT	Human	RFU	Protein	0.5	0.005	-0.201895	11.7641	-2.88094	0.00454502	0.0227158	-2.68579	0.869408
8390-25	3	SL018487	Cytochrome c oxidase subunit 7A1; mitochondrial	CX7A1	P24310	1346	COX7A1	Human	RFU	Protein	20	0.2	0.0498399	10.4964	1.21476	0.226362	0.413938	-5.96081	1.03515
6039-24	3	SL017254	Corticotropin-releasing factor-binding protein	CRHBP	P24387	1393	CRHBP	Human	RFU	Protein	0.5	0.005	0.0169388	11.356	0.354303	0.723608	0.844576	-6.62644	1.01181
3055-54	2	SL003308	Interleukin-4 receptor subunit alpha	IL-4 sR	P24394	3566	IL4R	Human	RFU	Protein	20	0.2	-0.0270178	8.38008	-0.839811	0.402348	0.595638	-6.33987	0.981447
5882-34	2	SL005685	Elongation factor 1-beta	EF-1-beta	P24534	1933	EEF1B2	Human	RFU	Protein	20	0.2	0.239315	8.49892	2.93848	0.00381866	0.0200679	-2.52879	1.18043
23226-42	3	SL008062	ATP synthase B chain; mitochondrial	AT5F1	P24539	515	ATP5PB	Human	RFU	Protein	0.5	0.005	-0.234432	12.196	-5.37686	2.8389e-07	7.33785e-06	6.39997	0.85002
8098-37	3	SL011184	Thromboxane-A synthase	THAS	P24557	6916	TBXAS1	Human	RFU	Protein	20	0.2	-0.0907541	11.2394	-1.43002	0.154786	0.321069	-5.68193	0.939032
14088-38	3	SL005172	Insulin-like growth factor-binding protein 6	IGFBP-6	P24592	3489	IGFBP6	Human	RFU	Protein	0.5	0.005	-0.0659989	16.3796	-1.44396	0.150832	0.315192	-5.66235	0.955284
2685-21	2	SL004676	Insulin-like growth factor-binding protein 5	IGFBP-5	P24593	3488	IGFBP5	Human	RFU	Protein	0.5	0.005	-0.035323	15.9289	-0.90139	0.368823	0.568241	-6.287	0.975813
3858-5	1	SL008063	Low molecular weight phosphotyrosine protein phosphatase	PPAC	P24666	52	ACP1	Human	RFU	Protein	20	0.2	0.435335	12.1112	2.28718	0.0235805	0.0813434	-4.1404	1.35222
19197-95	3	SL016788	Acetyl-CoA acetyltransferase; mitochondrial	THIL	P24752	38	ACAT1	Human	RFU	Protein	20	0.2	0.149797	11.7195	0.851906	0.395621	0.590838	-6.32978	1.10941
6042-52	3	SL003198	Tenascin	Tenascin	P24821	3371	TNC	Human	RFU	Protein	20	0.2	-0.16339	14.4727	-3.10295	0.00228935	0.013678	-2.0649	0.892924
21817-5	3	SL011290	Myosin; light chain 9; regulatory	MYL9	P24844	10398	MYL9	Human	RFU	Protein	20	0.2	-0.380689	12.2695	-3.37956	0.000924953	0.00679635	-1.23511	0.768071
19767-20	3	SL000129	G1/S-specific cyclin-E1	Cyclin E	P24864	898	CCNE1	Human	RFU	Protein	20	0.2	0.128179	12.1862	5.43769	2.13673e-07	5.87722e-06	6.67216	1.09291
21128-2	3	SL003725	CDK2	CDK2	P24941	1017	CDK2	Human	RFU	Protein	20	0.2	1.01992	11.6235	7.43121	7.53617e-12	9.80913e-10	16.5641	2.0278
3357-67	2	SL010495	Cyclin-dependent kinase 2:Cyclin-A2 complex	CDK2/cyclin A	P24941|P20248	1017|890	CDK2|CCNA2	Human	RFU	Protein	20	0.2	0.184596	9.43821	3.5109	0.000589731	0.00480789	-0.819838	1.1365
3347-9	2	SL002792	beta-adrenergic receptor kinase 1	BARK1	P25098	156	GRK2	Human	RFU	Protein	20	0.2	0.639313	13.2516	4.55157	1.09123e-05	0.000183271	2.92188	1.55759
10615-18	3	SL008066	Myelin protein P0	MYP0	P25189	4359	MPZ	Human	RFU	Protein	20	0.2	-0.118752	10.895	-1.93757	0.0545496	0.152451	-4.85096	0.920984
9312-8	3	SL005396	Zinc-alpha-2-glycoprotein	AZGP1	P25311	563	AZGP1	Human	RFU	Protein	0.005	5e-05	0.00349931	12.31	0.0964566	0.923286	0.95998	-6.68403	1.00243
12686-15	3	SL008788	3-mercaptopyruvate sulfurtransferase	THTM	P25325	4357	MPST	Human	RFU	Protein	20	0.2	-0.0634188	10.9027	-2.3081	0.0223571	0.0777115	-4.0944	0.956994
21829-8	3	SL013022	40S ribosomal protein S12	RS12	P25398	6206	RPS12	Human	RFU	Protein	20	0.2	0.0911515	13.0393	3.18704	0.00174856	0.0111507	-1.81916	1.06522
15372-43	3	SL014748	Bromodomain-containing protein 2	BRD2	P25440	6046	BRD2	Human	RFU	Protein	20	0.2	0.210732	10.1711	3.72119	0.000279563	0.00267771	-0.127273	1.15728
5392-73	2	SL002731	Tumor necrosis factor receptor superfamily member 6	Fas; soluble	P25445	355	FAS	Human	RFU	Protein	20	0.2	-0.122288	13.1643	-1.89634	0.0598337	0.162795	-4.92743	0.91873
17337-1	3	SL007165	Transcriptional repressor protein YY1	TYY1	P25490	7528	YY1	Human	RFU	Protein	20	0.2	0.554238	11.0405	3.50355	0.000604973	0.00489961	-0.843431	1.46839
3852-19	2	SL000449	DnaJ homolog subfamily B member 1	HSP 40	P25685	3337	DNAJB1	Human	RFU	Protein	20	0.2	0.463105	9.87754	4.86893	2.81137e-06	5.58367e-05	4.2102	1.37851
11438-6	3	SL019476	DnaJ homolog subfamily B member 2	DNJB2	P25686	3300	DNAJB2	Human	RFU	Protein	20	0.2	0.139554	13.108	3.12072	0.00216356	0.0130548	-2.01344	1.10156
3181-50	2	SL004673	Cathepsin S	Cathepsin S	P25774	1520	CTSS	Human	RFU	Protein	20	0.2	-0.104809	14.4189	-1.74783	0.0825345	0.204693	-5.18979	0.929928
3859-50	2	SL010973	Proteasome subunit alpha type-1	PSA1	P25786	5682	PSMA1	Human	RFU	Protein	20	0.2	0.153825	10.0347	3.72265	0.000278092	0.00267064	-0.122362	1.11252
4280-47	2	SL008865	Proteasome subunit alpha type-2	PSA2	P25787	5683	PSMA2	Human	RFU	Protein	20	0.2	0.236293	9.79474	3.48936	0.000635458	0.00506767	-0.888871	1.17796
18926-7	3	SL008802	Proteasome subunit alpha type-3	PSA3	P25788	5684	PSMA3	Human	RFU	Protein	20	0.2	-0.0303355	9.45662	-1.16484	0.245928	0.439462	-6.01913	0.979193
14099-20	3	SL009468	Proteasome subunit alpha type-4	PSA4	P25789	5685	PSMA4	Human	RFU	Protein	20	0.2	-0.0787642	9.61934	-0.974144	0.331549	0.530552	-6.21976	0.946868
9926-4	3	SL004810	Protein S100-P	S100P	P25815	6286	S100P	Human	RFU	Protein	20	0.2	-0.0516374	12.1805	-1.48511	0.139608	0.297632	-5.60345	0.964841
19209-6	3	SL004544	NF-kappa-B inhibitor alpha	IKB-alpha	P25963	4792	NFKBIA	Human	RFU	Protein	20	0.2	0.0687545	9.03002	1.03138	0.304017	0.503018	-6.16324	1.04881
21901-14	3	SL003180	Integrin a3b1	Integrin a3b1	P26006|P05556	3675|3688	ITGA3|ITGB1	Human	RFU	Protein	20	0.2	0.001263	10.5716	0.0626174	0.950154	0.974624	-6.68669	1.00088
11205-10	3	SL004571	Integrin beta-7	Integrin beta-7	P26010	3695	ITGB7	Human	RFU	Protein	20	0.2	-0.109166	13.5109	-0.868803	0.386339	0.584359	-6.31544	0.927124
6447-73	3	SL004830	Pentraxin-related protein PTX3	PTX3	P26022	5806	PTX3	Human	RFU	Protein	20	0.2	0.058236	9.93426	3.2205	0.00156846	0.010235	-1.71978	1.04119
5009-11	1	SL005846	Moesin	Moesin	P26038	4478	MSN	Human	RFU	Protein	20	0.2	0.29202	10.6396	2.88658	0.00446856	0.0224475	-2.67052	1.22435
12869-68	3	SL019938	Probable ATP-dependent RNA helicase DDX6	DDX6	P26196	1656	DDX6	Human	RFU	Protein	20	0.2	0.433761	14.3007	3.65778	0.000351293	0.00319673	-0.33965	1.35075
9872-23	3	SL013023	Catenin alpha-2	CTNA2	P26232	1496	CTNNA2	Human	RFU	Protein	20	0.2	0.00254098	10.8021	0.0854769	0.931996	0.96489	-6.68502	1.00176
13577-25	3	SL017896	Splicing factor U2AF 65 kDa subunit	U2AF2	P26368	11338	U2AF2	Human	RFU	Protein	20	0.2	-0.155032	9.87623	-1.34901	0.17936	0.353837	-5.79208	0.898112
10507-166	3	SL009308	Acrosomal protein SP-10	sperm protein 10	P26436	56	ACRV1	Human	RFU	Protein	20	0.2	-0.178246	8.78682	-1.28294	0.201486	0.381364	-5.87728	0.883777
17737-7	3	SL011185	Isovaleryl-CoA dehydrogenase; mitochondrial	IVD	P26440	3712	IVD	Human	RFU	Protein	20	0.2	-0.122128	11.6672	-2.27498	0.0243208	0.0833056	-4.16705	0.918831
3489-9	2	SL004331	Ciliary neurotrophic factor	CNTF	P26441	1270	CNTF	Human	RFU	Protein	20	0.2	-0.0728649	8.01382	-2.98086	0.00335366	0.0182152	-2.41141	0.950748
14116-129	3	SL004821	Protein S100-A4	S100A4	P26447	6275	S100A4	Human	RFU	Protein	0.5	0.005	0.410976	11.1118	3.83916	0.000181417	0.00189177	0.275858	1.32959
10571-14	3	SL018096	Alpha-1;3-mannosyl-glycoprotein 2-beta-N-acetylglucosaminyltransferase	MGAT1	P26572	4245	MGAT1	Human	RFU	Protein	20	0.2	-0.180596	8.8945	-1.38885	0.166931	0.338365	-5.73869	0.882338
22978-13	3	SL004640	High mobility group protein B2	HMG-2	P26583	3148	HMGB2	Human	RFU	Protein	20	0.2	0.529509	11.006	3.65083	0.00036014	0.00325286	-0.362753	1.44344
18186-15	3	SL013024	Threonine--tRNA ligase; cytoplasmic	SYTC	P26639	6897	TARS1	Human	RFU	Protein	20	0.2	0.416021	13.4835	3.63077	0.000386856	0.00345563	-0.429198	1.33424
13083-18	3	SL013025	Valine--tRNA ligase	SYVC	P26640	7407	VARS1	Human	RFU	Protein	20	0.2	0.104909	11.1125	2.75793	0.00653867	0.0300591	-3.01207	1.07543
24111-10	3	SL008069	Elongation factor 1-gamma	EF1G	P26641	1937	EEF1G	Human	RFU	Protein	20	0.2	0.0232524	11.1925	0.608008	0.544099	0.716809	-6.50563	1.01625
22395-7	3	SL003663	Tristetraproline	Tristetraproline	P26651	7538	ZFP36	Human	RFU	Protein	20	0.2	-0.0301185	9.11718	-0.457844	0.647726	0.791894	-6.58481	0.97934
5629-58	3	SL017071	NKG2-A/NKG2-B type II integral membrane protein	NKG2A	P26715	3821	KLRC1	Human	RFU	Protein	20	0.2	-0.0614427	10.4053	-1.30287	0.194611	0.372413	-5.85202	0.958305
3056-11	1	SL005204	NKG2-D type II integral membrane protein	NKG2D	P26718	100528032	KLRK1	Human	RFU	Protein	20	0.2	0.0118324	10.027	0.27887	0.780728	0.882967	-6.6501	1.00824
5412-53	3	SL004134	CD27 antigen	CD27	P26842	939	CD27	Human	RFU	Protein	0.005	5e-05	0.0745171	12.4147	1.3167	0.189941	0.366459	-5.83427	1.05301
9339-204	3	SL008070	Peptidyl-prolyl cis-trans isomerase FKBP2	FKBP2	P26885	2286	FKBP2	Human	RFU	Protein	20	0.2	-0.0484555	9.64189	-0.920414	0.358831	0.559184	-6.26991	0.966971
4407-10	1	SL005202	Hepatocyte growth factor-like protein	MSP	P26927	4485	MST1	Human	RFU	Protein	0.005	5e-05	0.194228	13.7619	1.05041	0.295217	0.49513	-6.14376	1.14411
13744-37	3	SL005187	Interleukin-3 receptor subunit alpha	IL-3 Ra	P26951	3563	IL3RA	Human	RFU	Protein	20	0.2	-0.179211	12.3932	-2.57661	0.0109401	0.0447991	-3.46952	0.883186
2711-6	2	SL005153	Ciliary neurotrophic factor receptor subunit alpha	CNTFR alpha	P26992	1271	CNTFR	Human	RFU	Protein	20	0.2	-0.0867855	12.3288	-1.6244	0.106386	0.24527	-5.39222	0.941618
23262-11	3	SL023204	Beta-crystallin B3	CRBB3	P26998	1417	CRYBB3	Human	RFU	Protein	20	0.2	0.0186161	8.96634	0.45257	0.65151	0.794124	-6.58718	1.01299
19208-8	3	SL004129	Activin receptor type-2A	Activin RIIA	P27037	92	ACVR2A	Human	RFU	Protein	20	0.2	0.0808336	10.4725	0.852758	0.39515	0.590838	-6.32906	1.05763
8261-51	3	SL008866	Erythrocyte band 7 integral membrane protein	STOM	P27105	2040	STOM	Human	RFU	Protein	20	0.2	0.109019	10.6131	1.40233	0.162879	0.331904	-5.72029	1.07849
17432-25	3	SL020885	Adenylate kinase 4; mitochondrial	KAD4	P27144	205	AK4	Human	RFU	Protein	20	0.2	0.0379156	10.9965	1.41696	0.158564	0.325972	-5.70011	1.02663
4261-55	2	SL005493	Serum paraoxonase/arylesterase 1	paraoxonase 1	P27169	5444	PON1	Human	RFU	Protein	20	0.2	0.0552387	9.33571	1.30713	0.193165	0.370724	-5.84658	1.03903
17835-28	3	SL020982	Annexin A13	ANX13	P27216	312	ANXA13	Human	RFU	Protein	20	0.2	-0.00677912	9.55806	-0.111923	0.911034	0.955353	-6.68243	0.995312
7625-27	3	SL008071	14-3-3 protein theta	14-3-3 protein theta	P27348	10971	YWHAQ	Human	RFU	Protein	0.5	0.005	0.105996	11.9042	3.09829	0.00232343	0.0138188	-2.07835	1.07624
17672-184	3	SL006288	Gastric intrinsic factor	Gastric intrinsic factor	P27352	2694	CBLIF	Human	RFU	Protein	20	0.2	-0.310616	11.1961	-3.08145	0.00245058	0.0144312	-2.12681	0.806297
2855-49	2	SL000409	Mitogen-activated protein kinase 3	ERK-1	P27361	5595	MAPK3	Human	RFU	Protein	20	0.2	0.558507	12.4587	5.03818	1.33091e-06	2.91321e-05	4.92296	1.47274
9747-48	3	SL014750	MAP/microtubule affinity-regulating kinase 3	MARK3	P27448	4140	MARK3	Human	RFU	Protein	20	0.2	0.142803	10.106	2.1895	0.0301019	0.0979084	-4.35005	1.10405
8931-124	3	SL014751	G0/G1 switch protein 2	G0S2	P27469	50486	G0S2	Human	RFU	Protein	20	0.2	-0.0504376	9.56231	-1.43439	0.153537	0.319296	-5.67581	0.965643
15460-9	3	SL003281	Dipeptidyl peptidase 4	CD26	P27487	1803	DPP4	Human	RFU	Protein	20	0.2	-0.0780121	11.4375	-3.66596	0.000341157	0.00314771	-0.312445	0.947362
21951-32	3	SL013760	Aryl hydrocarbon receptor nuclear translocator	ARNT	P27540	405	ARNT	Human	RFU	Protein	0.5	0.005	-0.0283776	11.5832	-0.461248	0.645287	0.790258	-6.58326	0.980522
4807-13	3	SL008072	Collagen alpha-1(VIII) chain	CO8A1	P27658	1295	COL8A1	Human	RFU	Protein	20	0.2	0.0691406	10.3106	0.415891	0.678083	0.812785	-6.60295	1.04909
9849-13	3	SL013026	DNA-(apurinic or apyrimidinic site) lyase	APEX1	P27695	328	APEX1	Human	RFU	Protein	20	0.2	0.419645	15.6589	3.54478	0.000524042	0.00436043	-0.710569	1.3376
21480-2	3	SL001914	CD82 antigen	CD82 antigen	P27701	3732	CD82	Human	RFU	Protein	20	0.2	-0.154829	9.16244	-1.58929	0.114095	0.257393	-5.44718	0.898239
9836-20	3	SL007169	Deoxycytidine kinase	DCK	P27707	1633	DCK	Human	RFU	Protein	20	0.2	0.0124166	12.6712	0.367487	0.713772	0.839065	-6.62173	1.00864
5264-65	3	SL003520	Calreticulin	calreticulin	P27797	811	CALR	Human	RFU	Protein	20	0.2	-0.0618231	10.7183	-0.758152	0.449547	0.638111	-6.40428	0.958053
18918-86	3	SL011402	cAMP-specific 3';5'-cyclic phosphodiesterase 4A	PDE4A	P27815	5141	PDE4A	Human	RFU	Protein	20	0.2	-0.00436938	8.36637	-0.226637	0.821014	0.907961	-6.66318	0.996976
8834-58	3	SL004576	Calnexin	Calnexin	P27824	821	CANX	Human	RFU	Protein	20	0.2	0.000313674	9.00193	0.0136927	0.989093	0.994275	-6.68855	1.00022
2960-66	2	SL003192	Properdin	Properdin	P27918	5199	CFP	Human	RFU	Protein	0.005	5e-05	0.0984233	15.5587	1.98241	0.0492553	0.140793	-4.76604	1.0706
14133-93	3	SL000145	Interleukin-1 receptor type 2	IL-1 sRII	P27930	7850	IL1R2	Human	RFU	Protein	0.5	0.005	-0.0517016	13.1329	-1.11456	0.26682	0.464632	-6.07546	0.964798
8863-3	3	SL007170	Phosphatidylinositol 3-kinase regulatory subunit alpha	P85A	P27986	5295	PIK3R1	Human	RFU	Protein	20	0.2	0.0523452	9.86489	0.754872	0.451507	0.639185	-6.40673	1.03695
18942-11	3	SL016413	Proteasome subunit beta type-9	PSB9	P28065	5698	PSMB9	Human	RFU	Protein	20	0.2	-0.0438303	10.5643	-0.779476	0.436925	0.626548	-6.38809	0.970076
18925-24	3	SL005690	Proteasome subunit alpha type-5	Proteasome subunit alpha type 5	P28066	5686	PSMA5	Human	RFU	Protein	20	0.2	-0.0869807	10.3178	-1.17593	0.241482	0.434286	-6.00639	0.941491
18340-2	3	SL005691	Proteasome subunit beta type-4	Proteasome beta chain	P28070	5692	PSMB4	Human	RFU	Protein	20	0.2	-0.0529162	10.2361	-0.776467	0.438693	0.628466	-6.3904	0.963986
10530-8	3	SL016414	Proteasome subunit beta type-6	PSB6	P28072	5694	PSMB6	Human	RFU	Protein	20	0.2	0.0175079	9.40714	0.706664	0.480869	0.664954	-6.44153	1.01221
12580-7	3	SL012949	Proteasome subunit beta type-5	PSB5	P28074	5693	PSMB5	Human	RFU	Protein	20	0.2	0.0435672	10.6392	1.50426	0.134611	0.289947	-5.57549	1.03066
13556-28	3	SL020157	5-hydroxytryptamine receptor 2A	5HT2A	P28223	3356	HTR2A	Human	RFU	Protein	20	0.2	0.122789	11.4243	2.5599	0.0114565	0.0464763	-3.51024	1.08884
12595-11	3	SL010848	Tropomodulin-1	TMOD1	P28289	7111	TMOD1	Human	RFU	Protein	20	0.2	0.620434	11.3375	5.48488	1.71172e-07	4.91208e-06	6.88473	1.53734
22128-8	3	SL022833	ETS domain-containing protein Elk-4	ELK4	P28324	2005	ELK4	Human	RFU	Protein	20	0.2	0.0385586	9.57345	0.843867	0.400084	0.594055	-6.33651	1.02709
3803-10	2	SL008382	Cystatin-D	CYTD	P28325	1473	CST5	Human	RFU	Protein	20	0.2	-0.2946	11.7605	-2.14973	0.0331758	0.104567	-4.43295	0.815298
17857-6	3	SL020990	Long-chain specific acyl-CoA dehydrogenase; mitochondrial	ACADL	P28330	33	ACADL	Human	RFU	Protein	20	0.2	0.0112336	9.17366	0.185187	0.853332	0.927143	-6.67164	1.00782
18206-18	3	SL020944	Alcohol dehydrogenase 6	ADH6	P28332	130	ADH6	Human	RFU	Protein	0.5	0.005	0.507706	11.9517	4.9936	1.62328e-06	3.47894e-05	4.73354	1.42179
3115-64	2	SL006918	Mitogen-activated protein kinase 1	MK01	P28482	5594	MAPK1	Human	RFU	Protein	20	0.2	0.178571	9.9399	2.24429	0.026274	0.0882133	-4.23352	1.13176
12594-5	3	SL019772	Grancalcin	GRAN	P28676	25801	GCA	Human	RFU	Protein	20	0.2	0.340097	10.0175	3.13136	0.0020914	0.0127247	-1.98253	1.26584
14662-6	3	SL020179	Myeloid zinc finger 1	MZF1	P28698	7593	MZF1	Human	RFU	Protein	20	0.2	-0.0226181	11.074	-0.645259	0.519743	0.697862	-6.48255	0.984445
12879-5	3	SL003759	Retinoblastoma-like protein 1	p107	P28749	5933	RBL1	Human	RFU	Protein	20	0.2	0.056448	9.58617	0.799681	0.425157	0.616131	-6.37234	1.0399
4992-49	1	SL007173	Granulins	GRN	P28799	2896	GRN	Human	RFU	Protein	0.5	0.005	0.0235766	14.108	0.508904	0.611566	0.767643	-6.56038	1.01648
13959-7	3	SL000499	Cytosol aminopeptidase	LAP	P28838	51056	LAP3	Human	RFU	Protein	20	0.2	0.225156	13.5316	2.0653	0.0406111	0.121268	-4.60421	1.1689
21967-20	3	SL019336	Corticosteroid 11-beta-dehydrogenase isozyme 1	DHI1	P28845	3290	HSD11B1	Human	RFU	Protein	20	0.2	-0.0145041	11.8208	-0.19347	0.846852	0.92406	-6.67009	0.989997
11285-8	3	SL004572	Hematopoietic progenitor cell antigen CD34	CD34	P28906	947	CD34	Human	RFU	Protein	20	0.2	0.0264829	11.0847	1.19363	0.234501	0.424771	-5.98579	1.01853
7174-15	3	SL002722	ADP-ribosyl cyclase/cyclic ADP-ribose hydrolase 1	CD38	P28907	952	CD38	Human	RFU	Protein	20	0.2	0.118954	9.7655	3.29672	0.00122061	0.00841342	-1.49004	1.08595
2605-49	2	SL004180	Tumor necrosis factor receptor superfamily member 8	CD30	P28908	943	TNFRSF8	Human	RFU	Protein	20	0.2	0.259179	11.5981	3.90567	0.000141562	0.00156104	0.507677	1.1968
20541-73	3	SL007174	T-cell surface glycoprotein CD1b	CD1B	P29016	910	CD1B	Human	RFU	Protein	20	0.2	-0.107834	7.80744	-2.45432	0.0152565	0.0581006	-3.76197	0.92798
11969-5	3	SL004807	Protein S100-A2	S100A2	P29034	6273	S100A2	Human	RFU	Protein	20	0.2	0.094641	9.23343	1.16924	0.244155	0.437798	-6.01409	1.0678
14254-27	3	SL019925	Tyrosine-protein phosphatase non-receptor type 4	PTN4	P29074	5775	PTPN4	Human	RFU	Protein	0.5	0.005	0.0415449	11.1462	1.20544	0.229926	0.41874	-5.97188	1.02922
24322-1	3	SL023645	General transcription factor IIE subunit 1	T2EA	P29083	2960	GTF2E1	Human	RFU	Protein	20	0.2	0.171207	12.2338	4.54675	1.11342e-05	0.000185291	2.9028	1.126
21322-60	3	SL022057	Transcription initiation factor IIE subunit beta	T2EB	P29084	2961	GTF2E2	Human	RFU	Protein	20	0.2	0.279783	9.64144	2.50328	0.0133733	0.0522341	-3.64644	1.21401
13388-57	3	SL012430	Neuroendocrine convertase 1	NEC1	P29120	5122	PCSK1	Human	RFU	Protein	20	0.2	-0.0720994	11.4575	-2.64437	0.00905295	0.0385663	-3.30188	0.951253
25050-82	3	SL010982	Tripeptidyl-peptidase 2	TPP2	P29144	7174	TPP2	Human	RFU	Protein	20	0.2	0.0342899	10.0593	0.504259	0.614818	0.770001	-6.56271	1.02405
17796-15	3	SL009428	Inositol monophosphatase 1	IMPA1	P29218	3612	IMPA1	Human	RFU	Protein	20	0.2	-0.0241534	11.6288	-0.395348	0.693146	0.822887	-6.6112	0.983397
2975-19	2	SL002655	Connective tissue growth factor	CTGF	P29279	1490	CCN2	Human	RFU	Protein	20	0.2	0.161666	10.8421	3.32643	0.00110568	0.00780185	-1.39924	1.11858
4834-61	2	SL002654	Ephrin type-A receptor 2	Epithelial cell kinase	P29317	1969	EPHA2	Human	RFU	Protein	20	0.2	-0.0881899	10.6321	-2.13798	0.034135	0.106831	-4.45719	0.940702
3432-21	2	SL010498	Ephrin type-A receptor 3	EPHA3	P29320	2042	EPHA3	Human	RFU	Protein	20	0.2	-0.114548	7.72682	-1.6651	0.0979754	0.231384	-5.32705	0.923671
20558-4	3	SL013763	Ephrin type-A receptor 8	EPHA8	P29322	2046	EPHA8	Human	RFU	Protein	20	0.2	0.0510509	9.46195	0.561403	0.575359	0.741607	-6.53258	1.03602
8348-4	3	SL007179	Ephrin type-B receptor 2	EPHB2	P29323	2048	EPHB2	Human	RFU	Protein	20	0.2	-0.106838	11.7167	-1.78796	0.0757966	0.191975	-5.12091	0.928621
4318-12	3	SL004940	Tyrosine-protein phosphatase non-receptor type 6	PTP-1C	P29350	5777	PTPN6	Human	RFU	Protein	20	0.2	-0.180492	12.0158	-1.16566	0.2456	0.438984	-6.0182	0.882402
16043-30	3	SL025982	SHC-transforming protein 1:Phosphotyrosine Interaction Domain	SHC1:PID	P29353	6464	SHC1	Human	RFU	Protein	20	0.2	0.398634	12.5459	4.18865	4.76396e-05	0.000630209	1.52971	1.31826
12438-127	3	SL014754	DNA-3-methyladenine glycosylase	3MG	P29372	4350	MPG	Human	RFU	Protein	20	0.2	0.474239	10.634	3.36789	0.000962098	0.00695708	-1.27135	1.38918
11696-7	3	SL008838	Cellular retinoic acid-binding protein 2	RABP2	P29373	1382	CRABP2	Human	RFU	Protein	20	0.2	-0.0390844	14.2716	-0.576471	0.565159	0.733311	-6.5241	0.973272
23181-2	3	SL022652	Leukocyte tyrosine kinase receptor	LTK	P29376	4058	LTK	Human	RFU	Protein	20	0.2	0.0508546	9.63894	2.06733	0.0404174	0.121073	-4.60018	1.03588
4306-4	2	SL003655	Transketolase	Transketolase	P29401	7086	TKT	Human	RFU	Protein	0.5	0.005	0.636045	15.0144	5.55391	1.2349e-07	3.75049e-06	7.19784	1.55406
10367-62	3	SL001716	Interleukin-12	IL-12	P29459|P29460	3592|3593	IL12A|IL12B	Human	RFU	Protein	20	0.2	0.00261669	8.43658	0.0508135	0.959542	0.979481	-6.68736	1.00182
20533-39	3	SL021088	Interleukin-35	IL-35	P29459|Q14213	3592|10148	IL12A|EBI3	Human	RFU	Protein	20	0.2	0.0279387	14.5587	0.267646	0.789338	0.888555	-6.65314	1.01955
13733-5	3	SL004250	Interleukin-12 subunit beta	IL-12 p40	P29460	3593	IL12B	Human	RFU	Protein	20	0.2	0.00449504	8.39947	0.0549562	0.956246	0.977635	-6.68714	1.00312
10365-132	3	SL005184	Interleukin-23	IL-23	P29460|Q9NPF7	3593|51561	IL12B|IL23A	Human	RFU	Protein	20	0.2	0.064098	10.3874	0.948189	0.344555	0.543349	-6.24434	1.04543
21995-20	3	SL002642	NOS	NOS	P29474	4846	NOS3	Human	RFU	Protein	20	0.2	0.0461867	10.2855	1.69113	0.0928832	0.222238	-5.28455	1.03253
21832-31	3	SL001958	Squamous cell carcinoma antigen 1	SCCA1	P29508	6317	SERPINB3	Human	RFU	Protein	20	0.2	0.0624482	11.52	0.864972	0.388432	0.586065	-6.31872	1.04424
12504-26	3	SL008078	Leiomodin-1	LMOD1	P29536	25802	LMOD1	Human	RFU	Protein	20	0.2	0.0137385	11.4921	0.472185	0.637479	0.785262	-6.57821	1.00957
22547-17	3	SL014755	RNA-binding motif; single-stranded-interacting protein 1	RBMS1	P29558	5937	RBMS1	Human	RFU	Protein	20	0.2	0.197871	10.8975	1.75733	0.0808973	0.201525	-5.17363	1.147
25270-3	3	SL013764	Probable transcription factor PML	PML	P29590	5371	PML	Human	RFU	Protein	20	0.2	0.358711	10.368	4.91618	2.28551e-06	4.70596e-05	4.40742	1.28228
5260-80	3	SL007181	Non-receptor tyrosine-protein kinase TYK2	TYK2	P29597	7297	TYK2	Human	RFU	Protein	20	0.2	0.190979	11.8253	3.1743	0.00182206	0.0115162	-1.85677	1.14154
14105-5	3	SL004876	Kallistatin	Kallistatin	P29622	5267	SERPINA4	Human	RFU	Protein	0.005	5e-05	-0.105109	15.5831	-2.77677	0.00618904	0.0288071	-2.96292	0.929734
17826-341	3	SL011186	Elongation factor 1-delta	EF1D	P29692	1936	EEF1D	Human	RFU	Protein	20	0.2	0.172444	15.3392	1.83327	0.0687404	0.179074	-5.04135	1.12697
11967-23	3	SL013765	Cellular retinoic acid-binding protein 1	RABP1	P29762	1381	CRABP1	Human	RFU	Protein	20	0.2	0.0714887	10.5271	3.91511	0.000136631	0.00151286	0.540842	1.0508
25249-33	3	SL023375	Pyruvate dehydrogenase E1 component subunit alpha; testis-specific form; mitochondrial	ODPAT	P29803	5161	PDHA2	Human	RFU	Protein	20	0.2	-0.0811725	9.19493	-0.814398	0.416705	0.60869	-6.36062	0.945289
3534-14	2	SL003862	CD40 ligand	CD40 ligand; soluble	P29965	959	CD40LG	Human	RFU	Protein	20	0.2	0.157007	9.24321	2.69768	0.00778046	0.0343292	-3.16722	1.11497
4983-6	1	SL003522	Endoplasmic reticulum resident protein 29	ERP29	P30040	10961	ERP29	Human	RFU	Protein	0.5	0.005	0.229441	14.8569	5.17711	7.1162e-07	1.68409e-05	5.52081	1.17238
5018-68	1	SL005694	Peroxiredoxin-6	Peroxiredoxin-6	P30041	9588	PRDX6	Human	RFU	Protein	0.5	0.005	0.639044	14.8117	4.99301	1.62755e-06	3.47894e-05	4.73103	1.5573
5981-6	3	SL009429	ES1 protein homolog; mitochondrial	ES1	P30042	8209	None	Human	RFU	Protein	20	0.2	0.0679029	8.21723	2.17623	0.0310989	0.100212	-4.37787	1.04819
17148-7	3	SL008080	Flavin reductase (NADPH)	BLVRB	P30043	645	BLVRB	Human	RFU	Protein	0.5	0.005	1.0379	16.0359	7.16525	3.24135e-11	3.52629e-09	15.1509	2.05324
5017-19	1	SL004932	Peroxiredoxin-5; mitochondrial	Peroxiredoxin-5	P30044	25824	PRDX5	Human	RFU	Protein	20	0.2	0.0199444	9.29705	0.43103	0.667064	0.803807	-6.59661	1.01392
19237-17	3	SL004808	D-dopachrome decarboxylase	D-dopachrome decarboxylase	P30046	1652	DDT	Human	RFU	Protein	20	0.2	-0.00780312	10.5425	-0.111262	0.911557	0.955353	-6.6825	0.994606
21118-48	3	SL005349	GTP cyclohydrolase I feedback regulatory protein	GFRP	P30047	2644	GCHFR	Human	RFU	Protein	20	0.2	0.451714	11.0181	4.24346	3.83421e-05	0.000530314	1.7342	1.36766
8358-30	3	SL005000	Thioredoxin-dependent peroxide reductase; mitochondrial	Peroxiredoxin-3	P30048	10935	PRDX3	Human	RFU	Protein	20	0.2	0.295688	11.6161	3.83333	0.000185381	0.00192953	0.255681	1.22747
19183-164	3	SL008622	60S ribosomal protein L12	RL12	P30050	6136	RPL12	Human	RFU	Protein	20	0.2	0.335918	12.6826	2.62686	0.00951019	0.0400252	-3.34558	1.26218
17787-1	3	SL005677	Enoyl-CoA hydratase; mitochondrial	Enoyl-CoA hydratase	P30084	1892	ECHS1	Human	RFU	Protein	20	0.2	-0.493577	12.1936	-3.04264	0.00276835	0.0157522	-2.23759	0.710262
8312-139	3	SL007871	UMP-CMP kinase	Cytidylate kinase	P30085	51727	CMPK1	Human	RFU	Protein	20	0.2	-0.44338	12.6085	-6.05967	1.04986e-08	4.66613e-07	9.56725	0.73541
4276-10	2	SL005358	Phosphatidylethanolamine-binding protein 1	prostatic binding protein	P30086	5037	PEBP1	Human	RFU	Protein	0.5	0.005	0.603402	11.8766	5.32951	3.53674e-07	8.82852e-06	6.18953	1.5193
4719-58	2	SL003524	Protein disulfide-isomerase A3	Protein disulfide isomerase A3	P30101	2923	PDIA3	Human	RFU	Protein	0.5	0.005	-0.28418	11.8911	-5.33692	3.41743e-07	8.66043e-06	6.22238	0.821208
12621-55	3	SL008081	Serine/threonine-protein phosphatase 2A 65 kDa regulatory subunit A alpha isoform	PP2AAA	P30153	5518	PPP2R1A	Human	RFU	Protein	20	0.2	0.473976	11.7333	4.92685	2.18065e-06	4.50276e-05	4.45217	1.38893
20519-7	3	SL004135	CD6	CD6	P30203	923	CD6	Human	RFU	Protein	20	0.2	-0.0333393	8.73261	-1.52732	0.128784	0.281302	-5.54138	0.977156
11548-84	3	SL007184	M-phase inducer phosphatase 1	MPIP1	P30304	993	CDC25A	Human	RFU	Protein	20	0.2	-0.0292456	8.31688	-0.282938	0.777613	0.881121	-6.64897	0.979933
12427-8	3	SL007185	M-phase inducer phosphatase 2	MPIP2	P30305	994	CDC25B	Human	RFU	Protein	20	0.2	-0.0351621	13.5446	-0.849242	0.397097	0.591985	-6.33202	0.975922
8095-213	3	SL005793	Peptidyl-prolyl cis-trans isomerase F; mitochondrial	Cyclophilin F	P30405	10105	PPIF	Human	RFU	Protein	20	0.2	-0.441799	9.52399	-5.0262	1.40406e-06	3.03685e-05	4.87191	0.736216
12448-246	3	SL006476	Glycylpeptide N-tetradecanoyltransferase 1	NMT1	P30419	4836	NMT1	Human	RFU	Protein	20	0.2	0.467942	13.4841	3.85161	0.000173223	0.00181411	0.319022	1.38314
2622-18	1	SL004751	Heme oxygenase 2	HO-2	P30519	3163	HMOX2	Human	RFU	Protein	20	0.2	0.199105	9.53011	2.80319	0.00572747	0.0271617	-2.89351	1.14799
12644-63	3	SL019828	Adenylosuccinate synthetase isozyme 2	PURA2	P30520	159	ADSS2	Human	RFU	Protein	20	0.2	-0.0574904	9.50746	-0.809989	0.419226	0.610782	-6.36415	0.960934
21231-3	3	SL021085	Neuronal acetylcholine receptor subunit alpha-5	ACHA5	P30532	1138	CHRNA5	Human	RFU	Protein	20	0.2	0.0190063	9.39027	0.703598	0.482771	0.666633	-6.44366	1.01326
3640-14	3	SL005263	alpha-2-macroglobulin receptor-associated protein	RAP	P30533	4043	LRPAP1	Human	RFU	Protein	20	0.2	0.128388	11.8528	2.47013	0.0146242	0.0560735	-3.7249	1.09307
5023-23	1	SL009792	Adenylosuccinate lyase	PUR8	P30566	158	ADSL	Human	RFU	Protein	20	0.2	0.478813	12.6042	3.9693	0.000111336	0.00127399	0.7325	1.3936
11203-97	3	SL009203	Pyruvate kinase PKLR	KPYR	P30613	5313	PKLR	Human	RFU	Protein	20	0.2	1.52777	13.1652	8.8978	1.68823e-15	7.69095e-13	24.7212	2.88341
12356-65	3	SL005002	Sorcin	Sorcin	P30626	6717	SRI	Human	RFU	Protein	20	0.2	0.491682	10.3605	6.16208	6.27946e-09	3.0514e-07	10.0624	1.40608
19230-12	3	SL013768	Glutathione S-transferase theta-1	GSTT1	P30711	2952	GSTT1	Human	RFU	Protein	20	0.2	-0.2899	9.36226	-5.73751	5.12075e-08	1.77739e-06	8.04293	0.817958
10737-96	3	SL005397	Leukocyte elastase inhibitor	Serpin B1	P30740	1992	SERPINB1	Human	RFU	Protein	20	0.2	0.668756	13.8193	4.30923	2.94707e-05	0.000420376	1.98235	1.5897
11185-145	3	SL019341	GTP cyclohydrolase 1	GCH1	P30793	2643	GCH1	Human	RFU	Protein	20	0.2	0.137528	10.353	3.06206	0.00260486	0.015057	-2.18231	1.10002
22057-9	3	SL008082	Aldehyde dehydrogenase X; mitochondrial	AL1B1	P30837	219	ALDH1B1	Human	RFU	Protein	0.5	0.005	0.118233	12.995	3.33396	0.0010782	0.00767281	-1.37611	1.0854
11480-1	3	SL006130	Aldehyde dehydrogenase; dimeric NADP-preferring	Aldehyde dehydrogenase; class 3	P30838	218	ALDH3A1	Human	RFU	Protein	20	0.2	-0.049059	8.63568	-1.94981	0.0530594	0.149152	-4.82797	0.966567
21836-9	3	SL014761	Somatostatin receptor type 1	SSR1	P30872	6751	SSTR1	Human	RFU	Protein	20	0.2	0.191828	10.6134	2.14602	0.0334764	0.105131	-4.44062	1.14221
20542-47	3	SL007189	Calcitonin receptor	CALCR	P30988	799	CALCR	Human	RFU	Protein	20	0.2	0.0654242	11.8645	1.46699	0.144469	0.305315	-5.62959	1.04639
7857-22	3	SL012431	Neurotensin/neuromedin N	NEUT	P30990	4922	NTS	Human	RFU	Protein	20	0.2	-0.131161	10.8723	-0.81223	0.417944	0.609522	-6.36236	0.913097
11708-2	3	SL007868	Lipocalin-1	LCN1	P31025	3933	LCN1	Human	RFU	Protein	20	0.2	0.0277914	10.2079	1.03134	0.304039	0.503018	-6.16329	1.01945
16810-3	3	SL002794	Rab GDP dissociation inhibitor alpha	RhoGDI	P31150	2664	GDI1	Human	RFU	Protein	20	0.2	-0.629794	12.6136	-5.40008	2.54762e-07	6.70382e-06	6.50366	0.646269
7916-10	3	SL004829	Protein S100-A7	S100A7	P31151	6278	S100A7	Human	RFU	Protein	20	0.2	0.138119	8.5263	0.873252	0.383918	0.582147	-6.31162	1.10047
19788-6	3	SL013031	S-adenosylmethionine synthetase isoform type-2	METK2	P31153	4144	MAT2A	Human	RFU	Protein	0.5	0.005	-0.0463735	14.9471	-0.837863	0.403437	0.596482	-6.34149	0.968367
22375-15	3	SL014766	Homeobox protein Hox-A11	HXA11	P31270	3207	HOXA11	Human	RFU	Protein	20	0.2	-0.0788011	9.19641	-0.53374	0.594309	0.755511	-6.54757	0.946844
12479-50	3	SL014768	cAMP-dependent protein kinase type I-beta regulatory subunit	KAP1	P31321	5575	PRKAR1B	Human	RFU	Protein	20	0.2	0.26734	10.9322	2.2011	0.0292538	0.0959636	-4.32561	1.20359
25463-3	3	SL016416	cAMP-dependent protein kinase type II-beta regulatory subunit	KAP3	P31323	5577	PRKAR2B	Human	RFU	Protein	20	0.2	0.113917	11.4457	0.980629	0.328351	0.528008	-6.21352	1.08216
17750-8	3	SL007192	Ribonucleoside-diphosphate reductase subunit M2	RIR2	P31350	6241	RRM2	Human	RFU	Protein	20	0.2	0.0466461	10.459	2.08245	0.0389949	0.118431	-4.56995	1.03286
19584-33	3	SL003849	Fibroblast growth factor 9	FGF9	P31371	2254	FGF9	Human	RFU	Protein	20	0.2	-0.0571784	8.84316	-1.70715	0.0898592	0.217386	-5.25809	0.961142
11263-57	3	SL019372	Calsequestrin-1	CASQ1	P31415	844	CASQ1	Human	RFU	Protein	0.5	0.005	-0.0453792	13.6735	-1.09885	0.273592	0.47245	-6.09255	0.969035
21885-196	3	SL014770	Nucleolysin TIA-1 isoform p40	TIA1	P31483	7072	TIA1	Human	RFU	Protein	20	0.2	0.00512926	11.3897	0.0401217	0.968049	0.984822	-6.68784	1.00356
25288-16	3	SL023561	Dimethylaniline monooxygenase [N-oxide-forming] 3	FMO3	P31513	2328	FMO3	Human	RFU	Protein	20	0.2	0.0765498	12.4005	0.986464	0.32549	0.525399	-6.20787	1.05449
15627-83	3	SL003721	RAC-alpha serine/threonine-protein kinase	PKB	P31749	207	AKT1	Human	RFU	Protein	20	0.2	0.21886	12.1954	2.96449	0.00352665	0.0189291	-2.45691	1.16381
5360-9	2	SL003722	RAC-beta serine/threonine-protein kinase	PKB beta	P31751	208	AKT2	Human	RFU	Protein	20	0.2	0.290891	11.9655	3.89433	0.000147707	0.00161173	0.46794	1.2234
2634-2	2	SL003307	Cytokine receptor common subunit gamma	IL-2 sRg	P31785	3561	IL2RG	Human	RFU	Protein	20	0.2	0.549431	11.5786	6.75485	2.93268e-10	2.32351e-08	13.02	1.46351
4693-72	2	SL008085	3-hydroxyisobutyrate dehydrogenase; mitochondrial	3HIDH	P31937	11112	HIBADH	Human	RFU	Protein	20	0.2	-0.0113792	9.87826	-0.231787	0.817018	0.904846	-6.66201	0.992144
23666-35	3	SL010956	Bifunctional purine biosynthesis protein PURH	PUR9	P31939	471	ATIC	Human	RFU	Protein	0.5	0.005	0.940284	10.9289	7.10468	4.50375e-11	4.51354e-09	14.8325	1.91891
14309-8	3	SL013160	Heterogeneous nuclear ribonucleoprotein H	HNRH1	P31943	3187	HNRNPH1	Human	RFU	Protein	20	0.2	0.0034826	11.8884	0.0536249	0.957305	0.978035	-6.68721	1.00242
16617-14	3	SL003718	Caspase-14	Caspase-14	P31944	23581	CASP14	Human	RFU	Protein	0.5	0.005	0.0338245	10.1635	0.369333	0.712399	0.838234	-6.62106	1.02372
14156-33	3	SL004815	14-3-3 protein beta/alpha	14-3-3 protein beta/alpha	P31946	7529	YWHAB	Human	RFU	Protein	0.5	0.005	0.603759	13.325	4.49234	1.39594e-05	0.000225609	2.68863	1.51967
4829-43	6	SL001737	14-3-3 protein sigma	STRATIFIN	P31947	2810	SFN	Human	RFU	Protein	20	0.2	0.0796256	12.2311	1.23135	0.220115	0.405669	-5.9409	1.05674
5489-18	3	SL010250	Stress-induced-phosphoprotein 1	Stress-induced-phosphoprotein 1	P31948	10963	STIP1	Human	RFU	Protein	0.5	0.005	0.516575	11.0155	5.61755	9.11916e-08	2.94113e-06	7.48877	1.43055
14011-17	3	SL004809	Protein S100-A11	S100A11	P31949	6282	S100A11	Human	RFU	Protein	20	0.2	0.124376	12.1556	1.92718	0.0558433	0.155002	-4.87039	1.09004
22960-8	3	SL010460	Low affinity immunoglobulin gamma Fc region receptor II-b	FCG2B	P31994	2213	FCGR2B	Human	RFU	Protein	20	0.2	0.140374	12.3986	0.832121	0.406661	0.599431	-6.34622	1.10219
18873-8	3	SL008523	Carcinoembryonic antigen-related cell adhesion molecule 8	CEAM8	P31997	1088	CEACAM8	Human	RFU	Protein	20	0.2	-0.189448	13.5764	-2.07924	0.0392938	0.118997	-4.57639	0.876941
4246-40	2	SL004154	Neural cell adhesion molecule L1	NCAM-L1	P32004	3897	L1CAM	Human	RFU	Protein	20	0.2	-0.260433	12.4044	-3.25829	0.00138583	0.00929286	-1.60645	0.834837
12641-3	3	SL019813	Type II inositol 1;4;5-trisphosphate 5-phosphatase	I5P2	P32019	3633	INPP5B	Human	RFU	Protein	20	0.2	0.629506	11.1262	5.04904	1.26788e-06	2.79203e-05	4.96925	1.54704
22386-11	3	SL023038	Homeobox protein OTX1	OTX1	P32242	5013	OTX1	Human	RFU	Protein	20	0.2	-0.0553901	9.4274	-1.84596	0.0668643	0.175612	-5.01872	0.962334
22521-13	3	SL022763	Homeobox protein OTX2	OTX2	P32243	5015	OTX2	Human	RFU	Protein	20	0.2	-0.00156297	8.28039	-0.0533125	0.957554	0.978035	-6.68723	0.998917
18336-31	3	SL011813	Cytidine deaminase	CDA	P32320	978	CDA	Human	RFU	Protein	0.5	0.005	0.0679506	12.0274	1.21354	0.226825	0.414368	-5.96226	1.04823
17756-69	3	SL020918	Deoxycytidylate deaminase	DCTD	P32321	1635	DCTD	Human	RFU	Protein	20	0.2	-0.0862492	10.2527	-0.875297	0.382809	0.581311	-6.30986	0.941969
18170-46	3	SL014772	Pyrroline-5-carboxylate reductase 1; mitochondrial	P5CR1	P32322	5831	PYCR1	Human	RFU	Protein	20	0.2	-0.0176299	9.38883	-0.347639	0.728598	0.84904	-6.62876	0.987854
15326-64	3	SL006479	Guanylate-binding protein 1	GBP1	P32455	2633	GBP1	Human	RFU	Protein	20	0.2	0.650994	14.408	4.61092	8.50723e-06	0.000147058	3.15792	1.57025
18891-98	3	SL014773	Guanylate-binding protein 2	GBP2	P32456	2634	GBP2	Human	RFU	Protein	20	0.2	-0.848214	11.5987	-7.85921	6.87464e-13	1.39192e-10	18.8859	0.555472
17509-6	3	SL008852	4-hydroxyphenylpyruvate dioxygenase	HPPD	P32754	3242	HPD	Human	RFU	Protein	0.5	0.005	-0.0180137	9.92369	-0.271582	0.786316	0.887279	-6.65209	0.987592
7738-299	3	SL013588	Syntaxin-2	STX2	P32856	2054	STX2	Human	RFU	Protein	20	0.2	0.0187049	10.6446	0.758857	0.449126	0.637771	-6.40375	1.01305
6214-84	3	SL017259	Interferon alpha-8	IFNA8	P32881	3445	IFNA8	Human	RFU	Protein	20	0.2	-0.037342	9.7798	-0.574793	0.56629	0.734241	-6.52505	0.974449
11310-8	3	SL004969	Desmoglein-3	Desmoglein-3	P32926	1830	DSG3	Human	RFU	Protein	20	0.2	-0.0237882	10.3689	-0.940613	0.348412	0.547086	-6.25139	0.983646
10512-13	3	SL025888	Cytokine receptor common subunit beta:Extracellular domain	IL3RB:ECD	P32927	1439	CSF2RB	Human	RFU	Protein	20	0.2	-0.0245162	8.71445	-0.590535	0.555719	0.72579	-6.51598	0.98315
21599-6	3	SL021997	Cystathionine gamma-lyase	CGL	P32929	1491	CTH	Human	RFU	Protein	20	0.2	-0.00820784	8.29753	-0.079438	0.93679	0.967587	-6.68551	0.994327
2649-77	2	SL003178	Intercellular adhesion molecule 3	sICAM-3	P32942	3385	ICAM3	Human	RFU	Protein	20	0.2	0.165753	11.4216	3.33474	0.00107538	0.0076622	-1.37371	1.12175
5807-77	3	SL007195	CD70 antigen	CD70	P32970	970	CD70	Human	RFU	Protein	20	0.2	0.0458946	9.35453	1.83373	0.0686713	0.178958	-5.04053	1.03232
3421-54	2	SL004635	Tumor necrosis factor ligand superfamily member 8	CD30 Ligand	P32971	944	TNFSF8	Human	RFU	Protein	20	0.2	0.101204	11.8059	2.20184	0.0292002	0.095874	-4.32405	1.07267
2819-23	2	SL002081	Cadherin-5	Cadherin-5	P33151	1003	CDH5	Human	RFU	Protein	0.5	0.005	-0.118012	14.0039	-2.40623	0.0173322	0.0639667	-3.87339	0.921457
21533-51	3	SL014775	Lymphocyte-specific protein 1	LSP1	P33241	4046	LSP1	Human	RFU	Protein	20	0.2	0.154895	11.4012	1.28452	0.200937	0.380622	-5.8753	1.11334
25464-1	4	SL013771	Cytochrome P450 2C19	CP2CJ	P33261	1557	CYP2C19	Human	RFU	Protein	20	0.2	0.288605	9.89365	1.1627	0.246794	0.440686	-6.02158	1.22146
9995-6	3	SL013164	Deoxyuridine 5'-triphosphate nucleotidohydrolase; mitochondrial	DUT	P33316	1854	DUT	Human	RFU	Protein	20	0.2	0.122005	10.5463	1.94222	0.0539795	0.151155	-4.84225	1.08825
2603-61	2	SL003738	T-lymphocyte activation antigen CD80	B7	P33681	941	CD80	Human	RFU	Protein	20	0.2	0.0970269	10.3029	1.7386	0.0841527	0.207647	-5.20543	1.06957
15303-63	3	SL004826	Protein S100-A5	S100A5	P33763	6276	S100A5	Human	RFU	Protein	20	0.2	0.0447469	11.7277	0.801401	0.424164	0.615393	-6.37098	1.0315
15297-3	3	SL004825	Protein S100-A3	S100A3	P33764	6274	S100A3	Human	RFU	Protein	20	0.2	-0.027378	10.6091	-0.768574	0.443352	0.632653	-6.39642	0.981202
21724-22	3	SL008688	N-acetylgalactosamine-6-sulfatase	GALNS	P34059	2588	GALNS	Human	RFU	Protein	0.5	0.005	0.0196843	11.5085	0.257616	0.797055	0.893727	-6.65575	1.01374
5644-60	3	SL007198	Ribonuclease 4	RNAS4	P34096	6038	RNASE4	Human	RFU	Protein	0.5	0.005	-0.029197	13.5885	-0.587877	0.557497	0.727461	-6.51753	0.979966
4146-58	2	SL004360	Neurotrophin-4	Neurotrophin-5	P34130	4909	NTF4	Human	RFU	Protein	20	0.2	0.00612189	9.34709	0.127543	0.898681	0.949849	-6.68058	1.00425
18922-27	3	SL007199	Macrosialin	CD68	P34810	968	CD68	Human	RFU	Protein	20	0.2	-0.180382	11.5611	-2.88576	0.00447968	0.0224878	-2.67275	0.882469
15668-19	3	SL004079	Bone morphogenetic protein 8B	BMP-8	P34820	656	BMP8B	Human	RFU	Protein	20	0.2	0.00297378	11.1293	0.156347	0.875969	0.940068	-6.67652	1.00206
12334-25	3	SL004695	Serine hydroxymethyltransferase; cytosolic	cSHMT	P34896	6470	SHMT1	Human	RFU	Protein	20	0.2	0.884452	9.68385	9.40051	8.50528e-17	4.42821e-14	27.6252	1.84606
12691-44	3	SL015512	Serine hydroxymethyltransferase; mitochondrial	GLYM	P34897	6472	SHMT2	Human	RFU	Protein	20	0.2	-0.145585	12.3335	-1.22762	0.22151	0.40762	-5.9454	0.904013
[truncated: 4,403 more rows]

## Sheet: 2_PsA_male_v_ctrl_male
SeqId	SeqIdVersion	SomaId	TargetFullName	Target	UniProt	EntrezGeneID	EntrezGeneSymbol	Organism	Units	Type	Dilution	Dilution2	logFC	AveExpr	t	P.Value	adj.P.Val	B	FC
25284-47	3	SL022666	Ubiquitin-like modifier-activating enzyme 6	UBA6	A0AVT1	55236	UBA6	Human	RFU	Protein	20	0.2	1.03344	13.0505	5.69452	2.26921e-07	1.28976e-05	6.77917	2.0469
23256-21	3	SL023598	TLD domain-containing protein 2	TLDC2	A0PJX2	140711	TLDC2	Human	RFU	Protein	20	0.2	-0.0341041	8.85647	-1.29895	0.197928	0.406852	-5.73075	0.976638
7939-1	3	SL018334	Putative uncharacterized protein PQLC2L	CC055	A1A4F0	152078	SLC66A1L	Human	RFU	Protein	20	0.2	-0.0270548	11.0868	-0.468528	0.640762	0.802356	-6.45047	0.981422
11324-3	3	SL006952	Peroxidasin-like protein	PXDNL	A1KZ92	137902	PXDNL	Human	RFU	Protein	20	0.2	0.131183	10.4091	1.0102	0.315636	0.536787	-6.05595	1.09519
24290-5	3	SL023736	Uncharacterized protein C20orf202	CT202	A1L168	400831	C20orf202	Human	RFU	Protein	20	0.2	0.0147018	11.136	0.435892	0.664163	0.816604	-6.46509	1.01024
7989-5	3	SL018345	Uncharacterized protein C1orf226	CA226	A1L170	400793	C1orf226	Human	RFU	Protein	20	0.2	0.0812243	11.9618	0.723096	0.471863	0.672154	-6.30056	1.05792
9030-56	3	SL018827	Uncharacterized protein C17orf89	CQ089	A1L188	284184	NDUFAF8	Human	RFU	Protein	20	0.2	-0.0105375	10.0923	-0.322745	0.747784	0.865999	-6.50764	0.992723
22532-59	3	SL022955	PLAC8-like protein 1	PL8L1	A1L4L8	153770	PLAC8L1	Human	RFU	Protein	20	0.2	-0.101826	11.4121	-1.72489	0.0886546	0.244311	-5.11064	0.931853
25297-11	3	SL023254	SH3 and PX domain-containing protein 2B	SPD2B	A1X283	285590	SH3PXD2B	Human	RFU	Protein	20	0.2	0.0644076	10.0527	0.444591	0.657892	0.812239	-6.4613	1.04566
24642-21	3	SL023249	Protein FAM92A	FA92A	A1XBS5	137392	FAM92A	Human	RFU	Protein	20	0.2	0.0575657	10.3497	1.45364	0.150207	0.344403	-5.52458	1.04071
25459-3	3	SL023704	O-acetyl-ADP-ribose deacetylase MACROD2	MACD2	A1Z1Q3	140733	MACROD2	Human	RFU	Protein	20	0.2	-0.971028	10.4766	-9.88305	3.07586e-15	7.47331e-12	24.197	0.510143
22124-94	3	SL022803	Dystrotelin	DYTN	A2CJ06	391475	DYTN	Human	RFU	Protein	20	0.2	-0.227636	11.7018	-1.82365	0.0721771	0.213428	-4.9437	0.854033
21157-6	3	SL022072	Hydroxylysine kinase	HYKK	A2RU49	123688	HYKK	Human	RFU	Protein	20	0.2	-0.026451	10.513	-0.467538	0.641467	0.802722	-6.45093	0.981833
22469-103	3	SL022950	Homeobox protein HMX2	HMX2	A2RU54	3167	HMX2	Human	RFU	Protein	20	0.2	0.0733756	9.87136	1.2483	0.215792	0.428586	-5.79345	1.05218
9981-18	3	SL025905	Protein FAM234B:C-term	K1467:C-term	A2RU67	57613	FAM234B	Human	RFU	Protein	20	0.2	-0.118313	10.0428	-3.29203	0.00151676	0.0135986	-1.53769	0.921264
21131-109	3	SL022278	tRNA wybutosine-synthesizing protein 5	TYW5	A2RUC4	129450	TYW5	Human	RFU	Protein	20	0.2	0.459644	11.152	3.48219	0.000831957	0.00845464	-0.984241	1.3752
9526-3	3	SL019000	Colipase-like protein 1	COLL1	A2RUU4	340204	CLPSL1	Human	RFU	Protein	0.5	0.005	0.099449	9.66373	1.17657	0.243076	0.458986	-5.87815	1.07136
24319-19	3	SL023745	D-ribitol-5-phosphate cytidylyltransferase	ISPD	A4D126	729920	CRPPA	Human	RFU	Protein	20	0.2	0.109282	9.83522	2.2101	0.0301394	0.115481	-4.21028	1.07869
24447-26	3	SL023741	Protein FAM221A	F221A	A4D161	340277	FAM221A	Human	RFU	Protein	20	0.2	0.442092	9.54775	2.97234	0.00396773	0.0279428	-2.4151	1.35857
24712-6	3	SL023534	GTP-binding protein 10	GTPBA	A4D1E9	85865	GTPBP10	Human	RFU	Protein	20	0.2	-0.0195162	9.86967	-0.302023	0.763468	0.875576	-6.51406	0.986563
10762-2	3	SL025911	Killer cell lectin-like receptor subfamily G member 2:N-term	KLRG2:N-term	A4D1S0	346689	KLRG2	Human	RFU	Protein	20	0.2	-0.119803	8.67016	-1.80544	0.0750068	0.219172	-4.97512	0.920313
5653-23	3	SL017074	Probable inactive serine protease 37	PRS37	A4D1T9	136242	PRSS37	Human	RFU	Protein	20	0.2	0.0488611	8.41501	0.530361	0.597424	0.773475	-6.4199	1.03445
13055-53	3	SL019564	PH and SEC7 domain-containing protein 1	PSD1	A5PKW4	5662	PSD	Human	RFU	Protein	20	0.2	-0.0426486	10.2204	-0.450064	0.653958	0.8097	-6.45887	0.970871
24314-9	3	SL023637	Trafficking protein particle complex subunit 13	TPC13	A5PLN9	80006	TRAPPC13	Human	RFU	Protein	20	0.2	0.0530766	10.7207	0.845399	0.400569	0.616812	-6.20607	1.03748
13482-14	3	SL020129	CCR4-NOT transcription complex subunit 1	CNOT1	A5YKK6	23019	CNOT1	Human	RFU	Protein	20	0.2	0.2514	12.156	2.18278	0.0321723	0.120754	-4.26623	1.19036
8929-7	3	SL018696	Transcription factor TFIIIB component B'' homolog	BDP1	A6H8Y1	55814	BDP1	Human	RFU	Protein	20	0.2	-0.0321489	12.2293	-0.603448	0.548026	0.734829	-6.37892	0.977963
25493-11	4	SL023775	Protein FAM221B	F221B	A6H8Z2	392307	FAM221B	Human	RFU	Protein	20	0.2	0.0545639	9.4023	1.2994	0.197775	0.406767	-5.73018	1.03855
13378-80	3	SL020102	Glutaredoxin-like protein C5orf63	YD286	A6NC05	401207	C5orf63	Human	RFU	Protein	20	0.2	-0.0324727	11.2831	-0.757031	0.451396	0.657519	-6.27579	0.977743
20965-18	3	SL022100	Microtubule-associated proteins 1A/1B light chain 3 beta 2	MP3B2	A6NCE7	643246	MAP1LC3B2	Human	RFU	Protein	0.5	0.005	-0.147105	12.0262	-1.27627	0.205788	0.415279	-5.75913	0.903061
11716-28	3	SL019575	Leucine-rich repeat; immunoglobulin-like domain and transmembrane domain-containing protein 2	LRIT2	A6NDA9	340745	LRIT2	Human	RFU	Protein	20	0.2	0.0470085	10.1252	0.31988	0.749946	0.86685	-6.50855	1.03312
18235-16	3	SL020904	Glycerol-3-phosphate phosphatase	PGP	A6NDG6	283871	PGP	Human	RFU	Protein	20	0.2	0.372036	12.0751	4.63275	1.48335e-05	0.000331399	2.79347	1.29418
12742-160	3	SL019870	Transmembrane protein 8B	TMM8B	A6NDV4	51754	TMEM8B	Human	RFU	Protein	20	0.2	-0.0425709	11.6919	-0.319551	0.750195	0.866863	-6.50866	0.970923
23342-4	3	SL023642	Arrestin domain-containing protein 5	ARRD5	A6NEK1	645432	ARRDC5	Human	RFU	Protein	20	0.2	-0.216539	14.4564	-2.45338	0.0164673	0.0758245	-3.68561	0.860627
7925-18	3	SL018348	Single-pass membrane and coiled-coil domain-containing protein 2	CL070	A6NFE2	341346	SMCO2	Human	RFU	Protein	20	0.2	0.0682426	10.9164	1.98133	0.0512086	0.169682	-4.65967	1.04844
18888-37	3	SL021138	Fatty acid-binding protein 12	FBP12	A6NFH5	646486	FABP12	Human	RFU	Protein	20	0.2	0.151403	10.9066	1.30236	0.196768	0.405697	-5.72645	1.11065
20996-107	3	SL022220	Succinate dehydrogenase assembly factor 1; mitochondrial	SDHF1	A6NFY7	644096	SDHAF1	Human	RFU	Protein	20	0.2	0.0660615	11.097	2.43614	0.0172116	0.0782143	-3.72435	1.04685
23519-91	3	SL023785	Transmembrane protein 221	TM221	A6NGB7	100130519	TMEM221	Human	RFU	Protein	20	0.2	0.0333996	10.4571	0.496283	0.621142	0.789039	-6.43721	1.02342
6478-2	3	SL017460	IgLON family member 5	IGLO5	A6NGN9	402665	IGLON5	Human	RFU	Protein	20	0.2	-0.241716	11.7144	-3.41746	0.00102303	0.00999576	-1.17518	0.845739
8888-33	3	SL018720	Small integral membrane protein 9	CX068	A6NGZ8	100132963	SMIM9	Human	RFU	Protein	20	0.2	-0.0134006	10.67	-0.530173	0.597554	0.773475	-6.42	0.990754
7948-129	3	SL010876	Glycolipid transfer protein domain-containing protein 2	GLTD2	A6NH11	388323	GLTPD2	Human	RFU	Protein	0.5	0.005	0.121038	10.2087	1.66208	0.100659	0.265732	-5.21234	1.08752
9578-263	3	SL019041	MANSC domain-containing protein 4	MANS4	A6NHS7	100287284	MANSC4	Human	RFU	Protein	20	0.2	-0.0140226	9.09206	-0.249921	0.80333	0.896017	-6.52833	0.990327
24418-14	3	SL023743	Homeobox protein HMX3	HMX3	A6NHT5	340784	HMX3	Human	RFU	Protein	20	0.2	0.0322868	9.00875	0.734795	0.464749	0.667032	-6.29215	1.02263
7967-38	3	SL018313	Putative POTE ankyrin domain family member M	POTEM	A6NI47	641455	POTEM	Human	RFU	Protein	20	0.2	0.00217416	6.87832	0.0381486	0.96967	0.986039	-6.55862	1.00151
7787-25	3	SL018231	Leukocyte immunoglobulin-like receptor subfamily A member 5	LIRA5	A6NI73	353514	LILRA5	Human	RFU	Protein	0.5	0.005	0.110558	11.4467	1.5109	0.135004	0.322743	-5.44271	1.07965
20932-10	3	SL021975	Coiled-coil domain-containing protein 69	CCD69	A6NI79	26112	CCDC69	Human	RFU	Protein	0.5	0.005	-0.00806724	11.4274	-0.210924	0.833517	0.91471	-6.53725	0.994424
21105-23	3	SL022287	Protein unc-119 homolog B	U119B	A6NIH7	84747	UNC119B	Human	RFU	Protein	20	0.2	0.879931	9.92853	3.79771	0.000293962	0.00365023	-0.01782	1.84029
25484-120	3	SL021128	AT-rich interactive domain-containing protein 3C	ARI3C	A6NKF2	138715	ARID3C	Human	RFU	Protein	20	0.2	0.547181	10.1076	2.59394	0.011399	0.0585602	-3.3613	1.46123
20434-23	3	SL022156	Purkinje cell protein 4-like protein 1	PC4L1	A6NKN8	654790	PCP4L1	Human	RFU	Protein	20	0.2	0.11665	9.02019	1.26089	0.211247	0.421857	-5.77809	1.08421
24662-78	3	SL023641	Tetratricopeptide repeat protein 36	TTC36	A6NLP5	143941	TTC36	Human	RFU	Protein	20	0.2	-0.161162	10.5615	-1.49326	0.139552	0.328975	-5.46824	0.894305
8897-3	3	SL018694	Leucine-rich repeat-containing protein 37A2	L37A2	A6NM11	474170	LRRC37A2	Human	RFU	Protein	20	0.2	-0.0402833	10.4556	-0.936053	0.352241	0.572895	-6.12672	0.972464
21009-28	3	SL022235	Sentan	SNTAN	A6NMZ2	132203	SNTN	Human	RFU	Protein	20	0.2	0.0683549	9.61771	0.800155	0.426141	0.638466	-6.24271	1.04852
8034-6	3	SL018398	Dorsal root ganglia homeobox protein	DRGX	A6NNA5	644168	DRGX	Human	RFU	Protein	20	0.2	-0.00126817	9.77345	-0.0314162	0.975021	0.988522	-6.55885	0.999121
24437-6	3	SL023783	YjeF N-terminal domain-containing protein 3	YJEN3	A6XGL0	374887	YJEFN3	Human	RFU	Protein	20	0.2	0.0687234	9.10364	0.710112	0.47983	0.680047	-6.30974	1.04879
15482-12	3	SL012348	Alpha-2-macroglobulin-like protein 1	A2ML1	A8K2U0	144568	A2ML1	Human	RFU	Protein	20	0.2	0.193922	10.2059	0.965799	0.33724	0.558317	-6.09896	1.14387
10713-151	3	SL017073	CMRF35-like molecule 7	CLM7	A8K4G0	124599	CD300LB	Human	RFU	Protein	20	0.2	-0.0562831	7.55609	-0.877323	0.383105	0.602731	-6.17903	0.961739
10496-11	3	SL009322	Calcium-activated chloride channel regulator 1	CaCC	A8K7I4	1179	CLCA1	Human	RFU	Protein	20	0.2	0.133448	10.6546	1.35402	0.179785	0.385087	-5.65988	1.09691
25220-8	3	SL023179	Cysteine-rich tail protein 1	CRTP1	A8MQ03	375791	CYSRT1	Human	RFU	Protein	20	0.2	-0.400758	10.3594	-1.46012	0.148421	0.341775	-5.51546	0.75746
24412-1	3	SL023740	Synaptonemal complex central element protein 1-like	SYC1L	A8MT33	100130958	SYCE1L	Human	RFU	Protein	20	0.2	-0.480593	10.2458	-2.21669	0.0296666	0.114048	-4.19671	0.716683
13479-8	3	SL020149	Protein FAM171A2	F1712	A8MVW0	284069	FAM171A2	Human	RFU	Protein	0.5	0.005	0.037683	12.1676	0.455572	0.65001	0.808243	-6.4564	1.02646
9116-28	3	SL025879	HEPACAM family member 2:Isoform 1; Cytoplasmic domain	HECA2:CD	A8MVW5	253012	HEPACAM2	Human	RFU	Protein	20	0.2	-0.0493752	10.0154	-1.11647	0.267773	0.487883	-5.94539	0.966355
8363-18	3	SL018473	UPF0577 protein KIAA1324-like	K132L	A8MWY0	222223	ELAPOR2	Human	RFU	Protein	20	0.2	0.027983	9.54579	0.477164	0.634629	0.797936	-6.44643	1.01959
11155-16	3	SL019315	Collagen alpha-5(VI) chain	CO6A5	A8TX70	256076	COL6A5	Human	RFU	Protein	20	0.2	-0.262464	9.00834	-1.63957	0.105271	0.272971	-5.24793	0.833663
6633-43	3	SL017508	Uroplakin-3b-like protein	UPK3L	B0FP48	100134938	None	Human	RFU	Protein	20	0.2	-0.0200699	11.1022	-0.359861	0.719959	0.849224	-6.49508	0.986185
24957-6	3	SL014551	Espin	ESPN	B1AK53	83715	None	Human	RFU	Protein	20	0.2	0.183857	10.453	1.77392	0.0801232	0.229567	-5.02882	1.13592
8355-80	3	SL018469	Isthmin-1	ISM1	B1AKI9	140862	None	Human	RFU	Protein	20	0.2	0.0189704	10.3379	0.515693	0.607581	0.779694	-6.42749	1.01324
7995-16	3	SL018331	von Willebrand factor C domain-containing protein 2-like	VWC2L	B2RUY7	402117	None	Human	RFU	Protein	20	0.2	0.00445283	10.1997	0.189545	0.850176	0.922034	-6.5415	1.00309
12531-5	3	SL019768	Endogenous retrovirus group V member 1 Env polyprotein	ERVV1	B6SEH8		ERVV-1	Human	RFU	Protein	20	0.2	0.0628823	11.0974	0.389098	0.698303	0.836785	-6.48422	1.04455
24423-9	3	SL023765	Protein phosphatase 1 regulatory subunit 3G	PP13G	B7ZBB8	648791	None	Human	RFU	Protein	20	0.2	0.0895688	9.158	1.16489	0.247743	0.465291	-5.89148	1.06405
23386-38	3	SL023759	T-complex protein 10A homolog 2	TCP2L	B9ZVM9	401285	None	Human	RFU	Protein	20	0.2	0.245396	11.2094	1.15944	0.249944	0.467618	-5.89766	1.18542
23424-4	3	SL023786	Ankyrin repeat domain-containing protein 63	ANR63	C9JTQ0	100131244	None	Human	RFU	Protein	20	0.2	-0.0474844	10.6612	-0.652472	0.516086	0.710703	-6.3485	0.967622
8383-20	3	SL018492	Uncharacterized protein C11orf94	CK094	C9JXX5	143678	None	Human	RFU	Protein	20	0.2	0.114061	10.1283	1.42911	0.157111	0.354437	-5.55873	1.08227
8927-6	3	SL018723	Uncharacterized protein C7orf73	CG073	E0CX11	647087	None	Human	RFU	Protein	20	0.2	-0.011172	10.6903	-0.301072	0.76419	0.875576	-6.51435	0.992286
21821-9	3	SL021179	Peptidyl-prolyl cis-trans isomerase A-like 4D	PAL4D	F5H284	645142	None	Human	RFU	Protein	20	0.2	-0.0502243	11.9445	-0.790572	0.431679	0.64267	-6.25022	0.965786
23335-31	3	SL023778	Protein FAM229A	F229A	H3BQW9	100128071	None	Human	RFU	Protein	20	0.2	-0.0553718	7.29299	-1.19175	0.237105	0.454327	-5.86063	0.962346
23536-14	3	SL023781	Uncharacterized protein C19orf84	CS084	I3L1E1	147646	None	Human	RFU	Protein	20	0.2	0.0457644	8.69851	1.78788	0.0778234	0.22503	-5.00516	1.03223
21895-36	3	SL022648	Interferon lambda-4	IFNL4	K9M1U5	101180976	None	Human	RFU	Protein	20	0.2	-0.0798644	12.7858	-1.50712	0.13597	0.323989	-5.44821	0.946147
21144-160	3	SL021448	Serine/threonine-protein kinase Sgk1	SGK1	O00141	6446	SGK1	Human	RFU	Protein	20	0.2	0.0277716	10.2675	1.08437	0.281663	0.501598	-5.97992	1.01944
19114-8	3	SL014563	Thymidine kinase 2; mitochondrial	KITM	O00142	7084	TK2	Human	RFU	Protein	20	0.2	0.0638585	10.6284	0.383604	0.702354	0.839599	-6.48632	1.04526
22591-4	3	SL022636	Frizzled-9	FZD9	O00144	8326	FZD9	Human	RFU	Protein	20	0.2	-0.238965	10.216	-0.995551	0.32266	0.545171	-6.07035	0.847353
11428-31	3	SL006955	PDZ and LIM domain protein 1	PDLI1	O00151	9124	PDLIM1	Human	RFU	Protein	20	0.2	-0.143403	11.1763	-0.886292	0.378285	0.598507	-6.17125	0.905381
20241-9	3	SL006956	Synaptosomal-associated protein 23	SNP23	O00161	8773	SNAP23	Human	RFU	Protein	0.5	0.005	-0.239529	12.7915	-2.78959	0.00668236	0.0398912	-2.88507	0.847022
21206-218	3	SL018349	HCLS1-associated protein X-1	HAX1	O00165	10456	HAX1	Human	RFU	Protein	20	0.2	-0.033185	11.4267	-0.76202	0.448431	0.654925	-6.27206	0.97726
21152-25	3	SL022038	Eyes absent homolog 2	EYA2	O00167	2139	EYA2	Human	RFU	Protein	0.5	0.005	0.00263932	11.3638	0.0732339	0.941814	0.972913	-6.55668	1.00183
3839-60	2	SL011629	AH receptor-interacting protein	AIP	O00170	9049	AIP	Human	RFU	Protein	20	0.2	0.357053	11.2801	4.74653	9.65086e-06	0.000236057	3.20125	1.28081
4128-27	2	SL003104	C-C motif chemokine 24	Eotaxin-2	O00175	6369	CCL24	Human	RFU	Protein	20	0.2	0.138605	9.70123	2.7332	0.00781457	0.0445689	-3.02524	1.10084
9197-4	3	SL008486	Galectin-9	LEG9	O00182	3965	LGALS9	Human	RFU	Protein	20	0.2	0.0246761	10.7106	0.745019	0.458582	0.662354	-6.28469	1.01725
10076-1	3	SL019225	AP-4 complex subunit mu-1	AP4M1	O00189	9179	AP4M1	Human	RFU	Protein	20	0.2	0.112156	11.0634	1.67739	0.0976181	0.25997	-5.18788	1.08084
13596-3	3	SL006957	Ras-related protein Rab-27B	RB27B	O00194	5874	RAB27B	Human	RFU	Protein	20	0.2	-0.20456	12.9418	-1.71195	0.091026	0.248035	-5.13187	0.867803
8008-28	3	SL006958	Activator of apoptosis harakiri	HRK	O00198	8739	HRK	Human	RFU	Protein	20	0.2	0.019615	11.6018	0.566225	0.572926	0.754655	-6.40044	1.01369
17209-27	3	SL020906	Sulfotransferase family cytosolic 2B member 1	ST2B1	O00204	6820	SULT2B1	Human	RFU	Protein	20	0.2	-0.0276649	11.8793	-0.753493	0.453506	0.658762	-6.27843	0.981007
11101-18	3	SL004489	Toll-like receptor 4	TLR4	O00206	7099	TLR4	Human	RFU	Protein	20	0.2	0.0152861	8.73673	0.326062	0.745283	0.864201	-6.50657	1.01065
3647-49	4	SL018625	Toll-like receptor 4:Lymphocyte antigen 96 complex	TLR4:MD-2 complex	O00206|Q9Y6Y9	7099|23643	TLR4|LY96	Human	RFU	Protein	20	0.2	-0.123655	11.5106	-2.33918	0.0219833	0.0932689	-3.93778	0.917859
12442-4	3	SL019715	Rho-related GTP-binding protein RhoD	RHOD	O00212	29984	RHOD	Human	RFU	Protein	20	0.2	-0.0757413	8.89182	-0.374318	0.709221	0.842491	-6.48981	0.948854
14206-28	3	SL025794	Amyloid beta A4 precursor protein-binding family B member 1:Phosphotyrosine Interaction Domain 2	APBB1:PID 2	O00213	322	APBB1	Human	RFU	Protein	20	0.2	-0.0327558	7.66498	-0.846643	0.39988	0.616267	-6.20504	0.977551
4909-68	1	SL005167	Galectin-8	Galectin-8	O00214	3964	LGALS8	Human	RFU	Protein	20	0.2	-0.144116	8.07653	-1.7015	0.0929786	0.251941	-5.14891	0.904934
4832-75	2	SL004156	Tumor necrosis factor receptor superfamily member 10A	TRAIL R1	O00220	8797	TNFRSF10A	Human	RFU	Protein	20	0.2	0.0500035	11.007	1.15674	0.251039	0.468705	-5.90071	1.03527
20071-53	3	SL004546	I-kappa-B-epsilon	IKB-epsilon	O00221	4794	NFKBIE	Human	RFU	Protein	20	0.2	0.459133	9.74424	1.55634	0.123826	0.30318	-5.37563	1.37472
13572-43	3	SL010941	26S proteasome non-ATPase regulatory subunit 11	PSD11	O00231	5717	PSMD11	Human	RFU	Protein	20	0.2	0.587442	12.1996	3.66867	0.000452739	0.0052103	-0.42006	1.50258
13931-22	3	SL012980	26S proteasome non-ATPase regulatory subunit 9	PSMD9	O00233	5715	PSMD9	Human	RFU	Protein	20	0.2	0.920488	12.1933	5.0744	2.72392e-06	8.92918e-05	4.40451	1.89276
10550-37	3	SL004132	Bone morphogenetic protein receptor type-1B	BMP RIB	O00238	658	BMPR1B	Human	RFU	Protein	20	0.2	0.00992644	9.58927	0.278143	0.781666	0.884859	-6.52093	1.0069
6247-9	3	SL008942	Signal-regulatory protein beta-1	SIRB1	O00241	10326	SIRPB1	Human	RFU	Protein	20	0.2	-0.0676239	11.6947	-0.430086	0.668363	0.818532	-6.46758	0.954208
19233-75	3	SL006960	Copper transport protein ATOX1	ATOX1	O00244	475	ATOX1	Human	RFU	Protein	20	0.2	-0.137646	10.726	-1.26307	0.210466	0.421105	-5.77541	0.909001
2813-11	2	SL006924	Agouti-related protein	ART	O00253	181	AGRP	Human	RFU	Protein	20	0.2	-0.163811	10.5535	-2.48102	0.0153346	0.0720193	-3.62304	0.892664
24896-5	3	SL023247	Menin	MEN1	O00255	4221	MEN1	Human	RFU	Protein	20	0.2	0.0222253	8.22087	0.6085	0.544689	0.732197	-6.37589	1.01552
7863-50	3	SL008875	Membrane-associated progesterone receptor component 1	PGRC1	O00264	10857	PGRMC1	Human	RFU	Protein	20	0.2	0.0535659	13.2075	0.60973	0.543878	0.73211	-6.37515	1.03783
21249-115	3	SL006961	DNA fragmentation factor subunit alpha	DFFA	O00273	1676	DFFA	Human	RFU	Protein	20	0.2	0.078059	12.546	2.22376	0.0291663	0.112782	-4.1821	1.0556
12726-3	3	SL019868	Regulatory factor X-associated protein	RFXAP	O00287	5994	RFXAP	Human	RFU	Protein	20	0.2	0.154801	10.3841	1.63356	0.10653	0.274705	-5.25736	1.11327
15503-20	3	SL004647	Left-right determination factor 2	Lefty-A	O00292	7044	LEFTY2	Human	RFU	Protein	20	0.2	-0.352366	9.68382	-3.66303	0.00046127	0.00526165	-0.437414	0.783299
21146-187	3	SL022275	Tubby-related protein 1	TULP1	O00294	7287	TULP1	Human	RFU	Protein	20	0.2	-0.0359289	8.19165	-0.534396	0.594644	0.771238	-6.41777	0.975404
5013-2	1	SL004915	Chloride intracellular channel protein 1	NCC27	O00299	1192	CLIC1	Human	RFU	Protein	20	0.2	0.0416235	14.3456	0.343296	0.732333	0.856524	-6.50085	1.02927
8304-50	3	SL002539	Tumor necrosis factor receptor superfamily member 11B	OPG	O00300	4982	TNFRSF11B	Human	RFU	Protein	20	0.2	-0.200487	12.6754	-1.9978	0.0493538	0.165702	-4.62879	0.870257
11130-158	3	SL019338	Voltage-dependent L-type calcium channel subunit beta-4	CACB4	O00305	785	CACNB4	Human	RFU	Protein	20	0.2	-0.0610093	9.34945	-0.936532	0.351996	0.572895	-6.12628	0.958593
21670-52	3	SL021745	NEDD4-like E3 ubiquitin-protein ligase WWP2	WWP2	O00308	11060	WWP2	Human	RFU	Protein	20	0.2	0.0503065	11.0099	0.876881	0.383343	0.602975	-6.17941	1.03548
23210-4	3	SL022857	ETS translocation variant 2	ETV2	O00321	2116	ETV2	Human	RFU	Protein	20	0.2	0.0603404	10.3873	0.367077	0.714592	0.845839	-6.49247	1.04271
18319-7	3	SL007950	Pyruvate dehydrogenase protein X component; mitochondrial	ODPX	O00330	8050	PDHX	Human	RFU	Protein	20	0.2	0.0198775	9.99968	0.252106	0.801647	0.895228	-6.52778	1.01387
17811-78	3	SL014570	Sulfotransferase 1C2	ST1C2	O00338	6819	SULT1C2	Human	RFU	Protein	20	0.2	0.0110867	11.2837	0.243864	0.808	0.89865	-6.52981	1.00771
3325-2	2	SL010465	Matrilin-2	MATN2	O00339	4147	MATN2	Human	RFU	Protein	0.5	0.005	-0.0947647	13.1403	-1.79349	0.0769141	0.222825	-4.99559	0.936425
6217-23	3	SL006394	Sulfhydryl oxidase 1	QSCN6	O00391	5768	QSOX1	Human	RFU	Protein	0.005	5e-05	-0.0173049	11.6656	-0.310316	0.757179	0.871204	-6.51154	0.988077
18311-44	3	SL016368	Dynactin subunit 6	DCTN6	O00399	10671	DCTN6	Human	RFU	Protein	20	0.2	0.176991	9.47596	0.92777	0.356494	0.576929	-6.13429	1.13052
25082-3	3	SL023201	Neural Wiskott-Aldrich syndrome protein	WASL	O00401	8976	WASL	Human	RFU	Protein	20	0.2	-0.11856	9.42365	-1.66934	0.0992065	0.262662	-5.20075	0.921107
5246-64	3	SL005730	cGMP-dependent 3';5'-cyclic phosphodiesterase	cGMP-stimulated PDE	O00408	5138	PDE2A	Human	RFU	Protein	0.005	5e-05	-0.0278301	9.50022	-0.589362	0.557385	0.742738	-6.38722	0.980894
12332-7	3	SL019680	Eukaryotic elongation factor 2 kinase	EF2K	O00418	29904	EEF2K	Human	RFU	Protein	20	0.2	-0.345414	11.4768	-2.38629	0.0195349	0.0858803	-3.835	0.787082
12830-4	3	SL019934	Histone deacetylase complex subunit SAP18	SAP18	O00422	10284	SAP18	Human	RFU	Protein	20	0.2	0.292279	11.5436	2.96077	0.00410351	0.0287601	-2.44557	1.22457
21452-3	3	SL011156	Dynamin-1-like protein	DNM1L	O00429	10059	DNM1L	Human	RFU	Protein	20	0.2	0.0225084	11.867	0.235511	0.814452	0.903583	-6.5318	1.01572
21369-15	3	SL022215	RNA 3'-terminal phosphate cyclase	RTCA	O00442	8634	RTCA	Human	RFU	Protein	20	0.2	1.44246	14.3306	7.72263	3.95129e-11	1.60005e-08	15.1	2.71784
14028-22	3	SL020311	Phosphatidylinositol 4-phosphate 3-kinase C2 domain-containing subunit alpha	P3C2A	O00443	5286	PIK3C2A	Human	RFU	Protein	20	0.2	-0.0179111	11.8197	-0.522594	0.602792	0.776336	-6.42394	0.987662
9099-19	3	SL014571	Synaptotagmin-5	SYT5	O00445	6861	SYT5	Human	RFU	Protein	20	0.2	-0.0608244	11.4809	-1.85182	0.0679765	0.204406	-4.89454	0.958716
2515-14	3	SL004143	GDNF family receptor alpha-2	GFRa-2	O00451	2675	GFRA2	Human	RFU	Protein	0.5	0.005	0.0459598	11.6713	0.673516	0.502683	0.699545	-6.33472	1.03237
9531-24	3	SL014572	Leukocyte-specific transcript 1 protein	LST1	O00453	7940	LST1	Human	RFU	Protein	20	0.2	0.134818	11.9224	1.6318	0.106901	0.275126	-5.26011	1.09795
25428-103	3	SL023624	Interferon-related developmental regulator 1	IFRD1	O00458	3475	IFRD1	Human	RFU	Protein	20	0.2	-0.182702	10.0156	-1.72611	0.0884335	0.243794	-5.10863	0.881052
6382-17	3	SL008934	Beta-mannosidase	MANBA	O00462	4126	MANBA	Human	RFU	Protein	20	0.2	-0.34537	12.4116	-4.01403	0.000139844	0.00196743	0.677134	0.787106
15483-377	3	SL005368	Agrin	Agrin	O00468	375790	AGRN	Human	RFU	Protein	0.5	0.005	0.0937978	11.8547	1.1115	0.269892	0.489974	-5.95081	1.06718
6923-1	3	SL012351	Procollagen-lysine;2-oxoglutarate 5-dioxygenase 2	PLOD2	O00469	5352	PLOD2	Human	RFU	Protein	20	0.2	-0.0292532	10.5712	-0.367885	0.713992	0.845538	-6.49218	0.979927
11494-4	3	SL019480	RNA polymerase II elongation factor ELL2	ELL2	O00472	22936	ELL2	Human	RFU	Protein	20	0.2	-0.0683005	10.7374	-0.633012	0.528646	0.720378	-6.36086	0.953761
17692-2	3	SL006193	Butyrophilin subfamily 3 member A3	BT3A3	O00478	10384	BTN3A3	Human	RFU	Protein	20	0.2	-0.0214823	9.47081	-0.584098	0.560902	0.745653	-6.39028	0.98522
7081-2	4	SL014573	Butyrophilin subfamily 3 member A1	BT3A1	O00481	11119	BTN3A1	Human	RFU	Protein	20	0.2	0.0377351	10.3924	0.418851	0.676519	0.822298	-6.47231	1.0265
12444-39	3	SL006967	Nuclear receptor subfamily 5 group A member 2	NR5A2	O00482	2494	NR5A2	Human	RFU	Protein	20	0.2	0.0710211	9.67557	1.90252	0.0609308	0.190939	-4.80431	1.05046
23618-23	3	SL023295	Zinc finger protein 593	ZN593	O00488	51042	ZNF593	Human	RFU	Protein	20	0.2	0.154457	9.14227	1.60808	0.112008	0.284172	-5.29698	1.113
9574-11	3	SL019026	Myc box-dependent-interacting protein 1	BIN1	O00499	274	BIN1	Human	RFU	Protein	0.5	0.005	0.136395	10.3001	0.88013	0.381592	0.601586	-6.1766	1.09916
6407-63	3	SL012352	Ladinin-1	LAD1	O00515	3898	LAD1	Human	RFU	Protein	20	0.2	-0.16121	8.14206	-2.09091	0.0399132	0.142332	-4.44985	0.894275
8958-51	3	SL008936	Neural cell adhesion molecule L1-like protein	CHL1	O00533	10752	CHL1	Human	RFU	Protein	0.005	5e-05	-0.0881109	12.4598	-2.26246	0.0265556	0.105888	-4.10136	0.940754
4267-81	3	SL011772	Pescadillo homolog	PESC	O00541	23481	PES1	Human	RFU	Protein	20	0.2	0.141815	9.24745	1.89815	0.0615121	0.192265	-4.81216	1.10329
8264-43	3	SL006970	Delta-like protein 1	DLL1	O00548	28514	DLL1	Human	RFU	Protein	0.5	0.005	0.308951	11.372	4.95224	4.38308e-06	0.000130936	3.95152	1.23881
19802-22	3	SL013709	Receptor-binding cancer antigen expressed on SiSo cells	RCAS1	O00559	9166	EBAG9	Human	RFU	Protein	20	0.2	0.338194	12.3678	3.82045	0.000272172	0.0034442	0.0540551	1.26417
17806-6	3	SL005369	Syntenin-1	Syntenin 1	O00560	6386	SDCBP	Human	RFU	Protein	20	0.2	0.0324698	15.4248	0.398916	0.691085	0.83289	-6.48039	1.02276
16913-8	3	SL008937	Ribonuclease T2	RNT2	O00584	8635	RNASET2	Human	RFU	Protein	20	0.2	-0.165992	10.9979	-1.87697	0.0643997	0.197979	-4.85005	0.891316
2516-57	3	SL003193	C-C motif chemokine 21	6Ckine	O00585	6366	CCL21	Human	RFU	Protein	0.5	0.005	0.0512875	12.4055	0.468748	0.640605	0.802356	-6.45037	1.03619
5605-77	3	SL006973	Beta-1;3-N-acetylglucosaminyltransferase manic fringe	MFNG	O00587	4242	MFNG	Human	RFU	Protein	20	0.2	-0.0287651	11.1946	-0.257009	0.797874	0.893912	-6.52655	0.980259
15582-25	3	SL010462	Ficolin-1	FCN1	O00602	2219	FCN1	Human	RFU	Protein	20	0.2	-0.213741	12.1066	-2.60434	0.0110872	0.0576105	-3.33672	0.862298
6264-9	3	SL010428	Protein CYR61	CYR61	O00622	3491	CCN1	Human	RFU	Protein	20	0.2	-0.0354575	8.32559	-0.237747	0.812724	0.902353	-6.53128	0.975722
13634-209	3	SL006975	Pirin	PIR	O00625	8544	PIR	Human	RFU	Protein	20	0.2	0.0975547	9.98164	1.71344	0.0907501	0.247837	-5.12943	1.06996
3508-78	3	SL003187	C-C motif chemokine 22	MDC	O00626	6367	CCL22	Human	RFU	Protein	20	0.2	-0.0768638	13.7562	-0.670088	0.504854	0.700796	-6.337	0.948116
12698-72	3	SL006395	Importin subunit alpha-3	IMA4	O00629	3840	KPNA4	Human	RFU	Protein	20	0.2	0.104628	10.8519	2.58862	0.0115617	0.0591808	-3.37386	1.07522
21940-12	3	SL012354	Protein Wnt-10b	WN10B	O00744	7480	WNT10B	Human	RFU	Protein	20	0.2	-0.0342883	11.0882	-0.633395	0.528397	0.720308	-6.36062	0.976513
16809-1	3	SL006976	Nucleoside diphosphate kinase; mitochondrial	NDKM	O00746	4833	NME4	Human	RFU	Protein	20	0.2	0.0813734	11.2818	1.79284	0.0770189	0.22304	-4.9967	1.05802
4889-82	1	SL009951	Protein Wnt-7a	WNT7A	O00755	7476	WNT7A	Human	RFU	Protein	20	0.2	0.0043003	8.6113	0.127989	0.898499	0.949842	-6.5512	1.00299
9867-23	3	SL019156	Fructose-1;6-bisphosphatase isozyme 2	F16P2	O00757	8789	FBP2	Human	RFU	Protein	20	0.2	-0.146221	10.5848	-1.11487	0.268455	0.488459	-5.94714	0.903614
12556-7	3	SL006252	Ubiquitin-conjugating enzyme E2 C	UBE2C	O00762	11065	UBE2C	Human	RFU	Protein	20	0.2	0.123615	9.49816	0.870583	0.386752	0.605463	-6.18482	1.08946
11098-1	3	SL007953	Pyridoxal kinase	PDXK	O00764	8566	PDXK	Human	RFU	Protein	20	0.2	0.714336	11.1898	3.84783	0.000247987	0.00317119	0.140954	1.64073
9898-161	3	SL014579	AT-rich interactive domain-containing protein 1A	ARI1A	O14497	8289	ARID1A	Human	RFU	Protein	20	0.2	0.410381	10.5834	2.1265	0.0367418	0.133705	-4.37955	1.32904
8060-7	3	SL013710	Pro-neuregulin-2; membrane-bound isoform	NRG2	O14511	9542	NRG2	Human	RFU	Protein	20	0.2	-0.011869	8.20435	-0.326301	0.745102	0.864164	-6.50649	0.991807
11657-86	3	SL006979	Suppressor of cytokine signaling 7	SOCS7	O14512	30837	SOCS7	Human	RFU	Protein	20	0.2	-0.0138188	9.71994	-0.332885	0.740147	0.860675	-6.50434	0.990467
21711-86	3	SL006980	Brain-specific angiogenesis inhibitor 1	BAI1	O14514	575	ADGRB1	Human	RFU	Protein	20	0.2	-0.0497064	8.62309	-0.882709	0.380206	0.600633	-6.17437	0.966133
9450-18	3	SL019015	Cyclin-dependent kinase 2-associated protein 1	CDKA1	O14519	8099	CDK2AP1	Human	RFU	Protein	20	0.2	-0.00179026	8.41629	-0.0577766	0.95408	0.979862	-6.55768	0.99876
23704-11	3	SL010846	Transmembrane protein 24	TMM24	O14523	9854	C2CD2L	Human	RFU	Protein	20	0.2	0.166666	10.0375	1.60705	0.112234	0.284547	-5.29857	1.12246
23303-131	3	SL023347	Thioredoxin domain-containing protein 9	TXND9	O14530	10190	TXNDC9	Human	RFU	Protein	20	0.2	-0.0189795	10.1813	-0.0932226	0.925975	0.965583	-6.55502	0.986931
20247-17	3	SL021764	Dihydropyrimidinase-related protein 4	DPYL4	O14531	10570	DPYSL4	Human	RFU	Protein	20	0.2	-0.0088733	10.8417	-0.234589	0.815165	0.903687	-6.53202	0.993868
11440-58	3	SL004268	Suppressor of cytokine signaling 3	SOCS-3	O14543	9021	SOCS3	Human	RFU	Protein	0.5	0.005	0.119107	10.9504	1.6693	0.0992147	0.262662	-5.20082	1.08606
9590-10	3	SL019040	Cytochrome c oxidase subunit 7A-related protein; mitochondrial	COX7R	O14548	9167	COX7A2L	Human	RFU	Protein	20	0.2	0.116783	11.7071	0.351691	0.726053	0.85273	-6.49796	1.08431
8004-15	3	SL009421	Glyceraldehyde-3-phosphate dehydrogenase; testis-specific	G3PT	O14556	26330	GAPDHS	Human	RFU	Protein	20	0.2	-0.243807	9.04322	-1.63251	0.106752	0.274855	-5.25901	0.844514
19127-1	3	SL007954	Heat shock protein beta-6	HSPB6	O14558	126393	HSPB6	Human	RFU	Protein	20	0.2	-0.153975	13.5926	-1.44147	0.153603	0.349552	-5.5416	0.898771
19310-81	3	SL014583	Coatomer subunit epsilon	COPE	O14579	11316	COPE	Human	RFU	Protein	20	0.2	-0.193899	9.3321	-2.38899	0.0194022	0.0853485	-3.82906	0.87424
15573-110	3	SL008782	Neurocan core protein	CSPG3	O14594	1463	NCAN	Human	RFU	Protein	20	0.2	-0.271866	10.8248	-2.55835	0.0125277	0.0628454	-3.44486	0.828247
19224-5	3	SL012984	Eukaryotic translation initiation factor 1A; Y-chromosomal	IF1AY	O14602	9086	EIF1AY	Human	RFU	Protein	20	0.2	0.608497	15.8457	4.52794	2.19417e-05	0.000458519	2.42264	1.52467
10917-40	3	SL006983	Guanine nucleotide-binding protein G(I)/G(S)/G(O) subunit gamma-T2	GBGT2	O14610	2793	GNGT2	Human	RFU	Protein	20	0.2	-0.08851	9.41311	-2.38078	0.019808	0.0867152	-3.84711	0.940494
13068-139	3	SL006984	Copper chaperone for superoxide dismutase	CCS	O14618	9973	CCS	Human	RFU	Protein	20	0.2	0.0651148	9.18645	0.556607	0.579448	0.75954	-6.40578	1.04617
3038-9	2	SL003326	C-X-C motif chemokine 11	I-TAC	O14625	6373	CXCL11	Human	RFU	Protein	20	0.2	0.190326	10.9947	1.02128	0.310395	0.531059	-6.04492	1.14102
25251-6	3	SL018016	Ectonucleotide pyrophosphatase/phosphodiesterase family member 3	ENPP3	O14638	5169	ENPP3	Human	RFU	Protein	20	0.2	0.0442868	11.1462	0.682747	0.496864	0.6946	-6.32854	1.03117
13575-40	3	SL020209	Segment polarity protein dishevelled homolog DVL-2	DVL2	O14641	1856	DVL2	Human	RFU	Protein	0.5	0.005	-0.029108	12.7193	-0.45602	0.64969	0.808121	-6.4562	0.980026
20437-9	3	SL022013	Axonemal dynein light intermediate polypeptide 1	IDLC	O14645	7802	DNALI1	Human	RFU	Protein	20	0.2	-0.0542086	8.36379	-0.847732	0.399277	0.615812	-6.20413	0.963123
10426-21	3	SL018004	Golgi SNAP receptor complex member 2	GOSR2	O14653	9570	GOSR2	Human	RFU	Protein	20	0.2	-0.107242	9.17326	-0.902617	0.36961	0.590033	-6.1569	0.928361
8306-54	3	SL026009	Transmembrane gamma-carboxyglutamic acid protein 1:Cytoplasmic domain	TMG1:CD	O14668	5638	PRRG1	Human	RFU	Protein	0.5	0.005	0.0837874	9.88679	0.867111	0.388639	0.606853	-6.18779	1.0598
8405-108	3	SL025785	Disintegrin and metalloproteinase domain-containing protein 10:Extracellular domain	ADAM 10:ECD	O14672	102	ADAM10	Human	RFU	Protein	20	0.2	-0.151506	10.9287	-2.14416	0.0352511	0.129705	-4.34428	0.90031
25886-11	3	SL024256	ATP-binding cassette sub-family D member 4	ABCD4	O14678	5826	ABCD4	Human	RFU	Protein	20	0.2	0.113961	10.3738	2.47339	0.0156401	0.0730139	-3.64037	1.0822
13022-20	3	SL019515	Tumor protein p53-inducible protein 11	P5I11	O14683	9537	TP53I11	Human	RFU	Protein	0.5	0.005	0.0451943	12.8979	0.315824	0.753011	0.868106	-6.50983	1.03182
13623-4	3	SL007956	Histone-lysine N-methyltransferase 2D	MLL2	O14686	8085	KMT2D	Human	RFU	Protein	20	0.2	0.0765443	11.0654	2.27582	0.0257037	0.103454	-4.07322	1.05449
12635-9	3	SL019822	tRNA (cytosine(38)-C(5))-methyltransferase	TRDMT	O14717	1787	TRDMT1	Human	RFU	Protein	20	0.2	0.0282144	9.1926	0.624847	0.533962	0.724483	-6.36593	1.01975
13583-19	3	SL003661	Apoptotic protease-activating factor 1	Apaf-1	O14727	317	APAF1	Human	RFU	Protein	20	0.2	0.030608	11.4046	0.308096	0.758861	0.871626	-6.51222	1.02144
12581-39	3	SL014587	Inositol monophosphatase 2	IMPA2	O14732	3613	IMPA2	Human	RFU	Protein	20	0.2	-0.301017	10.125	-1.61564	0.110359	0.281458	-5.28528	0.81168
17400-71	3	SL019729	Acyl-coenzyme A thioesterase 8	ACOT8	O14734	10005	ACOT8	Human	RFU	Protein	20	0.2	-0.0206289	11.7405	-0.223701	0.823597	0.90874	-6.53449	0.985803
12517-52	3	SL003787	Programmed cell death protein 5	TFAR19	O14737	9141	PDCD5	Human	RFU	Protein	20	0.2	0.600176	14.3465	4.12758	9.3832e-05	0.00144441	1.05176	1.5159
24694-158	3	SL008393	Ezrin-radixin-moesin-binding phosphoprotein 50	NHERF	O14745	9368	SLC9A3R1	Human	RFU	Protein	20	0.2	0.335922	14.5805	2.15589	0.0342899	0.12668	-4.3207	1.26218
2853-68	2	SL006911	Serine/threonine-protein kinase Chk1	CHK1	O14757	1111	CHEK1	Human	RFU	Protein	20	0.2	0.120211	10.0755	2.67279	0.00921973	0.0503385	-3.1728	1.08689
5534-49	2	SL026015	Tumor necrosis factor receptor superfamily member 10B:Extracellular domain; TNFR-Cys domains 1-3	TRAIL R2:ECD	O14763	8795	TNFRSF10B	Human	RFU	Protein	20	0.2	0.0861345	10.1132	1.47081	0.145514	0.337786	-5.50034	1.06152
23568-41	3	SL023304	Homeobox protein Meis2	MEIS2	O14770	4212	MEIS2	Human	RFU	Protein	20	0.2	0.296176	8.73588	4.45853	2.8367e-05	0.000561868	2.17967	1.22789
17691-1	3	SL007957	Tripeptidyl-peptidase 1	TPP1	O14773	1200	TPP1	Human	RFU	Protein	0.5	0.005	0.0693292	11.338	0.79475	0.42926	0.640244	-6.24696	1.04923
12730-3	3	SL006986	Kinetochore protein NDC80 homolog	KNTC2	O14777	10403	NDC80	Human	RFU	Protein	0.5	0.005	0.0841429	13.5901	1.52766	0.13079	0.315255	-5.41817	1.06006
24407-31	3	SL023609	Kinesin-like protein KIF3C	KIF3C	O14782	3797	KIF3C	Human	RFU	Protein	20	0.2	0.116062	12.3212	2.626	0.0104619	0.0552988	-3.28521	1.08377
3214-3	2	SL006397	Neuropilin-1	NRP1	O14786	8829	NRP1	Human	RFU	Protein	0.5	0.005	-0.0102258	16.2685	-0.148044	0.882704	0.94051	-6.54845	0.992937
2917-3	2	SL002541	Tumor necrosis factor ligand superfamily member 11	sRANKL	O14788	8600	TNFSF11	Human	RFU	Protein	20	0.2	0.0662543	10.4036	1.5321	0.129694	0.313441	-5.41165	1.04699
11510-31	3	SL005699	Apolipoprotein L1	Apo L1	O14791	8542	APOL1	Human	RFU	Protein	0.005	5e-05	0.0419956	15.5594	0.808409	0.421405	0.634367	-6.23618	1.02954
15497-9	3	SL012357	Heparan sulfate glucosamine 3-O-sulfotransferase 1	HS3S1	O14792	9957	HS3ST1	Human	RFU	Protein	20	0.2	0.0430674	10.6637	1.03417	0.304369	0.525233	-6.03195	1.0303
12077-32	3	SL004357	Growth/differentiation factor 8	Myostatin	O14793	2660	MSTN	Human	RFU	Protein	20	0.2	-0.140514	12.8112	-1.51789	0.133234	0.31956	-5.43251	0.907196
18840-205	3	SL021503	SH2 domain-containing protein 1B	SH21B	O14796	117157	SH2D1B	Human	RFU	Protein	20	0.2	0.0211849	12.2983	0.317089	0.752054	0.867772	-6.50943	1.01479
18297-8	3	SL021012	Ras-related protein M-Ras	RASM	O14807	22808	MRAS	Human	RFU	Protein	20	0.2	0.0664389	10.655	1.59713	0.114429	0.287809	-5.31381	1.04713
18332-17	3	SL020907	Complexin-1	CPLX1	O14810	10815	CPLX1	Human	RFU	Protein	20	0.2	-0.00705446	8.03708	-0.113415	0.910004	0.955767	-6.55295	0.995122
20173-39	3	SL021143	Calpain-9	CAN9	O14815	10753	CAPN9	Human	RFU	Protein	0.5	0.005	0.094707	11.2308	1.77632	0.0797243	0.228684	-5.02477	1.06785
12460-18	3	SL008613	Proteasome subunit alpha type-7	PSA7	O14818	5688	PSMA7	Human	RFU	Protein	20	0.2	1.07985	13.2212	5.10143	2.45008e-06	8.22978e-05	4.50549	2.11382
23369-17	3	SL023448	Phytanoyl-CoA dioxygenase; peroxisomal	PAHX	O14832	5264	PHYH	Human	RFU	Protein	0.5	0.005	0.0572646	11.2259	1.90171	0.0610379	0.191165	-4.80576	1.04049
2704-74	1	SL004364	Tumor necrosis factor receptor superfamily member 13B	TACI	O14836	23495	TNFRSF13B	Human	RFU	Protein	20	0.2	0.0691073	10.6049	1.41521	0.161134	0.358918	-5.57785	1.04907
25889-108	3	SL004390	Absent in melanoma 2	AIM2	O14862	9447	AIM2	Human	RFU	Protein	20	0.2	0.137721	12.3519	1.09172	0.278441	0.497951	-5.9721	1.10017
12451-62	3	SL018858	Transcription regulator protein BACH1	BACH1	O14867	571	BACH1	Human	RFU	Protein	20	0.2	0.126904	10.9135	3.9072	0.000202418	0.00267287	0.330763	1.09195
13642-90	3	SL004393	Interferon-induced protein with tetratricopeptide repeats 3	CIG49	O14879	3437	IFIT3	Human	RFU	Protein	20	0.2	0.295696	9.50268	1.87399	0.0648148	0.198585	-4.85534	1.22748
9999-1	3	SL019231	Interferon regulatory factor 6	IRF6	O14896	3664	IRF6	Human	RFU	Protein	20	0.2	0.626463	10.5786	3.82782	0.000265452	0.00337676	0.077393	1.54378
12498-12	3	SL019719	Tax1-binding protein 3	TX1B3	O14907	30851	TAX1BP3	Human	RFU	Protein	20	0.2	-0.045598	12.6491	-0.599129	0.550887	0.736503	-6.38149	0.968888
22970-8	3	SL011152	PDZ domain-containing protein GIPC1	GIPC1	O14908	10755	GIPC1	Human	RFU	Protein	20	0.2	-0.276935	11.5545	-1.7346	0.086907	0.241873	-5.09459	0.825342
22989-24	3	SL021281	Protein lin-7 homolog A	LIN7A	O14910	8825	LIN7A	Human	RFU	Protein	20	0.2	0.312646	10.1841	2.39878	0.0189277	0.083767	-3.80745	1.24198
21395-23	3	SL012360	Protocadherin-17	PCD17	O14917	27253	PCDH17	Human	RFU	Protein	20	0.2	-0.175255	11.2957	-1.62245	0.10889	0.278687	-5.2747	0.885611
24940-3	3	SL004539	Inhibitor of nuclear factor kappa B kinase beta subunit	IKK-beta	O14920	3551	IKBKB	Human	RFU	Protein	20	0.2	0.100192	10.322	1.63496	0.106236	0.274301	-5.25517	1.07192
22548-18	3	SL022844	Regulator of G-protein signaling 13	RGS13	O14921	6003	RGS13	Human	RFU	Protein	20	0.2	0.0955004	12.1422	1.57646	0.119117	0.295221	-5.34533	1.06844
22809-32	3	SL022933	Mitochondrial import inner membrane translocase subunit Tim23	TIM23	O14925	100287932	TIMM23	Human	RFU	Protein	20	0.2	0.0508457	11.1936	1.23172	0.221891	0.436599	-5.81346	1.03587
2858-29	2	SL004725	Histone acetyltransferase type B catalytic subunit	Hat1	O14929	8520	HAT1	Human	RFU	Protein	20	0.2	0.173821	9.80085	3.40859	0.00105223	0.0102135	-1.20114	1.12804
3003-29	2	SL005205	Natural cytotoxicity triggering receptor 3	NKp30	O14931	259197	NCR3	Human	RFU	Protein	20	0.2	-0.203175	9.21121	-1.50472	0.136584	0.324816	-5.45169	0.868637
19190-4	3	SL014590	Ubiquitin/ISG15-conjugating enzyme E2 L6	UB2L6	O14933	9246	UBE2L6	Human	RFU	Protein	0.005	5e-05	0.0549787	12.3906	0.781769	0.436804	0.646347	-6.25704	1.03884
16754-40	3	SL019118	Peripheral plasma membrane protein CASK	CSKP	O14936	8573	CASK	Human	RFU	Protein	20	0.2	0.0154562	11.1621	0.343161	0.732434	0.856524	-6.5009	1.01077
4956-2	1	SL000139	Epiregulin	EPI	O14944	2069	EREG	Human	RFU	Protein	20	0.2	0.143486	11.1428	1.68778	0.0955956	0.256836	-5.17114	1.10457
19122-47	3	SL016370	Myosin regulatory light chain 12B	ML12B	O14950	103910	MYL12B	Human	RFU	Protein	20	0.2	-0.0240874	9.44288	-0.618407	0.538175	0.72738	-6.36989	0.983443
19291-2	3	SL007959	Calsequestrin-2	CASQ2	O14958	845	CASQ2	Human	RFU	Protein	20	0.2	-0.072149	9.71627	-1.58055	0.118177	0.29369	-5.33912	0.95122
16763-11	3	SL017261	Leukocyte cell-derived chemotaxin-2	LECT2	O14960	3950	LECT2	Human	RFU	Protein	0.5	0.005	-0.0871547	13.4421	-0.726754	0.469632	0.670563	-6.29794	0.941378
13644-30	3	SL016371	Hepatocyte growth factor-regulated tyrosine kinase substrate	HGS	O14964	9146	HGS	Human	RFU	Protein	20	0.2	0.194008	13.7101	1.09886	0.275335	0.495113	-5.96446	1.14394
3091-70	2	SL004771	Aurora kinase A	Aurora kinase A	O14965	6790	AURKA	Human	RFU	Protein	20	0.2	0.150435	11.2413	1.38767	0.169336	0.369659	-5.6152	1.1099
10600-24	3	SL017410	Calmegin	CLGN	O14967	1047	CLGN	Human	RFU	Protein	0.5	0.005	-0.152897	13.6853	-0.649142	0.518224	0.713108	-6.35064	0.899442
9045-3	3	SL018809	Very long-chain acyl-CoA synthetase	S27A2	O14975	11001	SLC27A2	Human	RFU	Protein	20	0.2	0.058424	9.87088	1.05494	0.294827	0.515673	-6.01071	1.04133
25282-6	3	SL014591	Antizyme inhibitor 1	AZIN1	O14977	51582	AZIN1	Human	RFU	Protein	20	0.2	0.0399307	9.13483	0.871192	0.386421	0.605296	-6.1843	1.02806
22839-23	3	SL022856	Zinc finger protein 263	ZN263	O14978	10127	ZNF263	Human	RFU	Protein	20	0.2	-0.0131472	13.3448	-0.166113	0.868514	0.933166	-6.54564	0.990928
10852-114	3	SL012987	Heterogeneous nuclear ribonucleoprotein D-like	HNRDL	O14979	9987	HNRNPDL	Human	RFU	Protein	20	0.2	0.632513	14.0142	2.77297	0.00699941	0.0411434	-2.92663	1.55026
7199-3	3	SL018106	Synapsin-3	SYN3	O14994	8224	SYN3	Human	RFU	Protein	20	0.2	0.018992	8.25737	0.807799	0.421754	0.634502	-6.23666	1.01325
9061-3	3	SL018810	Rho guanine nucleotide exchange factor 10	ARHGA	O15013	9639	ARHGEF10	Human	RFU	Protein	0.5	0.005	0.11709	10.308	1.59633	0.114609	0.288164	-5.31505	1.08454
24675-2	3	SL023492	Microtubule-associated serine/threonine-protein kinase 4	MAST4	O15021	375449	MAST4	Human	RFU	Protein	20	0.2	-0.0545739	7.87247	-1.23879	0.219275	0.433377	-5.80495	0.962879
10855-55	3	SL009948	Plexin-B2	PLXB2	O15031	23654	PLXNB2	Human	RFU	Protein	20	0.2	-0.351709	12.1973	-1.75331	0.0836233	0.236102	-5.06348	0.783655
5363-51	3	SL010470	Semaphorin-3E	Semaphorin 3E	O15041	9723	SEMA3E	Human	RFU	Protein	20	0.2	-0.119341	10.8067	-1.93665	0.0565445	0.181246	-4.74233	0.920608
24953-27	3	SL006988	Kinesin-like protein KIF3B	KIF3B	O15066	9371	KIF3B	Human	RFU	Protein	20	0.2	0.034577	8.65933	1.22989	0.222571	0.437283	-5.81565	1.02426
13934-3	3	SL014593	Guanine nucleotide exchange factor DBS	MCF2L	O15068	23263	MCF2L	Human	RFU	Protein	20	0.2	0.0900207	10.777	1.27045	0.207838	0.418089	-5.76632	1.06439
8845-2	3	SL012361	A disintegrin and metalloproteinase with thrombospondin motifs 3	ATS3	O15072	9508	ADAMTS3	Human	RFU	Protein	20	0.2	0.0191626	11.1044	0.530814	0.597112	0.773475	-6.41966	1.01337
17156-72	3	SL006399	Serine/threonine-protein kinase DCLK1	DCAK1	O15075	9201	DCLK1	Human	RFU	Protein	20	0.2	0.0150809	12.2578	0.219284	0.827023	0.910808	-6.53546	1.01051
17343-6	3	SL019113	Syntaphilin	SNPH	O15079	9751	SNPH	Human	RFU	Protein	20	0.2	0.0239693	10.4264	0.571244	0.569537	0.752081	-6.39762	1.01675
17795-176	3	SL013520	U6 snRNA-associated Sm-like protein LSm1	LSM1	O15116	27257	LSM1	Human	RFU	Protein	20	0.2	0.158626	10.2786	2.12086	0.0372292	0.135074	-4.39076	1.11622
13978-122	3	SL004696	T-box transcription factor TBX3	Tbx3	O15119	6926	TBX3	Human	RFU	Protein	20	0.2	-0.023963	8.55004	-0.311054	0.75662	0.870835	-6.51131	0.983527
13660-76	3	SL001996	Angiopoietin-2	Angiopoietin-2	O15123	285	ANGPT2	Human	RFU	Protein	20	0.2	-0.132127	13.5218	-1.12528	0.264049	0.483703	-5.93576	0.912485
5617-41	3	SL012362	Pro-FMRFamide-related neuropeptide FF	NPFF	O15130	8620	NPFF	Human	RFU	Protein	0.5	0.005	-0.0474849	14.4357	-0.419778	0.675844	0.822134	-6.47192	0.967622
21235-11	3	SL021248	Importin subunit alpha-6	IMA6	O15131	3841	KPNA5	Human	RFU	Protein	20	0.2	0.342023	11.297	2.67095	0.00926585	0.0504397	-3.17725	1.26753
12689-56	3	SL011157	Actin-related protein 2/3 complex subunit 1B	ARC1B	O15143	10095	ARPC1B	Human	RFU	Protein	20	0.2	-1.02663	13.76	-4.71266	1.09738e-05	0.000262255	3.07931	0.490857
23376-56	3	SL011158	Actin-related protein 2/3 complex subunit 2	ARPC2	O15144	10109	ARPC2	Human	RFU	Protein	20	0.2	0.0485427	10.5664	0.968132	0.336081	0.557255	-6.09674	1.03422
13573-5	3	SL004616	Actin-related protein 2/3 complex subunit 3	p21-ARC	O15145	10094	ARPC3	Human	RFU	Protein	20	0.2	-0.0616282	11.8826	-0.871085	0.386479	0.605296	-6.18439	0.958182
11547-84	3	SL019518	Muscle; skeletal receptor tyrosine-protein kinase	MUSK	O15146	4593	MUSK	Human	RFU	Protein	20	0.2	-0.211773	11.826	-1.41111	0.162334	0.360594	-5.58345	0.863475
13229-20	3	SL019996	Protein Mdm4	MDM4	O15151	4194	MDM4	Human	RFU	Protein	20	0.2	-0.166686	10.7285	-4.64262	1.42935e-05	0.000323556	2.82863	0.890887
12939-1	3	SL019437	DNA-directed RNA polymerases I and III subunit RPAC1	RPAC1	O15160	9533	POLR1C	Human	RFU	Protein	20	0.2	0.0791793	9.87269	1.93985	0.0561469	0.1809	-4.73646	1.05642
9004-24	3	SL018580	Low-density lipoprotein receptor class A domain-containing protein 4	CR001	O15165	753	LDLRAD4	Human	RFU	Protein	20	0.2	0.361699	9.49764	1.99841	0.0492865	0.165702	-4.62764	1.28494
10631-9	3	SL007962	Membrane-associated progesterone receptor component 2	PGRC2	O15173	10424	PGRMC2	Human	RFU	Protein	20	0.2	-0.138606	10.6322	-1.63751	0.1057	0.273209	-5.25116	0.908396
17410-5	3	SL019878	Centrin-3	CETN3	O15182	1070	CETN3	Human	RFU	Protein	20	0.2	0.0605292	9.58618	1.43574	0.155223	0.35191	-5.54956	1.04285
20929-4	3	SL021996	CTD small phosphatase-like protein	CTDSL	O15194	10217	CTDSPL	Human	RFU	Protein	20	0.2	0.0152309	10.8844	0.113985	0.909553	0.955568	-6.55289	1.01061
24977-18	3	SL021182	Villin-like protein	VILL	O15195	50853	VILL	Human	RFU	Protein	20	0.2	-0.0221008	9.60635	-0.49334	0.62321	0.790616	-6.43865	0.984798
9261-14	3	SL008414	Ephrin type-B receptor 6	EphB6	O15197	2051	EPHB6	Human	RFU	Protein	20	0.2	-0.149375	11.3731	-1.98458	0.0508388	0.168899	-4.65361	0.901641
9115-78	3	SL008406	ADAM DEC1	ADEC1	O15204	27299	ADAMDEC1	Human	RFU	Protein	20	0.2	0.105492	11.3878	1.63849	0.105496	0.272971	-5.24963	1.07586
17772-7	3	SL014594	Ubiquitin D	UBD	O15205	10537	UBD	Human	RFU	Protein	20	0.2	0.0811154	12.0282	1.31542	0.192363	0.400039	-5.70984	1.05784
14645-253	3	SL020127	Glutathione S-transferase A4	GSTA4	O15217	2941	GSTA4	Human	RFU	Protein	20	0.2	0.0310141	10.2146	0.822264	0.413525	0.628348	-6.22505	1.02173
25466-84	3	SL022649	Kynurenine 3-monooxygenase	KMO	O15229	8564	KMO	Human	RFU	Protein	20	0.2	-0.0727711	9.77405	-2.01906	0.0470448	0.16011	-4.58858	0.95081
19361-78	3	SL006992	Matrilin-3	MATN3	O15232	4148	MATN3	Human	RFU	Protein	20	0.2	-0.241865	12.3361	-2.72412	0.00801244	0.0452524	-3.04759	0.845651
22954-10	3	SL020908	Chloride intracellular channel protein 2	CLIC2	O15247	1193	CLIC2	Human	RFU	Protein	20	0.2	0.639988	12.245	4.33398	4.47479e-05	0.000801393	1.74913	1.55832
24677-106	3	SL023278	Protein RER1	RER1	O15258	11079	RER1	Human	RFU	Protein	20	0.2	0.116823	11.7627	1.99949	0.0491672	0.165504	-4.62561	1.08434
13397-88	3	SL004533	Beta-defensin 4A	HBD-2	O15263	100289462	DEFB4A	Human	RFU	Protein	20	0.2	1.59938	14.7543	6.57999	5.56906e-09	7.12155e-07	10.3376	3.03013
5006-71	1	SL006993	Mitogen-activated protein kinase 13	MK13	O15264	5603	MAPK13	Human	RFU	Protein	20	0.2	0.403226	9.52515	2.9454	0.00429041	0.0295293	-2.48588	1.32246
24711-21	3	SL023643	Short stature homeobox protein	SHOX	O15266	6473	SHOX	Human	RFU	Protein	20	0.2	0.170124	8.78316	0.935931	0.352304	0.572895	-6.12683	1.12515
7886-26	3	SL016373	Serine palmitoyltransferase 1	SPTC1	O15269	10558	SPTLC1	Human	RFU	Protein	20	0.2	0.00772499	12.1532	0.16672	0.868038	0.932929	-6.54554	1.00537
7267-2	3	SL006400	Serine palmitoyltransferase 2	LCB2	O15270	9517	SPTLC2	Human	RFU	Protein	20	0.2	0.0909089	10.4472	1.74508	0.0850556	0.238084	-5.07721	1.06504
22800-24	3	SL022775	Telethonin	TELT	O15273	8557	TCAP	Human	RFU	Protein	20	0.2	0.0197087	11.0136	0.549845	0.584055	0.763208	-6.40948	1.01375
21733-11	3	SL022694	UDP-N-acetylglucosamine--peptide N-acetylglucosaminyltransferase 110 kDa subunit	OGT1	O15294	8473	OGT	Human	RFU	Protein	20	0.2	0.0729139	8.02362	0.427678	0.670107	0.819011	-6.4686	1.05184
12422-143	3	SL019693	Arachidonate 15-lipoxygenase B	LX15B	O15296	247	ALOX15B	Human	RFU	Protein	20	0.2	-0.123787	9.11572	-0.738366	0.462589	0.665314	-6.28955	0.917775
11315-148	3	SL013714	Protein phosphatase 1D	PPM1D	O15297	8493	PPM1D	Human	RFU	Protein	20	0.2	0.0224957	11.0133	0.387724	0.699315	0.837134	-6.48475	1.01571
17794-6	3	SL005762	Phosphomannomutase 2	Phosphomannomutase 2	O15305	5373	PMM2	Human	RFU	Protein	20	0.2	1.08993	12.9132	5.90175	9.6676e-08	7.19052e-06	7.59682	2.12863
24427-33	3	SL014599	Type II inositol-3;4-bisphosphate 4-phosphatase	INP4B	O15327	8821	INPP4B	Human	RFU	Protein	20	0.2	0.125112	11.0701	2.34142	0.0218609	0.0932052	-3.93294	1.09059
13460-4	3	SL012363	Chondroadherin	CHAD	O15335	1101	CHAD	Human	RFU	Protein	0.5	0.005	-0.130998	13.3386	-1.04503	0.299355	0.520018	-6.0209	0.9132
12775-6	3	SL006995	High mobility group protein B3	HMGB3	O15347	3149	HMGB3	Human	RFU	Protein	20	0.2	0.386005	12.6975	3.11834	0.00257721	0.0203966	-2.0229	1.30677
21495-134	3	SL022484	Prosaposin receptor GPR37	GPR37	O15354	2861	GPR37	Human	RFU	Protein	20	0.2	-0.153956	11.5035	-1.51469	0.134041	0.321178	-5.43718	0.898783
21823-5	3	SL022184	Protein phosphatase 1G	PPM1G	O15355	5496	PPM1G	Human	RFU	Protein	0.5	0.005	0.048051	13.5323	1.32017	0.190783	0.398199	-5.70378	1.03387
25279-44	3	SL023268	Nuclear valosin-containing protein-like	NVL	O15381	4931	NVL	Human	RFU	Protein	20	0.2	-0.136737	8.87707	-0.858444	0.393375	0.610715	-6.19514	0.909574
19365-11	3	SL013348	Branched-chain-amino-acid aminotransferase; mitochondrial	BCAT2	O15382	587	BCAT2	Human	RFU	Protein	20	0.2	-0.0618083	10.0968	-1.30412	0.196169	0.405063	-5.72421	0.958063
9275-2	3	SL005216	Sialic acid-binding Ig-like lectin 5	Siglec-5	O15389	8778	SIGLEC5	Human	RFU	Protein	0.5	0.005	0.359474	14.5162	1.21294	0.228948	0.444818	-5.83581	1.28296
21913-5	3	SL021848	Transcription factor YY2	TYY2	O15391	404281	YY2	Human	RFU	Protein	20	0.2	0.528546	12.9903	3.31235	0.00142386	0.0129247	-1.47962	1.44247
3472-40	2	SL000582	Baculoviral IAP repeat-containing protein 5	Survivin	O15392	332	BIRC5	Human	RFU	Protein	20	0.2	0.0688214	10.8127	1.92156	0.0584491	0.185264	-4.76985	1.04886
6507-16	3	SL006401	Neural cell adhesion molecule 2	NCAM2	O15394	4685	NCAM2	Human	RFU	Protein	20	0.2	-0.244925	10.7634	-2.94509	0.00429429	0.0295293	-2.4867	0.84386
8274-64	3	SL006066	Syntaxin-7	Syntaxin-7	O15400	8417	STX7	Human	RFU	Protein	20	0.2	0.288749	13.426	3.31297	0.00142114	0.0129161	-1.47786	1.22158
12717-65	3	SL019861	TOX high mobility group box family member 3	TOX3	O15405	27324	TOX3	Human	RFU	Protein	20	0.2	0.231512	10.5733	2.9781	0.00390181	0.0277196	-2.39992	1.17406
9049-2	3	SL014602	Monocarboxylate transporter 4	MOT4	O15427	9123	SLC16A3	Human	RFU	Protein	20	0.2	-0.0798553	8.65273	-1.32276	0.189923	0.397272	-5.70045	0.946153
2705-5	2	SL003197	C-C motif chemokine 25	TECK	O15444	6370	CCL25	Human	RFU	Protein	20	0.2	0.112957	10.0061	1.65097	0.102913	0.269349	-5.22996	1.08144
16918-198	3	SL004491	Toll-like receptor 3	TLR3	O15455	7098	TLR3	Human	RFU	Protein	20	0.2	0.033243	8.87797	0.40712	0.685076	0.827975	-6.47711	1.02331
11348-132	3	SL012364	Prolyl 4-hydroxylase subunit alpha-2	P4HA2	O15460	8974	P4HA2	Human	RFU	Protein	0.5	0.005	-0.00137821	10.8168	-0.0127768	0.98984	0.994669	-6.55926	0.999045
4913-78	1	SL003300	C-C motif chemokine 16	HCC-4	O15467	6360	CCL16	Human	RFU	Protein	0.5	0.005	0.130698	14.2348	0.851482	0.397204	0.614305	-6.20099	1.09482
25066-32	3	SL023321	Glycogenin-2	GLYG2	O15488	8908	GYG2	Human	RFU	Protein	20	0.2	-0.109317	9.78147	-1.12799	0.262907	0.482158	-5.93277	0.927027
21255-2	3	SL022204	Regulator of G-protein signaling 16	RGS16	O15492	6004	RGS16	Human	RFU	Protein	20	0.2	0.048842	10.1389	1.85847	0.0670151	0.202854	-4.88283	1.03443
2949-6	2	SL004067	Group 10 secretory phospholipase A2	GX	O15496	8399	PLA2G10	Human	RFU	Protein	20	0.2	0.171923	10.9572	2.20527	0.0304904	0.116237	-4.22022	1.12656
22151-48	3	SL022804	Homeobox protein goosecoid-2	GSC2	O15499	2928	GSC2	Human	RFU	Protein	20	0.2	0.0773931	7.88864	1.33962	0.184401	0.390954	-5.67867	1.05511
10663-42	3	SL018014	Insulin-induced gene 1 protein	INSI1	O15503	3638	INSIG1	Human	RFU	Protein	20	0.2	-0.0830395	9.04898	-1.44179	0.153511	0.349451	-5.54114	0.944067
18419-20	3	SL004614	Actin-related protein 2/3 complex subunit 5	p16-ARC	O15511	10092	ARPC5	Human	RFU	Protein	20	0.2	-0.228647	9.39971	-1.32089	0.190542	0.398	-5.70285	0.853435
16837-20	3	SL003743	CASP8 and FADD-like apoptosis regulator	FLIP	O15519	8837	CFLAR	Human	RFU	Protein	20	0.2	0.0281253	9.18865	0.126542	0.89964	0.950359	-6.55139	1.01969
2441-2	4	SL004333	Fibroblast growth factor 10	FGF-10	O15520	2255	FGF10	Human	RFU	Protein	20	0.2	0.023044	8.94961	0.721683	0.472727	0.672992	-6.30156	1.0161
19281-86	3	SL014605	Transcription factor MafG	MAFG	O15525	4097	MAFG	Human	RFU	Protein	20	0.2	0.388594	11.0312	2.49966	0.0146106	0.0698503	-3.58051	1.30912
20103-176	3	SL002882	N-glycosylase/DNA lyase	N-glycosylase/DNA lyase	O15527	4968	OGG1	Human	RFU	Protein	20	0.2	0.4525	7.89586	2.92275	0.0045803	0.0307703	-2.54499	1.36841
4460-8	2	SL006998	3-phosphoinositide-dependent protein kinase 1	PDPK1	O15530	5170	PDPK1	Human	RFU	Protein	20	0.2	0.379654	9.3885	2.40743	0.0185172	0.08235	-3.7883	1.30103
12378-71	3	SL012578	Tapasin	TPSN	O15533	6892	TAPBP	Human	RFU	Protein	20	0.2	0.0358987	11.3759	0.389704	0.697857	0.836784	-6.48399	1.0252
6497-10	3	SL012365	Retinoschisin	XLRS1	O15537	6247	RS1	Human	RFU	Protein	20	0.2	-0.0117477	11.4779	-0.351251	0.726382	0.85273	-6.49811	0.99189
16850-5	3	SL005359	Regulator of G-protein signaling 5	RGS5	O15539	8490	RGS5	Human	RFU	Protein	20	0.2	0.107086	11.5673	2.61247	0.0108487	0.0567667	-3.31743	1.07705
7233-73	3	SL018118	P2X purinoceptor 6	P2RX6	O15547	9127	P2RX6	Human	RFU	Protein	20	0.2	0.0790634	10.4725	2.54167	0.0130904	0.0647606	-3.48367	1.05633
13518-5	3	SL014608	Arf-GAP with SH3 domain; ANK repeat and PH domain-containing protein 2	ASAP2	O43150	8853	ASAP2	Human	RFU	Protein	0.5	0.005	-0.285593	13.673	-1.08072	0.283273	0.503726	-5.98378	0.820404
13122-19	3	SL008360	Leucine-rich repeat transmembrane protein FLRT2	FLRT2	O43155	23768	FLRT2	Human	RFU	Protein	20	0.2	-0.208157	13.3709	-2.42981	0.017492	0.0790937	-3.73849	0.865643
6929-10	3	SL017960	Sia-alpha-2;3-Gal-beta-1;4-GlcNAc-R:alpha 2;8-sialyltransferase	SIA8C	O43173	51046	ST8SIA3	Human	RFU	Protein	20	0.2	-0.0965922	8.66618	-1.29075	0.200744	0.410211	-5.74106	0.93524
8986-2	3	SL018791	D-3-phosphoglycerate dehydrogenase	SERA	O43175	26227	PHGDH	Human	RFU	Protein	20	0.2	0.220302	11.8375	2.00681	0.0483634	0.163636	-4.61179	1.16498
10584-7	3	SL018289	NADH dehydrogenase [ubiquinone] iron-sulfur protein 4; mitochondrial	NDUS4	O43181	4724	NDUFS4	Human	RFU	Protein	20	0.2	-0.414297	10.7174	-3.06582	0.00301448	0.0226755	-2.16565	0.750385
25278-41	3	SL011159	Rho GTPase-activating protein 6	RHG06	O43182	395	ARHGAP6	Human	RFU	Protein	20	0.2	1.14038	11.9542	5.34051	9.50485e-07	3.89218e-05	5.40906	2.20439
4420-7	2	SL009988	Disintegrin and metalloproteinase domain-containing protein 12	ADAM12	O43184	8038	ADAM12	Human	RFU	Protein	20	0.2	0.0750445	10.1391	1.63312	0.106622	0.274715	-5.25804	1.05339
25053-1	3	SL023475	Cytoplasmic dynein 1 light intermediate chain 2	DC1L2	O43237	1783	DYNC1LI2	Human	RFU	Protein	20	0.2	0.304038	12.0649	4.12675	9.41085e-05	0.00144441	1.04899	1.23459
6227-1	3	SL003923	Kallikrein-10	kallikrein 10	O43240	5655	KLK10	Human	RFU	Protein	20	0.2	-0.144566	10.3946	-1.21838	0.226887	0.442369	-5.82936	0.904651
22474-28	3	SL022805	Homeobox protein Hox-C11	HXC11	O43248	3227	HOXC11	Human	RFU	Protein	20	0.2	0.110657	12.2759	1.93888	0.0562668	0.180912	-4.73824	1.07972
11462-8	3	SL011160	RNA binding protein fox-1 homolog 2	RBM9	O43251	23543	RBFOX2	Human	RFU	Protein	20	0.2	0.0581829	9.11016	1.15518	0.251675	0.469531	-5.90248	1.04115
14007-22	3	SL020287	Bifunctional 3'-phosphoadenosine 5'-phosphosulfate synthase 1	PAPS1	O43252	9061	PAPSS1	Human	RFU	Protein	20	0.2	0.257568	11.177	2.8664	0.00538159	0.0344906	-2.69045	1.19546
25262-6	3	SL011161	Centromere/kinetochore protein zw10 homolog	ZW10	O43264	9183	ZW10	Human	RFU	Protein	0.5	0.005	-0.0574339	13.2925	-0.915683	0.362759	0.583538	-6.14523	0.960972
2828-82	2	SL004645	Kunitz-type protease inhibitor 1	HAI-1	O43278	6692	SPINT1	Human	RFU	Protein	20	0.2	-0.0770945	12.8979	-0.594178	0.554176	0.739544	-6.38441	0.947965
12572-236	3	SL019783	Embryonal Fyn-associated substrate	EFS	O43281	10278	EFS	Human	RFU	Protein	0.5	0.005	-0.0384454	10.8742	-0.458421	0.647972	0.806802	-6.45511	0.973704
10425-3	3	SL017972	Beta-1;4-galactosyltransferase 5	B4GT5	O43286	9334	B4GALT5	Human	RFU	Protein	20	0.2	0.0193729	11.0652	0.524114	0.60174	0.775966	-6.42316	1.01352
2843-13	2	SL001897	Kunitz-type protease inhibitor 2	SPINT2	O43291	10653	SPINT2	Human	RFU	Protein	20	0.2	-0.0240788	10.22	-0.29634	0.767787	0.878388	-6.51575	0.983448
24261-202	3	SL014613	Death-associated protein kinase 3	DAPK3	O43293	1613	DAPK3	Human	RFU	Protein	20	0.2	0.196734	10.1323	2.84719	0.005683	0.0357715	-2.73952	1.1461
9993-11	3	SL019212	Zinc finger protein 264	ZN264	O43296	9422	ZNF264	Human	RFU	Protein	20	0.2	0.0722197	11.8946	1.76436	0.0817313	0.232802	-5.04494	1.05133
6904-14	3	SL018013	Leucine-rich repeat transmembrane neuronal protein 2	LRRT2	O43300	26045	LRRTM2	Human	RFU	Protein	20	0.2	-0.166004	9.19391	-2.90376	0.00483706	0.0318207	-2.59425	0.891308
25267-10	3	SL014614	Heat shock 70 kDa protein 12A	HS12A	O43301	259217	HSPA12A	Human	RFU	Protein	0.5	0.005	-0.0482991	14.1129	-1.44548	0.152478	0.348186	-5.53601	0.967076
12398-15	3	SL019692	Paired box protein Pax-4	PAX4	O43316		PAX4	Human	RFU	Protein	20	0.2	0.170914	9.99313	2.45825	0.0162625	0.0750711	-3.67463	1.12577
5259-2	3	SL016567	Mitogen-activated protein kinase kinase kinase 7:TGF-beta-activated kinase 1 and MAP3K7-binding protein 1 fusion	TAK1-TAB1	O43318|Q15750	6885|10454	MAP3K7|TAB1	Human	RFU	Protein	20	0.2	0.149858	10.4697	3.31587	0.00140835	0.0128319	-1.46955	1.10946
4393-3	1	SL004334	Fibroblast growth factor 16	FGF-16	O43320	8823	FGF16	Human	RFU	Protein	20	0.2	0.613244	11.1734	5.20216	1.64758e-06	6.00459e-05	4.8839	1.52969
4389-2	1	SL007003	Desert hedgehog protein N-product	DHH	O43323	50846	DHH	Human	RFU	Protein	20	0.2	0.394961	9.25653	4.43323	3.11354e-05	0.000605188	2.09164	1.31491
21628-6	3	SL022026	Eukaryotic translation elongation factor 1 epsilon-1	MCA3	O43324	9521	EEF1E1	Human	RFU	Protein	20	0.2	0.0621691	9.43155	1.40302	0.164725	0.363755	-5.59446	1.04403
22496-21	3	SL022811	LYR motif-containing protein 1	LYRM1	O43325	57149	LYRM1	Human	RFU	Protein	20	0.2	-0.0684801	11.868	-1.48929	0.140593	0.330788	-5.47396	0.953642
8970-9	3	SL007004	Receptor-interacting serine/threonine-protein kinase 2	RIPK2	O43353	8767	RIPK2	Human	RFU	Protein	20	0.2	0.0378706	10.1894	1.17909	0.242078	0.457837	-5.87525	1.0266
13504-147	3	SL013259	Heterogeneous nuclear ribonucleoprotein R	HNRPR	O43390	10236	HNRNPR	Human	RFU	Protein	20	0.2	0.26242	10.9495	2.21261	0.0299586	0.114991	-4.20512	1.19949
21475-137	3	SL012990	Thioredoxin-like protein 1	TXNL1	O43396	9352	TXNL1	Human	RFU	Protein	20	0.2	-0.552434	11.7432	-5.30796	1.08236e-06	4.26449e-05	5.28497	0.681869
23265-15	3	SL007964	Tumor protein D54	TPD54	O43399	7165	TPD52L2	Human	RFU	Protein	20	0.2	0.420675	13.6234	2.91435	0.00469231	0.0311496	-2.56682	1.33855
17770-42	3	SL020938	ER membrane protein complex subunit 8	EMC8	O43402	10328	EMC8	Human	RFU	Protein	20	0.2	-0.21856	10.9167	-1.76618	0.0814231	0.232105	-5.04188	0.859423
7227-75	3	SL008509	Cochlin	COCH	O43405	1690	COCH	Human	RFU	Protein	20	0.2	0.319059	14.7711	2.33845	0.0220231	0.0933294	-3.93936	1.24752
22398-5	3	SL022948	Acidic leucine-rich nuclear phosphoprotein 32 family member C	AN32C	O43423	23520	ANP32C	Human	RFU	Protein	20	0.2	-0.0226676	9.05391	-0.354985	0.723594	0.851789	-6.4968	0.984411
12758-47	3	SL019871	Glutamate receptor ionotropic; delta-2	GRID2	O43424	2895	GRID2	Human	RFU	Protein	20	0.2	-0.0291016	11.6716	-0.25324	0.800774	0.894871	-6.5275	0.98003
19169-88	3	SL007005	Acidic fibroblast growth factor intracellular-binding protein	FIBP	O43427	9158	FIBP	Human	RFU	Protein	20	0.2	0.163033	9.45772	1.68334	0.0964548	0.25855	-5.1783	1.11964
13991-47	3	SL020285	Eukaryotic translation initiation factor 4 gamma 3	IF4G3	O43432	8672	EIF4G3	Human	RFU	Protein	20	0.2	0.0211655	11.7539	0.338741	0.735749	0.858605	-6.50239	1.01478
12449-16	3	SL012991	Peptidyl-prolyl cis-trans isomerase H	PPIH	O43447	10465	PPIH	Human	RFU	Protein	20	0.2	0.674836	11.5365	4.38539	3.71029e-05	0.00068815	1.92598	1.59642
23370-39	3	SL023250	Voltage-gated potassium channel subunit beta-3	KCAB3	O43448	9196	KCNAB3	Human	RFU	Protein	20	0.2	0.0229948	11.8569	0.232568	0.816728	0.904869	-6.53248	1.01607
3317-33	1	SL004860	Serine protease HTRA2; mitochondrial	HTRA2	O43464	27429	HTRA2	Human	RFU	Protein	20	0.2	-0.00403145	11.3227	-0.0551616	0.956156	0.980307	-6.55783	0.99721
17850-42	3	SL013717	Krueppel-like factor 4	KLF4	O43474	9314	KLF4	Human	RFU	Protein	20	0.2	0.0737927	9.4628	1.97571	0.051856	0.170568	-4.67018	1.05248
4188-1	2	SL003658	Aflatoxin B1 aldehyde reductase member 2	Aflatoxin B1 aldehyde reductase	O43488	8574	AKR7A2	Human	RFU	Protein	20	0.2	0.964604	12.6988	5.98538	6.83223e-08	5.6591e-06	7.92974	1.95153
21276-11	3	SL005773	CD133 antigen	CD133	O43490	8842	PROM1	Human	RFU	Protein	20	0.2	-0.0147943	12.2428	-0.421711	0.674439	0.821522	-6.47112	0.989798
22544-10	3	SL022961	DNA repair protein RAD51 homolog 3	RA51C	O43502	5889	RAD51C	Human	RFU	Protein	0.5	0.005	0.0083169	16.6579	0.141702	0.887694	0.943895	-6.54937	1.00578
5939-42	3	SL004365	Tumor necrosis factor ligand superfamily member 12	TWEAK	O43508	407977	TNFSF12	Human	RFU	Protein	20	0.2	-0.00982511	10.482	-0.166869	0.867921	0.932929	-6.54551	0.993213
17451-13	3	SL003706	Bcl-2-like protein 11	BIM	O43521	10018	BCL2L11	Human	RFU	Protein	20	0.2	0.00441486	11.4463	0.0529934	0.957878	0.980993	-6.55794	1.00306
11540-37	3	SL012328	Forkhead box protein O3	FOXO3A	O43524	2309	FOXO3	Human	RFU	Protein	20	0.2	0.225016	10.7942	3.68283	0.000431965	0.00503775	-0.37638	1.16879
21721-6	3	SL022630	Carbohydrate sulfotransferase 10	CHSTA	O43529	9486	CHST10	Human	RFU	Protein	20	0.2	0.0160644	10.6775	0.529213	0.598216	0.773669	-6.4205	1.0112
10708-3	3	SL007007	Progonadoliberin-2	GON2	O43555	2797	GNRH2	Human	RFU	Protein	20	0.2	-0.0545369	8.7833	-0.388275	0.698909	0.836785	-6.48454	0.962903
5355-69	3	SL004648	Tumor necrosis factor ligand superfamily member 14	LIGHT	O43557	8740	TNFSF14	Human	RFU	Protein	20	0.2	0.11978	11.1703	1.18548	0.23956	0.456131	-5.86789	1.08657
10551-7	3	SL007008	Linker for activation of T-cells family member 1	LAT	O43561	27040	LAT	Human	RFU	Protein	20	0.2	-0.340519	10.8517	-1.07739	0.284751	0.505317	-5.9873	0.789757
21342-25	3	SL020281	Regulator of G-protein signaling 14	RGS14	O43566	10636	RGS14	Human	RFU	Protein	20	0.2	-0.00512194	10.3358	-0.139393	0.889512	0.944908	-6.54969	0.996456
8087-250	3	SL018374	E3 ubiquitin-protein ligase RNF13	RNF13	O43567	11342	RNF13	Human	RFU	Protein	20	0.2	-0.0275287	9.10701	-0.984894	0.327834	0.549581	-6.08069	0.981099
19347-37	3	SL010370	Carbonic anhydrase 12	Carbonic Anhydrase XII	O43570	771	CA12	Human	RFU	Protein	20	0.2	-0.0715945	8.6813	-1.55119	0.125055	0.305265	-5.38332	0.951586
7121-2	3	SL014617	Synaptotagmin-7	SYT7	O43581	9066	SYT7	Human	RFU	Protein	20	0.2	0.00285123	9.05107	0.123265	0.902226	0.951581	-6.55179	1.00198
19287-59	3	SL007009	Density-regulated protein	DENR	O43583	8562	DENR	Human	RFU	Protein	20	0.2	0.344659	10.2236	5.58857	3.49599e-07	1.83326e-05	6.3654	1.26985
19168-71	3	SL008599	Proline-serine-threonine phosphatase-interacting protein 1	PPIP1	O43586	9051	PSTPIP1	Human	RFU	Protein	20	0.2	-0.158081	11.7717	-1.07553	0.285576	0.506094	-5.98926	0.896217
17785-11	3	SL008449	2'-deoxynucleoside 5'-phosphate N-hydrolase 1	RCL	O43598	10591	DNPH1	Human	RFU	Protein	20	0.2	0.131706	11.9154	3.09972	0.00272499	0.0212433	-2.07373	1.09559
14337-1	3	SL019699	Trafficking protein particle complex subunit 3	TPPC3	O43617	27095	TRAPPC3	Human	RFU	Protein	0.5	0.005	0.127918	11.373	2.62851	0.0103918	0.0551633	-3.27924	1.09272
10014-31	3	SL007803	Zinc finger protein SNAI2	SLUG	O43623	6591	SNAI2	Human	RFU	Protein	20	0.2	0.126379	10.7017	1.97938	0.0514328	0.169866	-4.66333	1.09155
17728-61	3	SL008404	Charged multivesicular body protein 2a	CHM2A	O43633	27243	CHMP2A	Human	RFU	Protein	0.5	0.005	0.542252	12.347	3.18998	0.00207555	0.017571	-1.82517	1.45624
13615-60	3	SL007010	Cytoplasmic protein NCK2	NCK2	O43639	8440	NCK2	Human	RFU	Protein	20	0.2	0.127211	13.4055	0.786772	0.433887	0.644771	-6.25317	1.09218
11591-43	3	SL007011	Protein regulator of cytokinesis 1	PRC1	O43663	9055	PRC1	Human	RFU	Protein	20	0.2	0.0332526	8.76772	1.2008	0.233595	0.450374	-5.85007	1.02332
11634-32	3	SL016376	Regulator of G-protein signaling 10	RGS10	O43665	6001	RGS10	Human	RFU	Protein	20	0.2	0.32752	14.6908	1.93355	0.0569312	0.182165	-4.748	1.25485
20458-22	3	SL022130	NADH dehydrogenase [ubiquinone] 1 alpha subcomplex subunit 2	NDUA2	O43678	4695	NDUFA2	Human	RFU	Protein	20	0.2	0.0124123	8.93151	0.146623	0.883822	0.941289	-6.54866	1.00864
22491-10	3	SL022963	LIM domain-binding protein 2	LDB2	O43679	9079	LDB2	Human	RFU	Protein	20	0.2	0.110561	10.6402	1.57385	0.11972	0.296514	-5.34928	1.07965
22394-8	3	SL023045	Transcription factor 21	TCF21	O43680	6943	TCF21	Human	RFU	Protein	20	0.2	0.0744478	9.22249	0.89464	0.373834	0.594423	-6.16395	1.05296
13620-10	3	SL016377	ATPase ASNA1	ASNA	O43681	439	GET3	Human	RFU	Protein	20	0.2	0.279741	9.93466	3.22232	0.00188042	0.0161822	-1.7348	1.21398
12033-3	3	SL007012	Mitotic checkpoint serine/threonine-protein kinase BUB1	BUB1	O43683	699	BUB1	Human	RFU	Protein	20	0.2	-0.086626	8.86444	-0.82158	0.413912	0.628674	-6.22561	0.941723
18399-1	3	SL021345	A-kinase anchor protein 7 isoforms alpha and beta	AKA7A	O43687	9465	AKAP7	Human	RFU	Protein	20	0.2	0.0566655	11.2872	1.72208	0.089164	0.244914	-5.11525	1.04006
5745-64	3	SL008648	Peptidase inhibitor 15	PI15	O43692	51050	PI15	Human	RFU	Protein	20	0.2	0.0991824	12.4584	2.43366	0.017321	0.0785645	-3.7299	1.07117
2741-22	2	SL005217	Sialic acid-binding Ig-like lectin 6	Siglec-6	O43699	946	SIGLEC6	Human	RFU	Protein	20	0.2	0.0853945	9.31418	1.10384	0.273183	0.493367	-5.9591	1.06098
12671-35	3	SL019808	Sulfotransferase family cytosolic 1B member 1	ST1B1	O43704	27284	SULT1B1	Human	RFU	Protein	20	0.2	0.149744	9.79323	2.17611	0.0326869	0.122057	-4.2798	1.10937
25057-2	3	SL007965	Alpha-actinin-4	ACTN4	O43707	81	ACTN4	Human	RFU	Protein	20	0.2	0.169035	11.3888	2.34064	0.0219033	0.0932052	-3.93462	1.12431
16872-248	3	SL007013	Maleylacetoacetate isomerase	MAAI	O43708	2954	GSTZ1	Human	RFU	Protein	20	0.2	0.424748	10.1361	1.9499	0.0549148	0.17775	-4.71799	1.34234
18277-28	3	SL020910	TP53-regulated inhibitor of apoptosis 1	TRIA1	O43715	51499	TRIAP1	Human	RFU	Protein	20	0.2	-0.0103288	11.8321	-0.310876	0.756755	0.870853	-6.51137	0.992866
7765-15	3	SL000672	Integral membrane protein 2A	ITM2A	O43736	9452	ITM2A	Human	RFU	Protein	20	0.2	0.0426578	12.3045	0.987772	0.326431	0.548209	-6.07791	1.03001
21365-5	3	SL022001	Cytohesin-3	CYH3	O43739	9265	CYTH3	Human	RFU	Protein	20	0.2	0.417167	8.64966	4.10775	0.000100646	0.00150023	0.985874	1.3353
[truncated: 6,011 more rows]

## Sheet: 3_PsA_female_v_ctrl_female
SeqId	SeqIdVersion	SomaId	TargetFullName	Target	UniProt	EntrezGeneID	EntrezGeneSymbol	Organism	Units	Type	Dilution	Dilution2	logFC	AveExpr	t	P.Value	adj.P.Val	B	FC
[truncated: 6,402 more rows]

[truncated: 2 more sheets: 4_PsA_male_v_PsA_female, 5_ctrl_male_v_ctrl_female]
