# Supplementary material for: Sex differences in serum proteomic profiles in psoriatic arthritis
Source: Rheumatology (Oxford). 2025 Jun 25;64(11):5911–20. doi: 10.1093/rheumatology/keaf311 (PMC12596077; doi:10.1093/rheumatology/keaf311)
Supplement: keaf311_Supplementary_Data [file keaf311_supplementary_data.zip › keaf311_Supplementary_Data/rhe-24-2917-File004.xlsx]

## Sheet: 5_DEPs
PsA Males vs PsA females DEPS (57)	PsA Males vs PsA females DEPS (Entrez)	PsA males vs Control males DEPs (924)	PsA males vs Control males DEPs (Entrez)	PsA females vs Control females DEPs (224)	PsA females vs Control females DEPs (Entrez)
O00299	CLIC1	A0AVT1	UBA6	A6NDG6	PGP
O14602	EIF1AY	A2RUC4	TYW5	O00233	PSMD9
O76074	PDE5A	A4D161	FAM221A	O00442	RTCA
O96013	PAK4	A6NDG6	PGP	O14737	PDCD5
P00797	REN	A6NIH7	UNC119B	O14818	PSMA7
P02792	FTL	O00170	AIP	O15247	CLIC2
P05771	PRKCB	O00231	PSMD11	O15263	DEFB4A
P07288	KLK3	O00233	PSMD9	O15305	PMM2
P07948	LYN	O00422	SAP18	O43320	FGF16
P08118	MSMB	O00442	RTCA	O43323	DHH
P08254	MMP3	O00548	DLL1	O43813	LANCL1
P10809	HSPD1	O00559	EBAG9	O60256	PRPSAP2
P11216	PYGB	O00764	PDXK	O60684	KPNA6
P12931	SRC	O14602	EIF1AY	O76003	GLRX3
P16562	CRISP2	O14737	PDCD5	O76071	CIAO1
P17252	PRKCA	O14770	MEIS2	O94966	USP19
P17812	CTPS1	O14818	PSMA7	O95081	AGFG2
P24592	IGFBP6	O14896	IRF6	P00326	ADH1C
P30405	PPIF	O14979	HNRNPDL	P00352	ALDH1A1
P32019	INPP5B	O15247	CLIC2	P00441	SOD1
P36873	PPP1CC	O15263	DEFB4A	P00492	HPRT1
P48788	TNNI2	O15264	MAPK13	P00568	AK1
P49223	SPINT3	O15305	PMM2	P00915	CA1
P49327	FASN	O15347	HMGB3	P02741	CRP
P49748	ACADVL	O15391	YY2	P04040	CAT
P50995	ANXA11	O15400	STX7	P04406	GAPDH
P55209	NAP1L1	O15527	OGG1	P06703	S100A6
Q01638	IL1RL1	O43182	ARHGAP6	P06730	EIF4E
Q04917	YWHAH	O43237	DYNC1LI2	P07738	BPGM
Q09327	MGAT3	O43320	FGF16	P08397	HMBS
Q13093	PLA2G7	O43323	DHH	P08670	VIM
Q13508	ART3	O43399	TPD52L2	P0CG47	UBB
Q14642	INPP5A	O43447	PPIH	P10415	BCL2
Q5SW96	LDLRAP1	O43488	AKR7A2	P10746	UROS
Q5T4F7	SFRP5	O43583	DENR	P10767	FGF6
Q6P587	FAHD1	O43633	CHMP2A	P11171	EPB41
Q6PI48	DARS2	O43681	GET3	P11387	TOP1
Q6UXI7	VIT	O43739	CYTH3	P11586	MTHFD1
Q6ZRP7	QSOX2	O43765	SGTA	P13686	ACP5
Q8IW52	SLITRK4	O43768	ENSA	P14618	PKM
Q8IWY4	SCUBE1	O43776	NARS1	P15514	AREG
Q8TCS8	PNPT1	O43805	SSNA1	P19957	PI3
Q8TF42	UBASH3B	O43813	LANCL1	P21781	FGF7
Q8WTQ1	DEFB104A	O43865	AHCYL1	P22314	UBA1
Q9NYA1	SPHK1	O60238	BNIP3L	P23193	TCEA1
Q9NZA1	CLIC5	O60256	PRPSAP2	P23919	DTYMK
Q9Y4K4	MAP4K5	O60551	NMT2	P23921	RRM1
Q9Y613	FHOD1	O60610	DIAPH1	P23946	CMA1
Q9Y6E0	STK24	O60671	RAD1	P24941	CDK2
P01344	IGF2	O60684	KPNA6	P30043	BLVRB
P20742	PZP	O60739	EIF1B	P30613	PKLR
P41159	LEP	O60763	USO1	P30626	SRI
Q08830	FGL1	O60880	SH2D1A	P31785	IL2RG
Q13822	ENPP2	O60925	PFDN1	P31939	ATIC
Q86U17	SERPINA11	O75030	MITF	P34896	SHMT1
Q96PJ5	FCRL4	O75044	SRGAP2	P37840	SNCA
Q96PX8	SLITRK1	O75208	COQ9	P40925	MDH1
		O75317	USP12	P41743	PRKCI
		O75339	CILP	P46060	RANGAP1
		O75368	SH3BGRL	P48507	GCLM
		O75391	SPAG7	P48643	CCT5
		O75475	PSIP1	P49247	RPIA
		O75663	TIPRL	P49915	GMPS
		O75764	TCEA3	P50395	GDI2
		O75815	BCAR3	P50579	METAP2
		O75822	EIF3J	P53004	BLVRA
		O75874	IDH1	P53999	SUB1
		O75940	SMNDC1	P54578	USP14
		O76003	GLRX3	P55072	VCP
		O76071	CIAO1	P55263	ADK
		O76074	PDE5A	P55774	CCL18
		O76080	ZFAND5	P61326	MAGOH
		O94903	PLPBP	P62826	RAN
		O94966	USP19	P62979	RPS27A
		O94973	AP2A2	P62995	TRA2B
		O94992	HEXIM1	P63241	EIF5A
		O95081	AGFG2	P67809	YBX1
		O95149	SNUPN	P68036	UBE2L3
		O95166	GABARAP	P78318	IGBP1
		O95198	KLHL2	P81172	HAMP
		O95206	PCDH8	Q01581	HMGCS1
		O95219	SNX4	Q02790	FKBP4
		O95260	ATE1	Q06124	PTPN11
		O95336	PGLS	Q06830	PRDX1
		O95630	STAMBP	Q13442	PDAP1
		O95716	RAB3D	Q13765	NACA
		O95747	OXSR1	Q14166	TTLL12
		O95793	STAU1	Q14974	KPNB1
		O95861	BPNT1	Q15102	PAFAH1B3
		O95867	LY6G6C	Q15257	PTPA
		O96017	CHEK2	Q16775	HAGH
		P00326	ADH1C	Q5QJ74	TBCEL
		P00352	ALDH1A1	Q5TDH0	DDI2
		P00441	SOD1	Q6P1N9	TATDN1
		P00491	PNP	Q6P587	FAHD1
		P00492	HPRT1	Q6UWP2	DHRS11
		P00568	AK1	Q6UXD5	SEZ6L2
		P00915	CA1	Q86VP6	CAND1
		P01111	NRAS	Q8IXM2	BAP18
		P01116	KRAS	Q8N4S9	MARVELD2
		P01579	IFNG	Q8TB03	CXorf38
		P04040	CAT	Q8WVJ2	NUDCD2
		P04075	ALDOA	Q8WW12	PCNP
		P04080	CSTB	Q92934	BAD
		P04406	GAPDH	Q93045	STMN2
		P04632	CAPNS1	Q96F85	CNRIP1
		P05089	ARG1	Q96GD0	PDXP
		P05114	HMGN1	Q96GK7	FAHD2A
		P05161	ISG15	Q96NA2	RILP
		P05186	ALPL	Q99729	HNRNPAB
		P05198	EIF2S1	Q99733	NAP1L4
		P06401	PGR	Q9BTX7	TTPAL
		P06703	S100A6	Q9BVM2	DPCD
		P06730	EIF4E	Q9BWD1	ACAT2
		P06737	PYGL	Q9BX67	JAM3
		P06744	GPI	Q9BY43	CHMP4A
		P06746	POLB	Q9BYP7	WNK3
		P07093	SERPINE2	Q9H0N5	PCBD2
		P07195	LDHB	Q9H0R4	HDHD2
		P07203	GPX1	Q9H4A3	WNK1
		P07311	ACYP1	Q9H4G0	EPB41L1
		P07451	CA3	Q9H8W4	PLEKHF2
		P07738	BPGM	Q9NR45	NANS
		P07741	APRT	Q9NR46	SH3GLB2
		P07900	HSP90AA1	Q9NRS6	SNX15
		P07948	LYN	Q9NRV9	HEBP1
		P07996	THBS1	Q9NRX4	PHPT1
		P08134	RHOC	Q9NS86	LANCL2
		P08238	HSP90AB1	Q9NTK5	OLA1
		P08397	HMBS	Q9NWX6	THG1L
		P08579	SNRPB2	Q9NX46	ADPRS
		P08670	VIM	Q9P2T1	GMPR2
		P09012	SNRPA	Q9UKV8	AGO2
		P09417	QDPR	Q9UL46	PSME2
		P09429	HMGB1	Q9ULC4	MCTS1
		P09543	CNP	Q9UQ80	PA2G4
		P09651	HNRNPA1	Q9Y2T7	YBX2
		P09661	SNRPA1	Q9Y3B8	REXO2
		P09769	FGR	Q9Y4E8	USP15
		P09972	ALDOC	Q9Y570	PPME1
		P0CAP2	POLR2M	A1Z1Q3	MACROD2
		P0CG47	UBB	O00462	MANBA
		P0CG48	UBC	O15143	ARPC1B
		P0DMM9	SULT1A3	O43396	TXNL1
		P10124	SRGN	O43854	EDIL3
		P10415	BCL2	O43915	VEGFD
		P10746	UROS	O60939	SCN2B
		P10767	FGF6	O75390	CS
		P11171	EPB41	O95256	IL18RAP
		P11216	PYGB	O95544	NADK
		P11387	TOP1	P00325	ADH1B
		P11413	G6PD	P00734	F2
		P11586	MTHFD1	P01024	C3
		P11766	ADH5	P01031	C5
		P11908	PRPS2	P01275	GCG
		P12004	PCNA	P01833	PIGR
		P12081	HARS1	P02144	MB
		P12814	ACTN1	P02751	FN1
		P12931	SRC	P04114	APOB
		P13667	PDIA4	P05090	APOD
		P13686	ACP5	P07954	FH
		P13796	LCP1	P07988	SFTPB
		P13984	GTF2F2	P09496	CLTA
		P14316	IRF2	P09960	LTA4H
		P14317	HCLS1	P0DMV8	HSPA1A
		P14550	AKR1A1	P13051	UNG
		P14618	PKM	P14174	MIF
		P14735	IDE	P15328	FOLR1
		P14868	DARS1	P16152	CBR1
		P15056	BRAF	P18859	ATP5PF
		P15104	GLUL	P19105	MYL12A
		P15153	RAC2	P21399	ACO1
		P15311	EZR	P24844	MYL9
		P15498	VAV1	P30085	CMPK1
		P15514	AREG	P30101	PDIA3
		P15884	TCF4	P30405	PPIF
		P16885	PLCG2	P31150	GDI1
		P16949	STMN1	P32456	GBP2
		P17081	RHOQ	P43490	NAMPT
		P17677	GAP43	P48047	ATP5PO
		P17812	CTPS1	P48058	GRIA4
		P17947	SPI1	P53634	CTSC
		P17980	PSMC3	P53672	CRYBA2
		P17987	TCP1	P54762	EPHB1
		P19957	PI3	P55083	MFAP4
		P19971	TYMP	P60981	DSTN
		P20073	ANXA7	P62942	FKBP1A
		P20339	RAB5A	P78330	PSPH
		P20839	IMPDH1	Q08495	DMTN
		P21283	ATP6V1C1	Q13145	BAMBI
		P21781	FGF7	Q13188	STK3
		P21980	TGM2	Q13418	ILK
		P22059	OSBP	Q13753	LAMC2
		P22234	PAICS	Q15121	PEA15
		P22307	SCP2	Q15884	FAM189A2
		P22314	UBA1	Q16584	MAP3K11
		P22392	NME2	Q3LXA3	TKFC
		P22626	HNRNPA2B1	Q63HQ0	AP1AR
		P22681	CBL	Q63HQ2	EGFLAM
		P23193	TCEA1	Q6P5S2	LEG1
		P23396	RPS3	Q8N4E7	FTMT
		P23443	RPS6KB1	Q8N8U2	CDYL2
		P23588	EIF4B	Q8NFH5	NUP35
		P23919	DTYMK	Q8WVE0	EEF1AKMT1
		P23921	RRM1	Q8WVM0	TFB1M
		P23946	CMA1	Q92499	DDX1
		P24534	EEF1B2	Q92598	HSPH1
		P24941	CDK2	Q92832	NELL1
		P25098	GRK2	Q92918	MAP4K1
		P25490	YY1	Q96A25	TMEM106A
		P25685	DNAJB1	Q96DX5	ASB9
		P26038	MSN	Q99538	LGMN
		P26196	DDX6	Q99717	SMAD5
		P26447	S100A4	Q9GZT8	NIF3L1
		P26583	HMGB2	Q9H4A4	RNPEP
		P26639	TARS1	Q9NQW7	XPNPEP1
		P27361	MAPK3	Q9NSB8	HOMER2
		P27695	APEX1	Q9NVV0	TMEM38B
		P28289	TMOD1	Q9UBX5	FBLN5
		P28332	ADH6	Q9UHA7	IL36A
		P28482	MAPK1	Q9UHL4	DPP7
		P29353	SHC1	Q9UQ52	CNTN6
		P29372	MPG	Q9Y3Q0	NAALAD2
		P29401	TKT	Q9Y5Y2	NUBP2
		P29590	PML
		P29692	EEF1D
		P30040	ERP29
		P30041	PRDX6
		P30043	BLVRB
		P30047	GCHFR
		P30048	PRDX3
		P30086	PEBP1
		P30101	PDIA3
		P30153	PPP2R1A
		P30419	NMT1
		P30566	ADSL
		P30613	PKLR
		P30626	SRI
		P30740	SERPINB1
		P31749	AKT1
		P31751	AKT2
		P31785	IL2RG
		P31939	ATIC
		P31946	YWHAB
		P31948	STIP1
		P32019	INPP5B
		P32455	GBP1
		P34896	SHMT1
		P35241	RDX
		P35247	SFTPD
		P35354	PTGS2
		P35606	COPB2
		P36873	PPP1CC
		P37840	SNCA
		P38919	EIF4A3
		P40121	CAPG
		P40763	STAT3
		P40925	MDH1
		P41226	UBA7
		P41227	NAA10
		P41250	GARS1
		P41743	PRKCI
		P41970	ELK3
		P42167	TMPO
		P42224	STAT1
		P42226	STAT6
		P42330	AKR1C3
		P42331	ARHGAP25
		P42574	CASP3
		P43353	ALDH3B1
		P43405	SYK
		P43487	RANBP1
		P45983	MAPK8
		P45984	MAPK9
		P46060	RANGAP1
		P46063	RECQL
		P46108	CRK
		P46459	NSF
		P46777	RPL5
		P46782	RPS5
		P48426	PIP4K2A
		P48507	GCLM
		P48643	CCT5
		P49069	CAMLG
		P49137	MAPKAPK2
		P49247	RPIA
		P49327	FASN
		P49407	ARRB1
		P49588	AARS1
		P49589	CARS1
		P49591	SARS1
		P49593	PPM1F
		P49748	ACADVL
		P49757	NUMB
		P49789	FHIT
		P49840	GSK3A
		P49841	GSK3B
		P49903	SEPHS1
		P49915	GMPS
		P50395	GDI2
		P50452	SERPINB8
		P50453	SERPINB9
		P50570	DNM2
		P50579	METAP2
		P50990	CCT8
		P51148	RAB5C
		P51570	GALK1
		P51812	RPS6KA3
		P51858	HDGF
		P51946	CCNH
		P51965	UBE2E1
		P52209	PGD
		P52272	HNRNPM
		P52566	ARHGDIB
		P52597	HNRNPF
		P52758	RIDA
		P52789	HK2
		P53004	BLVRA
		P53355	DAPK1
		P53582	METAP1
		P53602	MVD
		P53779	MAPK10
		P53990	IST1
		P53999	SUB1
		P54252	ATXN3
		P54577	YARS1
		P54578	USP14
		P54725	RAD23A
		P54727	RAD23B
		P54819	AK2
		P54821	PRRX1
		P54920	NAPA
		P55072	VCP
		P55075	FGF8
		P55209	NAP1L1
		P55263	ADK
		P55789	GFER
		P55809	OXCT1
		P55854	SUMO3
		P56192	MARS1
		P60174	TPI1
		P60484	PTEN
		P60520	GABARAPL2
		P60842	EIF4A1
		P60900	PSMA6
		P60953	CDC42
		P60981	DSTN
		P61018	RAB4B
		P61020	RAB5B
		P61086	UBE2K
		P61088	UBE2N
		P61244	MAX
		P61247	RPS3A
		P61326	MAGOH
		P61586	RHOA
		P61960	UFM1
		P61964	WDR5
		P61970	NUTF2
		P61981	YWHAG
		P62081	RPS7
		P62253	UBE2G1
		P62263	RPS14
		P62310	LSM3
		P62380	TBPL1
		P62701	RPS4X
		P62826	RAN
		P62937	PPIA
		P62979	RPS27A
		P62995	TRA2B
		P63000	RAC1
		P63104	YWHAZ
		P63241	EIF5A
		P63244	RACK1
		P63279	UBE2I
		P67809	YBX1
		P67936	TPM4
		P68036	UBE2L3
		P68104	EEF1A1
		P68402	PAFAH1B2
		P69892	HBG2
		P78310	CXADR
		P78318	IGBP1
		P78356	PIP4K2B
		P78358	CTAG1A
		P78537	BLOC1S1
		P80723	BASP1
		P84090	ERH
		P98179	RBM3
		Q00403	GTF2B
		Q00577	PURA
		Q00613	HSF1
		Q01433	AMPD2
		Q01581	HMGCS1
		Q01658	DR1
		Q01844	EWSR1
		Q02241	KIF23
		Q02790	FKBP4
		Q04637	EIF4G1
		Q04760	GLO1
		Q04917	YWHAH
		Q05086	UBE3A
		Q06124	PTPN11
		Q06323	PSME1
		Q06481	APLP2
		Q06830	PRDX1
		Q07866	KLC1
		Q08050	FOXM1
		Q08493	PDE4C
		Q08752	PPID
		Q09028	RBBP4
		Q12906	ILF3
		Q12979	ABR
		Q13107	USP4
		Q13136	PPFIA1
		Q13151	HNRNPA0
		Q13163	MAP2K5
		Q13185	CBX3
		Q13247	SRSF6
		Q13287	NMI
		Q13322	GRB10
		Q13404	UBE2V1
		Q13424	SNTA1
		Q13442	PDAP1
		Q13510	ASAH1
		Q13526	PIN1
		Q13542	EIF4EBP2
		Q13554	CAMK2B
		Q13557	CAMK2D
		Q13586	STIM1
		Q13637	RAB32
		Q13765	NACA
		Q13838	DDX39B
		Q13886	KLF9
		Q14011	CIRBP
		Q14103	HNRNPD
		Q14162	SCARF1
		Q14165	MLEC
		Q14166	TTLL12
		Q14232	EIF2B1
		Q14240	EIF4A2
		Q14320	FAM50A
		Q14494	NFE2L1
		Q14498	RBM39
		Q14558	PRPSAP1
		Q14653	IRF3
		Q14693	LPIN1
		Q14847	LASP1
		Q14974	KPNB1
		Q15046	KARS1
		Q15067	ACOX1
		Q15102	PAFAH1B3
		Q15172	PPP2R5A
		Q15257	PTPA
		Q15276	RABEP1
		Q15291	RBBP5
		Q15365	PCBP1
		Q15366	PCBP2
		Q15560	TCEA2
		Q15631	TSN
		Q15700	DLG2
		Q15762	CD226
		Q15796	SMAD2
		Q15819	UBE2V2
		Q16539	MAPK14
		Q16543	CDC37
		Q16629	SRSF7
		Q16644	MAPKAPK3
		Q16666	IFI16
		Q16774	GUK1
		Q16775	HAGH
		Q16819	MEP1A
		Q16822	PCK2
		Q16831	UPP1
		Q16842	ST3GAL2
		Q16875	PFKFB3
		Q16881	TXNRD1
		Q17R31	TATDN3
		Q3YEC7	RABL6
		Q4V328	GRIPAP1
		Q53FA7	TP53I3
		Q53H82	LACTB2
		Q5H9L2	TCEAL5
		Q5JXA9	SIRPB2
		Q5JZY3	EPHA10
		Q5PRF9	SAMD4B
		Q5QJ74	TBCEL
		Q5R372	RABGAP1L
		Q5SGD2	PPM1L
		Q5SW96	LDLRAP1
		Q5TDH0	DDI2
		Q5VWX1	KHDRBS2
		Q69YN2	CWF19L1
		Q6GMV3	PTRHD1
		Q6GPH6	ITPRIPL1
		Q6NVY1	HIBCH
		Q6NW29	RWDD4
		Q6P1N9	TATDN1
		Q6P587	FAHD1
		Q6P6B7	ANKRD16
		Q6PL45	BRICD5
		Q6UWP2	DHRS11
		Q6UWW8	CES3
		Q6UX46	ALKAL2
		Q6UXD5	SEZ6L2
		Q6UXP7	FAM151B
		Q7L2H7	EIF3M
		Q7L9L4	MOB1B
		Q7LBR1	CHMP1B
		Q7Z7E8	UBE2Q1
		Q86TU7	SETD3
		Q86U06	RBM23
		Q86U42	PABPN1
		Q86U86	PBRM1
		Q86V88	MDP1
		Q86VP6	CAND1
		Q86VX2	COMMD7
		Q86WJ1	CHD1L
		Q86Y30	BAGE2
		Q86YW5	TREML1
		Q8IU54	IFNL1
		Q8IUA0	WFDC8
		Q8IUB2	WFDC3
		Q8IUD2	ERC1
		Q8IUX8	EGFL6
		Q8IXI2	RHOT1
		Q8IXM2	BAP18
		Q8IY22	CMIP
		Q8N4S9	MARVELD2
		Q8N8Z6	DCBLD1
		Q8N9N8	EIF1AD
		Q8NCW0	KREMEN2
		Q8NCW5	NAXE
		Q8NEY4	ATP6V1C2
		Q8NFU3	TSTD1
		Q8NG68	TTL
		Q8NHS0	DNAJB8
		Q8NI08	NCOA7
		Q8TAC1	RFESD
		Q8TAF3	WDR48
		Q8TB03	CXorf38
		Q8TC57	M1AP
		Q8TCE6	DENND10
		Q8TCF1	ZFAND1
		Q8TD06	AGR3
		Q8TDX7	NEK7
		Q8TEA8	DTD1
		Q8TF42	UBASH3B
		Q8TF50	ZNF526
		Q8TF65	GIPC2
		Q8WTS1	ABHD5
		Q8WUM4	PDCD6IP
		Q8WUR7	C15orf40
		Q8WV92	MITD1
		Q8WVJ2	NUDCD2
		Q8WVY7	UBLCP1
		Q8WW12	PCNP
		Q8WW22	DNAJA4
		Q8WWH5	TRUB1
		Q8WWZ8	OIT3
		Q8WYN0	ATG4A
		Q8WZ82	OVCA2
		Q92551	IP6K1
		Q92575	UBXN4
		Q92576	PHF3
		Q92600	CNOT9
		Q92619	ARHGAP45
		Q92623	TTC9
		Q92769	HDAC2
		Q92772	CDKL2
		Q92804	TAF15
		Q92830	KAT2A
		Q92888	ARHGEF1
		Q92890	UFD1
		Q92930	RAB8B
		Q92934	BAD
		Q92945	KHSRP
		Q92988	DLX4
		Q93015	NAA80
		Q93045	STMN2
		Q969G6	RFK
		Q969Q5	RAB24
		Q969R5	L3MBTL2
		Q969T4	UBE2E3
		Q969X0	RILPL2
		Q96A72	MAGOHB
		Q96AE4	FUBP1
		Q96AG4	LRRC59
		Q96AH0	NABP1
		Q96AT1	KIAA1143
		Q96AT9	RPE
		Q96BJ3	AIDA
		Q96CS3	FAF2
		Q96DV4	MRPL38
		Q96E17	RAB3C
		Q96EK5	KIFBP
		Q96EK6	GNPNAT1
		Q96EK9	KTI12
		Q96F85	CNRIP1
		Q96FJ2	DYNLL2
		Q96FN9	DTD2
		Q96GD0	PDXP
		Q96GK7	FAHD2A
		Q96HY6	DDRGK1
		Q96I24	FUBP3
		Q96I25	RBM17
		Q96JJ3	ELMO2
		Q96L92	SNX27
		Q96NA2	RILP
		Q96PE3	INPP4A
		Q96QC0	PPP1R10
		Q96QR8	PURB
		Q96R05	RBP7
		Q96RU3	FNBP1
		Q96S82	UBL7
		Q96SB3	PPP1R9B
		Q96SB4	SRPK1
		Q96T60	PNKP
		Q99497	PARK7
		Q99536	VAT1
		Q99614	TTC1
		Q99633	PRPF18
		Q99729	HNRNPAB
		Q99733	NAP1L4
		Q99829	CPNE1
		Q99832	CCT7
		Q99856	ARID3A
		Q99933	BAG1
		Q99962	SH3GL2
		Q99963	SH3GL3
		Q9BPY3	FAM118B
		Q9BQ16	SPOCK3
		Q9BQT9	CLSTN3
		Q9BR61	ACBD6
		Q9BRF8	CPPED1
		Q9BRG1	VPS25
		Q9BRJ7	NUDT16L1
		Q9BSH5	HDHD3
		Q9BSL1	UBAC1
		Q9BT23	LIMD2
		Q9BT73	PSMG3
		Q9BTK6	PAGR1
		Q9BTV6	DPH7
		Q9BTX7	TTPAL
		Q9BUJ0	ABHD14A
		Q9BUT1	BDH2
		Q9BVM2	DPCD
		Q9BWD1	ACAT2
		Q9BWF3	RBM4
		Q9BX67	JAM3
		Q9BXP5	SRRT
		Q9BY32	ITPA
		Q9BY42	RTF2
		Q9BY43	CHMP4A
		Q9BY44	EIF2A
		Q9BYP7	WNK3
		Q9BZE9	ASPSCR1
		Q9C0B1	FTO
		Q9GZM8	NDEL1
		Q9GZT9	EGLN1
		Q9GZZ1	NAA50
		Q9H0M0	WWP1
		Q9H0N5	PCBD2
		Q9H0R4	HDHD2
		Q9H0R8	GABARAPL1
		Q9H0U4	RAB1B
		Q9H114	CSTL1
		Q9H169	STMN4
		Q9H171	ZBP1
		Q9H190	SDCBP2
		Q9H1I8	ASCC2
		Q9H1Y0	ATG5
		Q9H2J4	PDCL3
		Q9H3R0	KDM4C
		Q9H3U1	UNC45A
		Q9H446	RWDD1
		Q9H479	FN3K
		Q9H4A3	WNK1
		Q9H4A5	GOLPH3L
		Q9H4E7	DEF6
		Q9H4G0	EPB41L1
		Q9H7C9	AAMDC
		Q9H832	UBE2Z
		Q9H8W4	PLEKHF2
		Q9H9G7	AGO3
		Q9HAB8	PPCS
		Q9HAP6	LIN7B
		Q9HAT8	PELI2
		Q9HB07	MYG1
		Q9HC16	APOBEC3G
		Q9HC73	CRLF2
		Q9HCN4	GPN1
		Q9HCN6	GP6
		Q9HCP0	CSNK1G1
		Q9HD42	CHMP1A
		Q9NP64	ZCCHC17
		Q9NP79	VTA1
		Q9NPB8	GPCPD1
		Q9NQ48	LZTFL1
		Q9NQG5	RPRD1B
		Q9NQP4	PFDN4
		Q9NQX3	GPHN
		Q9NR31	SAR1A
		Q9NR45	NANS
		Q9NR46	SH3GLB2
		Q9NRG1	PRTFDC1
		Q9NRM6	IL17RB
		Q9NRN7	AASDHPPT
		Q9NRS6	SNX15
		Q9NRV9	HEBP1
		Q9NRX4	PHPT1
		Q9NS86	LANCL2
		Q9NTK5	OLA1
		Q9NTX5	ECHDC1
		Q9NUG6	PDRG1
		Q9NUQ8	ABCF3
		Q9NUQ9	CYRIB
		Q9NUW8	TDP1
		Q9NVG8	TBC1D13
		Q9NVM6	DNAJC17
		Q9NVZ3	NECAP2
		Q9NWX6	THG1L
		Q9NX46	ADPRS
		Q9NYA1	SPHK1
		Q9NZ72	STMN3
		Q9NZI6	TFCP2L1
		Q9P000	COMMD9
		Q9P016	THYN1
		Q9P0U3	SENP1
		Q9P2P5	HECW2
		Q9P2T1	GMPR2
		Q9UBU8	MORF4L1
		Q9UBU9	NXF1
		Q9UDY4	DNAJB4
		Q9UF47	DNAJC5B
		Q9UFW8	CGGBP1
		Q9UGI8	TES
		Q9UHX1	PUF60
		Q9UII2	ATP5IF1
		Q9UJ70	NAGK
		Q9UJU6	DBNL
		Q9UK32	RPS6KA6
		Q9UKD1	GMEB2
		Q9UKK9	NUDT5
		Q9UKP3	ITGB1BP2
		Q9UKV8	AGO2
		Q9UL18	AGO1
		Q9UL25	RAB21
		Q9UL26	RAB22A
		Q9UL46	PSME2
		Q9ULC3	RAB23
		Q9ULC4	MCTS1
		Q9UM07	PADI4
		Q9UMS4	PRPF19
		Q9UMY4	SNX12
		Q9UN86	G3BP2
		Q9UNF0	PACSIN2
		Q9UNP9	PPIE
		Q9UNX3	RPL26L1
		Q9UNZ2	NSFL1C
		Q9UPQ9	TNRC6B
		Q9UQ80	PA2G4
		Q9UQE7	SMC3
		Q9UQM7	CAMK2A
		Q9UQN3	CHMP2B
		Q9Y237	PIN4
		Q9Y266	NUDC
		Q9Y295	DRG1
		Q9Y2H0	DLGAP4
		Q9Y2S2	CRYL1
		Q9Y2T7	YBX2
		Q9Y314	NOSIP
		Q9Y376	CAB39
		Q9Y3A5	SBDS
		Q9Y3B8	REXO2
		Q9Y3C6	PPIL1
		Q9Y3E2	BOLA1
		Q9Y3X0	CCDC9
		Q9Y4E8	USP15
		Q9Y4K4	MAP4K5
		Q9Y508	RNF114
		Q9Y570	PPME1
		Q9Y5B8	NME7
		Q9Y5U2	TSSC4
		Q9Y5X2	SNX8
		Q9Y5X3	SNX5
		Q9Y608	LRRFIP2
		Q9Y613	FHOD1
		Q9Y663	HS3ST3A1
		Q9Y696	CLIC4
		Q9Y6E0	STK24
		Q9Y6E2	BZW2
		Q9Y6F6	IRAG1
		Q9Y6K9	IKBKG
		Q9Y6X8	ZHX2
		A1Z1Q3	MACROD2
		O00292	LEFTY2
		O00462	MANBA
		O15143	ARPC1B
		O43181	NDUFS4
		O43396	TXNL1
		O43854	EDIL3
		O43915	VEGFD
		O60486	PLXNC1
		O60662	KLHL41
		O60760	HPGDS
		O75493	CA11
		O76038	SCGN
		P00325	ADH1B
		P00338	LDHA
		P00734	F2
		P01024	C3
		P01031	C5
		P01210	PENK
		P01833	PIGR
		P02144	MB
		P02751	FN1
		P04114	APOB
		P05090	APOD
		P06213	INSR
		P07954	FH
		P08138	NGFR
		P09104	ENO2
		P09496	CLTA
		P09960	LTA4H
		P0DMV8	HSPA1A
		P12109	COL6A1
		P12644	BMP4
		P13051	UNG
		P13797	PLS3
		P13942	COL11A2
		P14174	MIF
		P15328	FOLR1
		P16083	NQO2
		P16152	CBR1
		P17813	ENG
		P18859	ATP5PF
		P20062	TCN2
		P21399	ACO1
		P22003	BMP5
		P22004	BMP6
		P22303	ACHE
		P23435	CBLN1
		P23468	PTPRD
		P23515	OMG
		P24539	ATP5PB
		P26951	IL3RA
		P27352	CBLIF
		P30085	CMPK1
		P30711	GSTT1
		P31150	GDI1
		P32004	L1CAM
		P32456	GBP2
		P35443	THBS4
		P43490	NAMPT
		P48047	ATP5PO
		P48058	GRIA4
		P48960	ADGRE5
		P49961	ENTPD1
		P51693	APLP1
		P53634	CTSC
		P53672	CRYBA2
		P62942	FKBP1A
		P78330	PSPH
		P99999	CYCS
		Q00872	MYBPC1
		Q03403	TFF2
		Q06828	FMOD
		Q07075	ENPEP
		Q08431	MFGE8
		Q13145	BAMBI
		Q13188	STK3
		Q14982	OPCML
		Q14C87	TMEM132D
		Q15121	PEA15
		Q15646	OASL
		Q15661	TPSAB1
		Q15738	NSDHL
		Q16584	MAP3K11
		Q16620	NTRK2
		Q3LXA3	TKFC
		Q5JS37	NHLRC3
		Q5KU26	COLEC12
		Q5VWW1	C1QL3
		Q63HQ2	EGFLAM
		Q6B8I1	DUSP13
		Q6GPI1	CTRB2
		Q6P5S2	LEG1
		Q6PJG9	LRFN4
		Q6UXI9	NPNT
		Q6UY11	DLK2
		Q6WN34	CHRDL2
		Q8IUL8	CILP2
		Q8IYV9	IZUMO1
		Q8N4E7	FTMT
		Q8N695	SLC5A8
		Q8N8U2	CDYL2
		Q8NFH5	NUP35
		Q8TDS4	HCAR2
		Q8WVE0	EEF1AKMT1
		Q92499	DDX1
		Q92918	MAP4K1
		Q96DX5	ASB9
		Q96EM0	L3HYPDH
		Q96F46	IL17RA
		Q9BUL9	RPP25
		Q9BWV2	SPATA9
		Q9BXN1	ASPN
		Q9GZT8	NIF3L1
		Q9H4A4	RNPEP
		Q9HAV4	XPO5
		Q9NQW7	XPNPEP1
		Q9NT22	EMILIN3
		Q9NWS6	FAM118A
		Q9NYK6	EURL
		Q9P0K1	ADAM22
		Q9UBG0	MRC2
		Q9UBX5	FBLN5
		Q9UF33	EPHA6
		Q9UHA7	IL36A
		Q9UMF0	ICAM5
		Q9UQ53	MGAT4B
		Q9Y3Q0	NAALAD2
		Q9Y5Y2	NUBP2
		Q9Y5Y7	LYVE1

## Sheet: 6_PsA_pathways
PsA Males vs. PsA Females
Generated at 2024-04-27 15:41:12
by pathDip published at January 28, 2024, version 5.0.32.4 (Database version 5.0.31.0)
INPUT:
Current selection:	Human
IDs:	O00299, O14602, O76074, O96013, P00797, P02792, P05771, P07288, P07948, P08118, P08254, P10809, P11216, P12931, P16562, P17252, P17812, P24592, P30405, P32019, P36873, P48788, P49223, P49327, P49748, P50995, P55209, Q01638, Q04917, Q09327, Q13093, Q13508, Q14642, Q5SW96, Q5T4F7, Q6P587, Q6PI48, Q6UXI7, Q6ZRP7, Q8IW52, Q8IWY4, Q8TCS8, Q8TF42, Q8WTQ1, Q9NYA1, Q9NZA1, Q9Y4K4, Q9Y613, Q9Y6E0, P01344,…
Data type:	Literature curated (core) pathway memberships
Protein interaction set:	n/a
Minimum confidence level for predicted associations:	n/a
Pathway sources:	ACSN2, BioCarta, HumanCyc, KEGG, Panther_Pathway, PathBank, PharmGKB, REACTOME, MetabolicAtlas, SIGNOR 3.0, UniProt_Pathways, WikiPathways
Pathway types:	Cellular processes and organization, Environmental information processing, Genetic information processing, Metabolism, Organismal systems
q(FDR:BH):	< 0.01
RESULTS:
Counts and extended list of input IDs present in different pathDIP components
Data component	Literature curated (core) pathway memberships	Extended pathway associations. Protein interaction set: Experimentally detected PPIs Minimum confidence level for predicted associations: 0.99	Extended pathway associations. Protein interaction set: Experimentally detected and computationally predicted PPIs (full IID) Minimum confidence level for predicted associations: 0.99
Total not found IDs	11	5	3
Not found IDs	P08118, P16562, P20742, P49223, P50995, Q08830, Q6UXI7, Q6ZRP7, Q86U17, Q8TF42, Q96PJ5	P16562, P49223, Q6UXI7, Q6ZRP7, Q86U17	P16562, P49223, Q6UXI7
Total found IDs	46	52	54
Found IDs	O00299, O14602, O76074, O96013, P00797, P01344, P02792, P05771, P07288, P07948, P08254, P10809, P11216, P12931, P17252, P17812, P24592, P30405, P32019, P36873, P41159, P48788, P49327, P49748, P55209, Q01638, Q04917, Q09327, Q13093, Q13508, Q13822, Q14642, Q5SW96, Q5T4F7, Q6P587, Q6PI48, Q8IW52, Q8IWY4, Q8TCS8, Q8WTQ1, Q96PX8, Q9NYA1, Q9NZA1, Q9Y4K4, Q9Y613, Q9Y6E0	O00299, O14602, O76074, O96013, P00797, P01344, P02792, P05771, P07288, P07948, P08118, P08254, P10809, P11216, P12931, P17252, P17812, P20742, P24592, P30405, P32019, P36873, P41159, P48788, P49327, P49748, P50995, P55209, Q01638, Q04917, Q08830, Q09327, Q13093, Q13508, Q13822, Q14642, Q5SW96, Q5T4F7, Q6P587, Q6PI48, Q8IW52, Q8IWY4, Q8TCS8, Q8TF42, Q8WTQ1, Q96PJ5, Q96PX8, Q9NYA1, Q9NZA1, Q9Y4K4,…	O00299, O14602, O76074, O96013, P00797, P01344, P02792, P05771, P07288, P07948, P08118, P08254, P10809, P11216, P12931, P17252, P17812, P20742, P24592, P30405, P32019, P36873, P41159, P48788, P49327, P49748, P50995, P55209, Q01638, Q04917, Q08830, Q09327, Q13093, Q13508, Q13822, Q14642, Q5SW96, Q5T4F7, Q6P587, Q6PI48, Q6ZRP7, Q86U17, Q8IW52, Q8IWY4, Q8TCS8, Q8TF42, Q8WTQ1, Q96PJ5, Q96PX8, Q9NYA1,…
Lists of input IDs present in different pathDIP components per particular source
Data component	Literature curated (core) pathway memberships	Extended pathway associations. Protein interaction set: Experimentally detected PPIs Minimum confidence level for predicted associations: 0.99	Extended pathway associations. Protein interaction set: Experimentally detected and computationally predicted PPIs (full IID) Minimum confidence level for predicted associations: 0.99
ACSN2	O96013, P01344, P02792, P05771, P07948, P08254, P12931, P17252, P24592, P36873, P49327, Q04917, Q9NYA1	O00299, O96013, P01344, P02792, P05771, P07288, P07948, P08254, P10809, P11216, P12931, P17252, P17812, P20742, P24592, P30405, P36873, P48788, P49327, P49748, P50995, P55209, Q01638, Q04917, Q08830, Q5T4F7, Q6P587, Q8TF42, Q9NYA1, Q9NZA1, Q9Y4K4, Q9Y613, Q9Y6E0	O00299, O76074, O96013, P01344, P02792, P05771, P07288, P07948, P08118, P08254, P10809, P11216, P12931, P17252, P17812, P20742, P24592, P30405, P32019, P36873, P41159, P48788, P49327, P49748, P50995, P55209, Q01638, Q04917, Q08830, Q14642, Q5SW96, Q5T4F7, Q6P587, Q8IWY4, Q8TF42, Q9NYA1, Q9NZA1, Q9Y4K4, Q9Y613, Q9Y6E0
BioCarta	O96013, P00797, P05771, P07948, P17252, P24592, P41159, Q04917, Q9NYA1, Q9Y4K4	O96013, P00797, P01344, P05771, P07288, P07948, P08254, P10809, P12931, P17252, P17812, P20742, P24592, P30405, P36873, P41159, P49327, P50995, P55209, Q01638, Q04917, Q13093, Q8TCS8, Q8TF42, Q96PJ5, Q9NYA1, Q9NZA1, Q9Y4K4, Q9Y613, Q9Y6E0	O00299, O14602, O76074, O96013, P00797, P01344, P02792, P05771, P07288, P07948, P08254, P10809, P11216, P12931, P17252, P17812, P20742, P24592, P30405, P32019, P36873, P41159, P48788, P49327, P49748, P50995, P55209, Q01638, Q04917, Q08830, Q13093, Q5SW96, Q5T4F7, Q86U17, Q8IWY4, Q8TCS8, Q8TF42, Q96PJ5, Q9NYA1, Q9NZA1, Q9Y4K4, Q9Y613, Q9Y6E0
HumanCyc	P11216, P17812, P32019, Q14642, Q6PI48, Q9NYA1	O00299, P07948, P10809, P11216, P17252, P17812, P32019, Q04917, Q14642, Q6PI48, Q8TF42, Q9NYA1	O76074, O96013, P05771, P07948, P10809, P11216, P12931, P17252, P17812, P32019, P36873, P48788, P49748, Q04917, Q13822, Q14642, Q5SW96, Q6PI48, Q8TF42, Q9NYA1, Q9Y4K4
KEGG	O14602, O76074, O96013, P00797, P01344, P02792, P05771, P07288, P07948, P08254, P10809, P11216, P12931, P17252, P17812, P30405, P32019, P36873, P41159, P49327, P49748, P50995, Q01638, Q04917, Q09327, Q13093, Q13822, Q14642, Q5SW96, Q5T4F7, Q6P587, Q6PI48, Q8TCS8, Q9NYA1, Q9Y613	O00299, O14602, O76074, O96013, P00797, P01344, P02792, P05771, P07288, P07948, P08254, P10809, P11216, P12931, P17252, P17812, P20742, P30405, P32019, P36873, P41159, P49327, P49748, P50995, P55209, Q01638, Q04917, Q08830, Q09327, Q13093, Q13822, Q14642, Q5SW96, Q5T4F7, Q6P587, Q6PI48, Q8IW52, Q8TCS8, Q8TF42, Q9NYA1, Q9NZA1, Q9Y4K4, Q9Y613, Q9Y6E0	O00299, O14602, O76074, O96013, P00797, P01344, P02792, P05771, P07288, P07948, P08118, P08254, P10809, P11216, P12931, P17252, P17812, P20742, P24592, P30405, P32019, P36873, P41159, P48788, P49327, P49748, P50995, P55209, Q01638, Q04917, Q08830, Q09327, Q13093, Q13822, Q14642, Q5SW96, Q5T4F7, Q6P587, Q6PI48, Q86U17, Q8IW52, Q8IWY4, Q8TCS8, Q8TF42, Q96PX8, Q9NYA1, Q9NZA1, Q9Y4K4, Q9Y613, Q9Y6E0
Panther_Pathway	O96013, P01344, P05771, P07948, P08254, P11216, P12931, P17252, P17812, P36873, Q04917, Q14642, Q5T4F7, Q9NYA1	O00299, O96013, P01344, P05771, P07288, P07948, P08254, P10809, P11216, P12931, P17252, P17812, P20742, P30405, P36873, P49327, P50995, P55209, Q01638, Q04917, Q14642, Q5T4F7, Q6P587, Q8IW52, Q8TF42, Q9NYA1, Q9Y4K4, Q9Y613, Q9Y6E0	O00299, O14602, O76074, O96013, P00797, P01344, P02792, P05771, P07288, P07948, P08254, P10809, P11216, P12931, P17252, P17812, P20742, P24592, P30405, P32019, P36873, P41159, P48788, P49327, P49748, P50995, P55209, Q01638, Q04917, Q08830, Q13822, Q14642, Q5SW96, Q5T4F7, Q6P587, Q6PI48, Q86U17, Q8IW52, Q8IWY4, Q8TF42, Q96PJ5, Q96PX8, Q9NYA1, Q9NZA1, Q9Y4K4, Q9Y613, Q9Y6E0
PathBank	P00797, P05771, P07948, P12931, P17252, P17812, P49327, P49748	O00299, O96013, P00797, P05771, P07288, P07948, P08254, P10809, P12931, P17252, P17812, P30405, P36873, P49327, P49748, P50995, P55209, Q01638, Q04917, Q6P587, Q8IW52, Q8TF42, Q9NYA1, Q9Y4K4, Q9Y613, Q9Y6E0	O00299, O76074, O96013, P00797, P01344, P02792, P05771, P07288, P07948, P10809, P11216, P12931, P17252, P17812, P30405, P32019, P36873, P41159, P48788, P49327, P49748, P55209, Q01638, Q04917, Q08830, Q14642, Q5SW96, Q5T4F7, Q6P587, Q6PI48, Q8IWY4, Q8TF42, Q9NYA1, Q9Y4K4, Q9Y613, Q9Y6E0
PharmGKB	P00797, P05771, P12931, P17252, P41159, Q8TF42	O00299, O96013, P00797, P05771, P07288, P07948, P08254, P10809, P12931, P17252, P20742, P30405, P41159, P49327, P55209, Q04917, Q8TF42, Q9Y4K4, Q9Y613	O00299, O76074, O96013, P00797, P05771, P07288, P07948, P10809, P12931, P17252, P24592, P30405, P32019, P36873, P41159, P49327, P55209, Q01638, Q04917, Q08830, Q14642, Q5SW96, Q8IWY4, Q8TF42, Q9NYA1, Q9Y4K4, Q9Y613, Q9Y6E0
REACTOME	O76074, O96013, P00797, P01344, P02792, P05771, P07288, P07948, P08254, P10809, P11216, P12931, P17252, P17812, P24592, P32019, P36873, P41159, P48788, P49327, P49748, Q01638, Q04917, Q09327, Q13093, Q13508, Q13822, Q14642, Q5SW96, Q6P587, Q6PI48, Q8IW52, Q8IWY4, Q8WTQ1, Q96PX8, Q9NYA1, Q9NZA1, Q9Y6E0	O00299, O76074, O96013, P00797, P01344, P02792, P05771, P07288, P07948, P08118, P08254, P10809, P11216, P12931, P17252, P17812, P20742, P24592, P30405, P32019, P36873, P41159, P48788, P49327, P49748, P50995, P55209, Q01638, Q04917, Q08830, Q09327, Q13093, Q13508, Q13822, Q14642, Q5SW96, Q5T4F7, Q6P587, Q6PI48, Q8IW52, Q8IWY4, Q8TCS8, Q8TF42, Q8WTQ1, Q96PX8, Q9NYA1, Q9NZA1, Q9Y4K4, Q9Y613, Q9Y6E0	O00299, O14602, O76074, O96013, P00797, P01344, P02792, P05771, P07288, P07948, P08118, P08254, P10809, P11216, P12931, P17252, P17812, P20742, P24592, P30405, P32019, P36873, P41159, P48788, P49327, P49748, P50995, P55209, Q01638, Q04917, Q08830, Q09327, Q13093, Q13508, Q13822, Q14642, Q5SW96, Q5T4F7, Q6P587, Q6PI48, Q6ZRP7, Q86U17, Q8IW52, Q8IWY4, Q8TCS8, Q8TF42, Q8WTQ1, Q96PJ5, Q96PX8, Q9NYA1,…
MetabolicAtlas	O76074, P11216, P17812, P32019, P36873, P49327, P49748, Q09327, Q13093, Q13508, Q13822, Q14642, Q9NYA1	O76074, P07288, P07948, P08254, P10809, P11216, P12931, P17812, P30405, P32019, P36873, P49327, P49748, P50995, Q04917, Q09327, Q13093, Q13508, Q13822, Q14642, Q5T4F7, Q6P587, Q9NYA1	O00299, O14602, O76074, P00797, P01344, P02792, P05771, P07288, P07948, P08118, P08254, P10809, P11216, P12931, P17252, P17812, P30405, P32019, P36873, P49327, P49748, P50995, Q04917, Q08830, Q09327, Q13093, Q13508, Q13822, Q14642, Q5T4F7, Q6P587, Q6PI48, Q86U17, Q8IWY4, Q9NYA1, Q9Y4K4, Q9Y6E0
SIGNOR 3.0	P00797, P01344, P07948, P12931, P17252, P36873, P41159, P49327	O96013, P00797, P01344, P05771, P07288, P07948, P08254, P10809, P12931, P17252, P17812, P20742, P30405, P36873, P41159, P49327, P55209, Q01638, Q04917, Q5T4F7, Q8TF42, Q9NYA1, Q9Y4K4, Q9Y613, Q9Y6E0	O00299, O14602, O76074, O96013, P00797, P01344, P02792, P05771, P07288, P07948, P08118, P10809, P11216, P12931, P17252, P17812, P20742, P24592, P30405, P32019, P36873, P41159, P49327, P55209, Q01638, Q04917, Q08830, Q14642, Q5SW96, Q5T4F7, Q6PI48, Q86U17, Q8IWY4, Q8TCS8, Q8TF42, Q9NYA1, Q9NZA1, Q9Y4K4, Q9Y613, Q9Y6E0
UniProt_Pathways	O76074, P17812, P49327, P49748, Q09327	O76074, P10809, P17252, P17812, P49327, P49748, P55209, Q09327, Q6P587, Q8TF42	O00299, O76074, P05771, P08118, P10809, P11216, P12931, P17812, P32019, P49327, P49748, P55209, Q09327, Q6P587, Q6PI48, Q8TF42, Q9NYA1
WikiPathways	O00299, O14602, O76074, O96013, P00797, P01344, P02792, P05771, P07288, P07948, P08118, P08254, P10809, P11216, P12931, P16562, P17252, P17812, P24592, P30405, P36873, P41159, P48788, P49327, P49748, P55209, Q01638, Q04917, Q13093, Q13822, Q5SW96, Q5T4F7, Q8TCS8, Q9NYA1, Q9Y4K4, Q9Y613	O00299, O14602, O76074, O96013, P00797, P01344, P02792, P05771, P07288, P07948, P08118, P08254, P10809, P11216, P12931, P16562, P17252, P17812, P20742, P24592, P30405, P36873, P41159, P48788, P49327, P49748, P50995, P55209, Q01638, Q04917, Q08830, Q13093, Q13822, Q5SW96, Q5T4F7, Q6P587, Q8IW52, Q8TCS8, Q8TF42, Q9NYA1, Q9NZA1, Q9Y4K4, Q9Y613, Q9Y6E0	O00299, O14602, O76074, O96013, P00797, P01344, P02792, P05771, P07288, P07948, P08118, P08254, P10809, P11216, P12931, P16562, P17252, P17812, P20742, P24592, P30405, P32019, P36873, P41159, P48788, P49327, P49748, P50995, P55209, Q01638, Q04917, Q08830, Q13093, Q13508, Q13822, Q14642, Q5SW96, Q5T4F7, Q6P587, Q6PI48, Q86U17, Q8IW52, Q8IWY4, Q8TCS8, Q8TF42, Q96PJ5, Q96PX8, Q9NYA1, Q9NZA1, Q9Y4K4,…
Pathway enrichment analysis 'q-value (FDR: BH-method) less than 0.01' (results size = 87)
Pathway Source	Pathway Name	p-value	q-value (FDR: BH-method)	q-value (Bonferroni)	Ratio	Query mapped	Pathway size	Type	Category
REACTOME	Signaling by Rho GTPases	0.00116201	0.00773849	0.363709	0.18	8	673	Environmental information processing	Signal transduction
REACTOME	Signaling by Rho GTPases, Miro GTPases and RHOBTB3	0.00135119	0.0078319	0.422922	0.18	8	689	Environmental information processing	Signal transduction
ACSN2	EMT REGULATORS	0.00273559	0.00984184	0.85624	0.16	7	601	Environmental information processing	Signal transduction
REACTOME	RHO GTPase Effectors	0.000309648	0.00421391	0.0969198	0.13	6	292	Environmental information processing	Signal transduction
WikiPathways	VEGFA-VEGFR2 signaling	0.00236613	0.00949486	0.740599	0.13	6	432	Environmental information processing	Signal transduction
Panther_Pathway	CCKR signaling map	0.000204306	0.00426319	0.0639478	0.11	5	171	Environmental information processing	Signal transduction
WikiPathways	Focal adhesion	0.000402193	0.00449594	0.125886	0.11	5	198	Cellular processes and organization	Cellular community
KEGG	Focal adhesion	0.000430861	0.00465033	0.134859	0.11	5	201	Cellular processes and organization	Cellular community
WikiPathways	IL-18 signaling pathway	0.00170262	0.00783706	0.53292	0.11	5	273	Organismal systems	Immune system
REACTOME	Platelet activation, signaling and aggregation	0.00142038	0.00808325	0.444579	0.11	5	262	Organismal systems	Immune system
REACTOME	VEGFR2 mediated cell proliferation	3.38961e-07	0.000106095	0.000106095	0.09	4	19	Environmental information processing	Signal transduction
WikiPathways	TROP2 regulatory signaling	1.87381e-05	0.00195501	0.00586503	0.09	4	50	Environmental information processing	Signal transduction
KEGG	VEGF signaling pathway	3.62645e-05	0.0028377	0.0113508	0.09	4	59	Environmental information processing	Signal transduction
WikiPathways	Kit receptor signaling pathway	3.62645e-05	0.0028377	0.0113508	0.09	4	59	Organismal systems	Immune system
KEGG	Phosphatidylinositol signaling system	0.000252748	0.00395551	0.0791101	0.09	4	97	Environmental information processing	Signal transduction
REACTOME	VEGFA-VEGFR2 Pathway	0.000252748	0.00395551	0.0791101	0.09	4	97	Environmental information processing	Signal transduction
KEGG	ErbB signaling pathway	0.000151875	0.00396141	0.0475369	0.09	4	85	Environmental information processing	Signal transduction
KEGG	Fc gamma R-mediated phagocytosis	0.000242892	0.00400133	0.0760252	0.09	4	96	Organismal systems	Immune system
WikiPathways	ErbB signaling pathway	0.000206205	0.00403389	0.0645422	0.09	4	92	Environmental information processing	Signal transduction
REACTOME	Signaling by VEGF	0.000354882	0.004114	0.111078	0.09	4	106	Environmental information processing	Signal transduction
KEGG	Inflammatory mediator regulation of TRP channels	0.000295086	0.00419827	0.0923619	0.09	4	101	Organismal systems	Sensory system
ACSN2	NECROPTOSIS	0.000452567	0.00456947	0.141653	0.09	4	113	Cellular processes and organization	Cell growth and death
KEGG	Insulin signaling pathway	0.000908542	0.00693594	0.284374	0.09	4	136	Organismal systems	Endocrine system
Panther_Pathway	Angiogenesis	0.00151033	0.00774973	0.472733	0.09	4	156	Organismal systems	Development and regeneration
KEGG	Oxytocin signaling pathway	0.00154623	0.00780597	0.48397	0.09	4	157	Organismal systems	Endocrine system
WikiPathways	Myometrial relaxation and contraction pathways	0.00161981	0.00804763	0.507001	0.09	4	159	Organismal systems	Muscular and bone system
KEGG	Neutrophil extracellular trap formation	0.00130707	0.00818226	0.409113	0.09	4	150	Organismal systems	Immune system
BioCarta	BIOCARTA EDG1 PATHWAY	4.48568e-05	0.00234003	0.0140402	0.07	3	22	Environmental information processing	Signal transduction
REACTOME	Regulation of KIT signaling	1.65319e-05	0.00258724	0.00517448	0.07	3	16	Environmental information processing	Signal transduction
BioCarta	BIOCARTA BCR PATHWAY	0.000155067	0.00373354	0.048536	0.07	3	33	Organismal systems	Immune system
PathBank	BCR Signaling Pathway	0.000169694	0.00379387	0.0531142	0.07	3	34	Organismal systems	Immune system
WikiPathways	Sphingolipid metabolism in senescence	9.41525e-05	0.00420996	0.0294697	0.07	3	28	Cellular processes and organization	Cell growth and death
REACTOME	Signaling by SCF-KIT	0.000343006	0.00447337	0.107361	0.07	3	43	Environmental information processing	Signal transduction
WikiPathways	Mechanoregulation and pathology of YAP/TAZ via Hippo and non-Hippo mechanisms	0.00044668	0.00466036	0.139811	0.07	3	47	Environmental information processing	Signal transduction
PathBank	GnRH Signaling Pathway	0.000505288	0.00494235	0.158155	0.07	3	49	Organismal systems	Endocrine system
Panther_Pathway	VEGF signaling pathway	0.000961024	0.00716192	0.300801	0.07	3	61	Environmental information processing	Signal transduction
KEGG	Long-term depression	0.00105568	0.00734284	0.330428	0.07	3	63	Organismal systems	Nervous system
WikiPathways	AGE/RAGE pathway	0.00120836	0.00787951	0.378217	0.07	3	66	Organismal systems	Immune system
REACTOME	Extra-nuclear estrogen signaling	0.00174782	0.00792852	0.547068	0.07	3	75	Environmental information processing	Signal transduction
KEGG	Long-term potentiation	0.00126219	0.00806256	0.395065	0.07	3	67	Organismal systems	Nervous system
WikiPathways	EGFR tyrosine kinase inhibitor resistance	0.00241751	0.00922781	0.756681	0.07	3	84	Environmental information processing	Signal transduction
REACTOME	Peptide hormone metabolism	0.00267136	0.00972251	0.836136	0.07	3	87	Genetic information processing	Folding, sorting and degradation
BioCarta	BIOCARTA ERBB4 PATHWAY	0.0002071	0.00381308	0.0648223	0.04	2	7	Environmental information processing	Signal transduction
BioCarta	BIOCARTA PKC PATHWAY	0.0002071	0.00381308	0.0648223	0.04	2	7	Environmental information processing	Signal transduction
BioCarta	BIOCARTA ION PATHWAY	9.90203e-05	0.00387417	0.0309934	0.04	2	5	Environmental information processing	Signal transduction
BioCarta	BIOCARTA PLCD PATHWAY	9.90203e-05	0.00387417	0.0309934	0.04	2	5	Environmental information processing	Signal transduction
PathBank	Ion Channel and Phorbal Esters Signaling Pathway	9.90203e-05	0.00387417	0.0309934	0.04	2	5	Environmental information processing	Signal transduction
REACTOME	Disinhibition of SNARE formation	9.90203e-05	0.00387417	0.0309934	0.04	2	5	Organismal systems	Immune system
BioCarta	BIOCARTA PLC PATHWAY	0.000353584	0.00442687	0.110672	0.04	2	9	Environmental information processing	Signal transduction
REACTOME	EGFR Transactivation by Gastrin	0.000353584	0.00442687	0.110672	0.04	2	9	Environmental information processing	Signal transduction
BioCarta	BIOCARTA MYOSIN PATHWAY	0.000538012	0.00510296	0.168398	0.04	2	11	Organismal systems	Cardiovascular system
BioCarta	BIOCARTA SRCRPTP PATHWAY	0.000538012	0.00510296	0.168398	0.04	2	11	Cellular processes and organization	Cell growth and death
HumanCyc	D-myo-inositol (1,4,5)-trisphosphate degradation	0.000538012	0.00510296	0.168398	0.04	2	11	Metabolism	Carbohydrate metabolism
BioCarta	BIOCARTA CBL PATHWAY	0.000644301	0.00560184	0.201666	0.04	2	12	Environmental information processing	Signal transduction
REACTOME	PECAM1 interactions	0.000644301	0.00560184	0.201666	0.04	2	12	Organismal systems	Immune system
BioCarta	BIOCARTA AGPCR PATHWAY	0.000884764	0.00728766	0.276931	0.04	2	14	Environmental information processing	Signal transduction
BioCarta	BIOCARTA TRKA PATHWAY	0.000884764	0.00728766	0.276931	0.04	2	14	Organismal systems	Nervous system
REACTOME	Synthesis of IP2, IP, and Ins in the cytosol	0.000884764	0.00728766	0.276931	0.04	2	14	Metabolism	Carbohydrate metabolism
REACTOME	Depolymerization of the Nuclear Lamina	0.00101881	0.00741599	0.318888	0.04	2	15	Cellular processes and organization	Cell growth and death
REACTOME	WNT5A-dependent internalization of FZD4	0.00101881	0.00741599	0.318888	0.04	2	15	Environmental information processing	Signal transduction
BioCarta	BIOCARTA CDMAC PATHWAY	0.00116198	0.00790652	0.3637	0.04	2	16	Organismal systems	Immune system
ACSN2	GAP JUNCTIONS	0.00164579	0.00804894	0.515132	0.04	2	19	Cellular processes and organization	Cellular community
BioCarta	BIOCARTA CXCR4 PATHWAY	0.00164579	0.00804894	0.515132	0.04	2	19	Environmental information processing	Signal transduction
BioCarta	BIOCARTA PAR1 PATHWAY	0.00164579	0.00804894	0.515132	0.04	2	19	Organismal systems	Immune system
REACTOME	Synthesis, secretion, and deacylation of Ghrelin	0.00164579	0.00804894	0.515132	0.04	2	19	Genetic information processing	Folding, sorting and degradation
BioCarta	BIOCARTA CCR5 PATHWAY	0.00131424	0.00806583	0.411357	0.04	2	17	Organismal systems	Immune system
REACTOME	Trafficking of GluR2-containing AMPA receptors	0.00131424	0.00806583	0.411357	0.04	2	17	Organismal systems	Nervous system
REACTOME	Vitamin B5 (pantothenate) metabolism	0.00131424	0.00806583	0.411357	0.04	2	17	Metabolism	Metabolism of cofactors and vitamins
BioCarta	BIOCARTA ARENRF2 PATHWAY	0.0018249	0.00815991	0.571194	0.04	2	20	Cellular processes and organization	Cellular response to stimuli
REACTOME	Receptor-type tyrosine-protein phosphatases	0.0018249	0.00815991	0.571194	0.04	2	20	Organismal systems	Nervous system
SIGNOR 3.0	Axon guidance	0.0018249	0.00815991	0.571194	0.04	2	20	Organismal systems	Development and regeneration
BioCarta	BIOCARTA CALCINEURIN PATHWAY	0.00147551	0.00824705	0.461835	0.04	2	18	Organismal systems	Development and regeneration
BioCarta	BIOCARTA CHEMICAL PATHWAY	0.00147551	0.00824705	0.461835	0.04	2	18	Cellular processes and organization	Cell growth and death
BioCarta	BIOCARTA MEF2D PATHWAY	0.00147551	0.00824705	0.461835	0.04	2	18	Organismal systems	Immune system
HumanCyc	superpathway of D-myo-inositol (1,4,5)-trisphosphate metabolism	0.00147551	0.00824705	0.461835	0.04	2	18	Metabolism	Carbohydrate metabolism
REACTOME	Gastrin-CREB signalling pathway via PKC and MAPK	0.00147551	0.00824705	0.461835	0.04	2	18	Environmental information processing	Signal transduction
BioCarta	BIOCARTA NOS1 PATHWAY	0.00201295	0.00863087	0.630053	0.04	2	21	Environmental information processing	Signal transduction
PathBank	Cadmium Induces DNA Synthesis and Proliferation in Macrophages	0.00201295	0.00863087	0.630053	0.04	2	21	Organismal systems	Immune system
REACTOME	CTLA4 inhibitory signaling	0.00201295	0.00863087	0.630053	0.04	2	21	Organismal systems	Immune system
BioCarta	BIOCARTA CCR3 PATHWAY	0.00220975	0.00910068	0.691652	0.04	2	22	Organismal systems	Immune system
BioCarta	BIOCARTA CREB PATHWAY	0.00220975	0.00910068	0.691652	0.04	2	22	Environmental information processing	Signal transduction
ACSN2	INTEGRINS	0.0024153	0.00956948	0.755989	0.04	2	23	Cellular processes and organization	Cellular community
SIGNOR 3.0	B-cell activation	0.0024153	0.00956948	0.755989	0.04	2	23	Organismal systems	Immune system
WikiPathways	NRF2-ARE regulation	0.0024153	0.00956948	0.755989	0.04	2	23	Genetic information processing	Replication and repair
BioCarta	BIOCARTA EIF4 PATHWAY	0.00262959	0.00991641	0.823062	0.04	2	24	Genetic information processing	Translation
BioCarta	BIOCARTA TPO PATHWAY	0.00262959	0.00991641	0.823062	0.04	2	24	Organismal systems	Immune system
REACTOME	RHO GTPases Activate NADPH Oxidases	0.00262959	0.00991641	0.823062	0.04	2	24	Environmental information processing	Signal transduction
Note:
- IDs ratio is 'IDs ratio is the number of proteins annotated with one pathway divided by the number of proteins annotated with any pathway'.
- Query mapped is 'Number of annotated proteins in that pathway'.
- Pathway size is 'total number of proteins in the pathway.
Pathway annotations for the full input list (results size = 855)
UniProt	Gene Symbol	Entrez Gene	Pathway Source	Pathway Name	TYPE	CATEGORY
O00299	CLIC1	1192	WikiPathways	VEGFA-VEGFR2 signaling	Environmental information processing	Signal transduction
O76074	PDE5A	8654	KEGG	cGMP-PKG signaling pathway	Environmental information processing	Signal transduction
O76074	PDE5A	8654	REACTOME	Hemostasis	Organismal systems	Immune system
O76074	PDE5A	8654	REACTOME	Signal Transduction	Environmental information processing	Signal transduction
O76074	PDE5A	8654	REACTOME	Signaling by Rho GTPases	Environmental information processing	Signal transduction
O76074	PDE5A	8654	REACTOME	Muscle contraction	Organismal systems	Muscular and bone system
O76074	PDE5A	8654	REACTOME	RHO GTPase cycle	Environmental information processing	Signal transduction
O76074	PDE5A	8654	REACTOME	Signaling by Rho GTPases, Miro GTPases and RHOBTB3	Environmental information processing	Signal transduction
O76074	PDE5A	8654	MetabolicAtlas	purine metabolism	Metabolism	Nucleotide metabolism
O96013	PAK4	10298	ACSN2	EMT REGULATORS	Environmental information processing	Signal transduction
O96013	PAK4	10298	KEGG	Focal adhesion	Cellular processes and organization	Cellular community
O96013	PAK4	10298	KEGG	Ras signaling pathway	Environmental information processing	Signal transduction
O96013	PAK4	10298	KEGG	Regulation of actin cytoskeleton	Organismal systems	Cell motility
O96013	PAK4	10298	KEGG	Axon guidance	Organismal systems	Development and regeneration
O96013	PAK4	10298	KEGG	ErbB signaling pathway	Environmental information processing	Signal transduction
O96013	PAK4	10298	Panther_Pathway	Inflammation mediated by chemokine and cytokine signaling pathway	Organismal systems	Immune system
O96013	PAK4	10298	REACTOME	Developmental Biology	Organismal systems	Development and regeneration
O96013	PAK4	10298	REACTOME	Signal Transduction	Environmental information processing	Signal transduction
O96013	PAK4	10298	REACTOME	Signaling by Rho GTPases	Environmental information processing	Signal transduction
O96013	PAK4	10298	REACTOME	Signaling by ROBO receptors	Organismal systems	Development and regeneration
O96013	PAK4	10298	REACTOME	Axon guidance	Organismal systems	Development and regeneration
O96013	PAK4	10298	REACTOME	RHO GTPase cycle	Environmental information processing	Signal transduction
O96013	PAK4	10298	REACTOME	RHOU GTPase cycle	Environmental information processing	Signal transduction
O96013	PAK4	10298	REACTOME	Nervous system development	Organismal systems	Development and regeneration
O96013	PAK4	10298	REACTOME	Signaling by Rho GTPases, Miro GTPases and RHOBTB3	Environmental information processing	Signal transduction
O96013	PAK4	10298	WikiPathways	Focal adhesion	Cellular processes and organization	Cellular community
O96013	PAK4	10298	WikiPathways	Integrin-mediated cell adhesion	Cellular processes and organization	Cellular community
O96013	PAK4	10298	WikiPathways	Ras signaling	Environmental information processing	Signal transduction
O96013	PAK4	10298	WikiPathways	ErbB signaling pathway	Environmental information processing	Signal transduction
O96013	PAK4	10298	WikiPathways	TROP2 regulatory signaling	Environmental information processing	Signal transduction
O96013	PAK4	10298	WikiPathways	Mechanoregulation and pathology of YAP/TAZ via Hippo and non-Hippo mechanisms	Environmental information processing	Signal transduction
O96013	PAK4	10298	WikiPathways	Hippo-Merlin signaling dysregulation	Environmental information processing	Signal transduction
P00797	REN	5972	REACTOME	Peptide hormone metabolism	Genetic information processing	Folding, sorting and degradation
P00797	REN	5972	REACTOME	Metabolism of proteins	Genetic information processing	Folding, sorting and degradation
P01344	IGF2	3481	ACSN2	EMT REGULATORS	Environmental information processing	Signal transduction
P01344	IGF2	3481	ACSN2	ECM	Cellular processes and organization	Cellular community
P01344	IGF2	3481	KEGG	PI3K-Akt signaling pathway	Environmental information processing	Signal transduction
P01344	IGF2	3481	KEGG	Ras signaling pathway	Environmental information processing	Signal transduction
P01344	IGF2	3481	KEGG	MAPK signaling pathway	Environmental information processing	Signal transduction
P01344	IGF2	3481	REACTOME	Hemostasis	Organismal systems	Immune system
P01344	IGF2	3481	REACTOME	Signal Transduction	Environmental information processing	Signal transduction
P01344	IGF2	3481	REACTOME	Regulation of Insulin-like Growth Factor (IGF) transport and uptake by Insulin-like Growth Factor Binding Proteins (IGFBPs)	Genetic information processing	Folding, sorting and degradation
P01344	IGF2	3481	REACTOME	Metabolism of proteins	Genetic information processing	Folding, sorting and degradation
P01344	IGF2	3481	REACTOME	Platelet activation, signaling and aggregation	Organismal systems	Immune system
P01344	IGF2	3481	REACTOME	Response to elevated platelet cytosolic Ca2+	Organismal systems	Immune system
P01344	IGF2	3481	REACTOME	Signaling by Receptor Tyrosine Kinases	Environmental information processing	Signal transduction
P01344	IGF2	3481	WikiPathways	TROP2 regulatory signaling	Environmental information processing	Signal transduction
P01344	IGF2	3481	WikiPathways	PI3K-Akt signaling pathway	Environmental information processing	Signal transduction
P02792	FTL	2512	ACSN2	STARVATION AUTOPHAGY	Cellular processes and organization	Transport and catabolism
P02792	FTL	2512	ACSN2	DEATH RECEPTOR PATHWAYS	Environmental information processing	Signal transduction
P02792	FTL	2512	ACSN2	MITOCHONDRIAL METABOLISM	Metabolism	Energy metabolism
P02792	FTL	2512	ACSN2	NECROPTOSIS	Cellular processes and organization	Cell growth and death
P02792	FTL	2512	KEGG	Necroptosis	Cellular processes and organization	Cell growth and death
P02792	FTL	2512	REACTOME	Innate Immune System	Organismal systems	Immune system
P02792	FTL	2512	REACTOME	Immune System	Organismal systems	Immune system
P02792	FTL	2512	REACTOME	Membrane Trafficking	Cellular processes and organization	Transport and catabolism
P02792	FTL	2512	REACTOME	Transport of small molecules	Environmental information processing	Membrane transport
P02792	FTL	2512	REACTOME	Vesicle-mediated transport	Cellular processes and organization	Transport and catabolism
P02792	FTL	2512	REACTOME	Neutrophil degranulation	Organismal systems	Immune system
P02792	FTL	2512	WikiPathways	Nuclear receptors meta-pathway	Organismal systems	Endocrine system
P05771	PRKCB	5579	ACSN2	WNT NON CANONICAL	Environmental information processing	Signal transduction
P05771	PRKCB	5579	ACSN2	EMT REGULATORS	Environmental information processing	Signal transduction
P05771	PRKCB	5579	ACSN2	CELL CELL ADHESIONS	Cellular processes and organization	Cellular community
P05771	PRKCB	5579	ACSN2	PI3K AKT MTOR	Environmental information processing	Signal transduction
P05771	PRKCB	5579	ACSN2	INTEGRINS	Cellular processes and organization	Cellular community
P05771	PRKCB	5579	ACSN2	CORE	Environmental information processing	Signal transduction
P05771	PRKCB	5579	ACSN2	GAP JUNCTIONS	Cellular processes and organization	Cellular community
P05771	PRKCB	5579	ACSN2	MAPK	Environmental information processing	Signal transduction
P05771	PRKCB	5579	BioCarta	BIOCARTA PLC PATHWAY	Environmental information processing	Signal transduction
P05771	PRKCB	5579	BioCarta	BIOCARTA ERBB4 PATHWAY	Environmental information processing	Signal transduction
P05771	PRKCB	5579	BioCarta	BIOCARTA PKC PATHWAY	Environmental information processing	Signal transduction
P05771	PRKCB	5579	BioCarta	BIOCARTA ION PATHWAY	Environmental information processing	Signal transduction
P05771	PRKCB	5579	BioCarta	BIOCARTA PLCD PATHWAY	Environmental information processing	Signal transduction
P05771	PRKCB	5579	BioCarta	BIOCARTA SRCRPTP PATHWAY	Cellular processes and organization	Cell growth and death
P05771	PRKCB	5579	BioCarta	BIOCARTA AT1R PATHWAY	Environmental information processing	Signal transduction
P05771	PRKCB	5579	BioCarta	BIOCARTA CHEMICAL PATHWAY	Cellular processes and organization	Cell growth and death
P05771	PRKCB	5579	BioCarta	BIOCARTA AGPCR PATHWAY	Environmental information processing	Signal transduction
P05771	PRKCB	5579	BioCarta	BIOCARTA BCR PATHWAY	Organismal systems	Immune system
P05771	PRKCB	5579	BioCarta	BIOCARTA BIOPEPTIDES PATHWAY	Environmental information processing	Signal transduction
P05771	PRKCB	5579	BioCarta	BIOCARTA CDMAC PATHWAY	Organismal systems	Immune system
P05771	PRKCB	5579	BioCarta	BIOCARTA CBL PATHWAY	Environmental information processing	Signal transduction
P05771	PRKCB	5579	BioCarta	BIOCARTA CCR3 PATHWAY	Organismal systems	Immune system
P05771	PRKCB	5579	BioCarta	BIOCARTA CXCR4 PATHWAY	Environmental information processing	Signal transduction
P05771	PRKCB	5579	BioCarta	BIOCARTA CALCINEURIN PATHWAY	Organismal systems	Development and regeneration
P05771	PRKCB	5579	BioCarta	BIOCARTA EGF PATHWAY	Environmental information processing	Signal transduction
P05771	PRKCB	5579	BioCarta	BIOCARTA FCER1 PATHWAY	Organismal systems	Immune system
P05771	PRKCB	5579	BioCarta	BIOCARTA GH PATHWAY	Organismal systems	Endocrine system
P05771	PRKCB	5579	BioCarta	BIOCARTA KERATINOCYTE PATHWAY	Organismal systems	Development and regeneration
P05771	PRKCB	5579	BioCarta	BIOCARTA PYK2 PATHWAY	Environmental information processing	Signal transduction
P05771	PRKCB	5579	BioCarta	BIOCARTA PPARA PATHWAY	Organismal systems	Endocrine system
P05771	PRKCB	5579	BioCarta	BIOCARTA NOS1 PATHWAY	Environmental information processing	Signal transduction
P05771	PRKCB	5579	BioCarta	BIOCARTA ARENRF2 PATHWAY	Cellular processes and organization	Cellular response to stimuli
P05771	PRKCB	5579	BioCarta	BIOCARTA PDGF PATHWAY	Environmental information processing	Signal transduction
P05771	PRKCB	5579	BioCarta	BIOCARTA CCR5 PATHWAY	Organismal systems	Immune system
P05771	PRKCB	5579	BioCarta	BIOCARTA EDG1 PATHWAY	Environmental information processing	Signal transduction
P05771	PRKCB	5579	BioCarta	BIOCARTA MYOSIN PATHWAY	Organismal systems	Cardiovascular system
P05771	PRKCB	5579	BioCarta	BIOCARTA EIF4 PATHWAY	Genetic information processing	Translation
P05771	PRKCB	5579	BioCarta	BIOCARTA MEF2D PATHWAY	Organismal systems	Immune system
P05771	PRKCB	5579	BioCarta	BIOCARTA GPCR PATHWAY	Environmental information processing	Signal transduction
P05771	PRKCB	5579	BioCarta	BIOCARTA TCR PATHWAY	Organismal systems	Immune system
P05771	PRKCB	5579	BioCarta	BIOCARTA PAR1 PATHWAY	Organismal systems	Immune system
P05771	PRKCB	5579	BioCarta	BIOCARTA TPO PATHWAY	Organismal systems	Immune system
P05771	PRKCB	5579	BioCarta	BIOCARTA CREB PATHWAY	Environmental information processing	Signal transduction
P05771	PRKCB	5579	BioCarta	BIOCARTA TRKA PATHWAY	Organismal systems	Nervous system
P05771	PRKCB	5579	BioCarta	BIOCARTA VEGF PATHWAY	Environmental information processing	Signal transduction
P05771	PRKCB	5579	KEGG	Inflammatory mediator regulation of TRP channels	Organismal systems	Sensory system
P05771	PRKCB	5579	KEGG	Focal adhesion	Cellular processes and organization	Cellular community
P05771	PRKCB	5579	KEGG	GnRH secretion	Organismal systems	Endocrine system
P05771	PRKCB	5579	KEGG	Parathyroid hormone synthesis, secretion and action	Organismal systems	Endocrine system
P05771	PRKCB	5579	KEGG	Aldosterone synthesis and secretion	Organismal systems	Endocrine system
P05771	PRKCB	5579	KEGG	Oxytocin signaling pathway	Organismal systems	Endocrine system
P05771	PRKCB	5579	KEGG	B cell receptor signaling pathway	Organismal systems	Immune system
P05771	PRKCB	5579	KEGG	Fc gamma R-mediated phagocytosis	Organismal systems	Immune system
P05771	PRKCB	5579	KEGG	Serotonergic synapse	Organismal systems	Nervous system
P05771	PRKCB	5579	KEGG	Dopaminergic synapse	Organismal systems	Nervous system
P05771	PRKCB	5579	KEGG	Glutamatergic synapse	Organismal systems	Nervous system
P05771	PRKCB	5579	KEGG	Growth hormone synthesis, secretion and action	Organismal systems	Endocrine system
P05771	PRKCB	5579	KEGG	Insulin secretion	Organismal systems	Endocrine system
P05771	PRKCB	5579	KEGG	HIF-1 signaling pathway	Environmental information processing	Signal transduction
P05771	PRKCB	5579	KEGG	Aldosterone-regulated sodium reabsorption	Organismal systems	Excretory system
P05771	PRKCB	5579	KEGG	Long-term depression	Organismal systems	Nervous system
P05771	PRKCB	5579	KEGG	Thyroid hormone synthesis	Organismal systems	Endocrine system
P05771	PRKCB	5579	KEGG	Chemokine signaling pathway	Organismal systems	Immune system
P05771	PRKCB	5579	KEGG	GnRH signaling pathway	Organismal systems	Endocrine system
P05771	PRKCB	5579	KEGG	Ras signaling pathway	Environmental information processing	Signal transduction
P05771	PRKCB	5579	KEGG	Gastric acid secretion	Organismal systems	Digestive system
P05771	PRKCB	5579	KEGG	Wnt signaling pathway	Environmental information processing	Signal transduction
P05771	PRKCB	5579	KEGG	Gap junction	Cellular processes and organization	Cellular community
P05771	PRKCB	5579	KEGG	Long-term potentiation	Organismal systems	Nervous system
P05771	PRKCB	5579	KEGG	Circadian entrainment	Organismal systems	Circadian clock
P05771	PRKCB	5579	KEGG	GABAergic synapse	Organismal systems	Nervous system
P05771	PRKCB	5579	KEGG	Sphingolipid signaling pathway	Environmental information processing	Signal transduction
P05771	PRKCB	5579	KEGG	Neutrophil extracellular trap formation	Organismal systems	Immune system
P05771	PRKCB	5579	KEGG	Endocrine and other factor-regulated calcium reabsorption	Organismal systems	Excretory system
P05771	PRKCB	5579	KEGG	VEGF signaling pathway	Environmental information processing	Signal transduction
P05771	PRKCB	5579	KEGG	Vascular smooth muscle contraction	Organismal systems	Cardiovascular system
P05771	PRKCB	5579	KEGG	Calcium signaling pathway	Environmental information processing	Signal transduction
P05771	PRKCB	5579	KEGG	Rap1 signaling pathway	Environmental information processing	Signal transduction
P05771	PRKCB	5579	KEGG	Salivary secretion	Organismal systems	Digestive system
P05771	PRKCB	5579	KEGG	Pancreatic secretion	Organismal systems	Digestive system
P05771	PRKCB	5579	KEGG	MAPK signaling pathway	Environmental information processing	Signal transduction
P05771	PRKCB	5579	KEGG	Natural killer cell mediated cytotoxicity	Organismal systems	Immune system
P05771	PRKCB	5579	KEGG	Phosphatidylinositol signaling system	Environmental information processing	Signal transduction
P05771	PRKCB	5579	KEGG	ErbB signaling pathway	Environmental information processing	Signal transduction
P05771	PRKCB	5579	KEGG	Leukocyte transendothelial migration	Organismal systems	Immune system
P05771	PRKCB	5579	KEGG	Melanogenesis	Organismal systems	Endocrine system
P05771	PRKCB	5579	KEGG	NF-kappa B signaling pathway	Environmental information processing	Signal transduction
P05771	PRKCB	5579	KEGG	Cholinergic synapse	Organismal systems	Nervous system
P05771	PRKCB	5579	KEGG	mTOR signaling pathway	Environmental information processing	Signal transduction
P05771	PRKCB	5579	KEGG	Thyroid hormone signaling pathway	Organismal systems	Endocrine system
P05771	PRKCB	5579	KEGG	Retrograde endocannabinoid signaling	Organismal systems	Nervous system
P05771	PRKCB	5579	Panther_Pathway	Angiogenesis	Organismal systems	Development and regeneration
P05771	PRKCB	5579	Panther_Pathway	Apoptosis signaling pathway	Cellular processes and organization	Cell growth and death
P05771	PRKCB	5579	Panther_Pathway	B cell activation	Organismal systems	Immune system
P05771	PRKCB	5579	Panther_Pathway	EGF receptor signaling pathway	Environmental information processing	Signal transduction
P05771	PRKCB	5579	Panther_Pathway	Endothelin signaling pathway	Environmental information processing	Signal transduction
P05771	PRKCB	5579	Panther_Pathway	FGF signaling pathway	Environmental information processing	Signal transduction
P05771	PRKCB	5579	Panther_Pathway	Heterotrimeric G-protein signaling pathway-Gq alpha and Go alpha mediated pathway	Environmental information processing	Signal transduction
P05771	PRKCB	5579	Panther_Pathway	Inflammation mediated by chemokine and cytokine signaling pathway	Organismal systems	Immune system
P05771	PRKCB	5579	Panther_Pathway	Muscarinic acetylcholine receptor 1 and 3 signaling pathway	Organismal systems	Nervous system
P05771	PRKCB	5579	Panther_Pathway	VEGF signaling pathway	Environmental information processing	Signal transduction
P05771	PRKCB	5579	Panther_Pathway	Wnt signaling pathway	Environmental information processing	Signal transduction
P05771	PRKCB	5579	Panther_Pathway	5HT2 type receptor mediated signaling pathway	Organismal systems	Nervous system
P05771	PRKCB	5579	Panther_Pathway	Histamine H1 receptor mediated signaling pathway	Environmental information processing	Signal transduction
P05771	PRKCB	5579	Panther_Pathway	Oxytocin receptor mediated signaling pathway	Organismal systems	Endocrine system
P05771	PRKCB	5579	Panther_Pathway	Thyrotropin-releasing hormone receptor signaling pathway	Environmental information processing	Signal transduction
P05771	PRKCB	5579	Panther_Pathway	CCKR signaling map	Environmental information processing	Signal transduction
P05771	PRKCB	5579	PharmGKB	VEGF Signaling Pathway	Environmental information processing	Signal transduction
P05771	PRKCB	5579	REACTOME	Hemostasis	Organismal systems	Immune system
P05771	PRKCB	5579	REACTOME	Neurotransmitter receptors and postsynaptic signal transmission	Organismal systems	Nervous system
P05771	PRKCB	5579	REACTOME	Transmission across Chemical Synapses	Organismal systems	Nervous system
P05771	PRKCB	5579	REACTOME	Neuronal System	Organismal systems	Nervous system
P05771	PRKCB	5579	REACTOME	Disinhibition of SNARE formation	Organismal systems	Immune system
P05771	PRKCB	5579	REACTOME	Adaptive Immune System	Organismal systems	Immune system
P05771	PRKCB	5579	REACTOME	Signal Transduction	Environmental information processing	Signal transduction
P05771	PRKCB	5579	REACTOME	Cell Cycle	Cellular processes and organization	Cell growth and death
P05771	PRKCB	5579	REACTOME	Immune System	Organismal systems	Immune system
P05771	PRKCB	5579	REACTOME	Signaling by VEGF	Environmental information processing	Signal transduction
P05771	PRKCB	5579	REACTOME	Signaling by Rho GTPases	Environmental information processing	Signal transduction
P05771	PRKCB	5579	REACTOME	RHO GTPase Effectors	Environmental information processing	Signal transduction
P05771	PRKCB	5579	REACTOME	Signaling by WNT	Environmental information processing	Signal transduction
P05771	PRKCB	5579	REACTOME	Generic Transcription Pathway	Genetic information processing	Transcription
P05771	PRKCB	5579	REACTOME	Nuclear Envelope Breakdown	Cellular processes and organization	Cell growth and death
P05771	PRKCB	5579	REACTOME	Signaling by GPCR	Environmental information processing	Signal transduction
P05771	PRKCB	5579	REACTOME	Beta-catenin independent WNT signaling	Environmental information processing	Signal transduction
P05771	PRKCB	5579	REACTOME	GPCR downstream signalling	Environmental information processing	Signal transduction
P05771	PRKCB	5579	REACTOME	Trafficking of AMPA receptors	Organismal systems	Nervous system
P05771	PRKCB	5579	REACTOME	Glutamate binding, activation of AMPA receptors and synaptic plasticity	Organismal systems	Nervous system
P05771	PRKCB	5579	REACTOME	PCP/CE pathway	Environmental information processing	Signal transduction
P05771	PRKCB	5579	REACTOME	Trafficking of GluR2-containing AMPA receptors	Organismal systems	Nervous system
P05771	PRKCB	5579	REACTOME	G alpha (z) signalling events	Environmental information processing	Signal transduction
P05771	PRKCB	5579	REACTOME	Depolymerization of the Nuclear Lamina	Cellular processes and organization	Cell growth and death
P05771	PRKCB	5579	REACTOME	VEGFA-VEGFR2 Pathway	Environmental information processing	Signal transduction
P05771	PRKCB	5579	REACTOME	WNT5A-dependent internalization of FZD4	Environmental information processing	Signal transduction
P05771	PRKCB	5579	REACTOME	VEGFR2 mediated cell proliferation	Environmental information processing	Signal transduction
P05771	PRKCB	5579	REACTOME	RHO GTPases Activate NADPH Oxidases	Environmental information processing	Signal transduction
P05771	PRKCB	5579	REACTOME	Mitotic Prophase	Cellular processes and organization	Cell growth and death
P05771	PRKCB	5579	REACTOME	M Phase	Cellular processes and organization	Cell growth and death
P05771	PRKCB	5579	REACTOME	Cell Cycle, Mitotic	Cellular processes and organization	Cell growth and death
P05771	PRKCB	5579	REACTOME	RNA Polymerase II Transcription	Genetic information processing	Transcription
P05771	PRKCB	5579	REACTOME	Gene expression (Transcription)	Genetic information processing	Transcription
P05771	PRKCB	5579	REACTOME	Platelet activation, signaling and aggregation	Organismal systems	Immune system
P05771	PRKCB	5579	REACTOME	Response to elevated platelet cytosolic Ca2+	Organismal systems	Immune system
P05771	PRKCB	5579	REACTOME	Transcriptional regulation by RUNX1	Genetic information processing	Transcription
P05771	PRKCB	5579	REACTOME	Signaling by Receptor Tyrosine Kinases	Environmental information processing	Signal transduction
P05771	PRKCB	5579	REACTOME	Signaling by Rho GTPases, Miro GTPases and RHOBTB3	Environmental information processing	Signal transduction
P05771	PRKCB	5579	REACTOME	Signaling by the B Cell Receptor (BCR)	Organismal systems	Immune system
P05771	PRKCB	5579	WikiPathways	Kisspeptin/kisspeptin receptor system in the ovary	Genetic information processing	Replication and repair
P05771	PRKCB	5579	WikiPathways	Focal adhesion	Cellular processes and organization	Cellular community
P05771	PRKCB	5579	WikiPathways	Sphingolipid metabolism in senescence	Cellular processes and organization	Cell growth and death
P05771	PRKCB	5579	WikiPathways	Wnt signaling	Environmental information processing	Signal transduction
P05771	PRKCB	5579	WikiPathways	G protein signaling pathways	Environmental information processing	Signal transduction
P05771	PRKCB	5579	WikiPathways	PDGFR-beta pathway	Environmental information processing	Signal transduction
P05771	PRKCB	5579	WikiPathways	Myometrial relaxation and contraction pathways	Organismal systems	Muscular and bone system
P05771	PRKCB	5579	WikiPathways	EGFR tyrosine kinase inhibitor resistance	Environmental information processing	Signal transduction
P05771	PRKCB	5579	WikiPathways	Ras signaling	Environmental information processing	Signal transduction
P05771	PRKCB	5579	WikiPathways	Wnt signaling pathway and pluripotency	Cellular processes and organization	Cellular community
P05771	PRKCB	5579	WikiPathways	ErbB signaling pathway	Environmental information processing	Signal transduction
P05771	PRKCB	5579	WikiPathways	Hippo signaling regulation pathways	Environmental information processing	Signal transduction
P05771	PRKCB	5579	WikiPathways	Corticotropin-releasing hormone signaling pathway	Organismal systems	Endocrine system
P05771	PRKCB	5579	WikiPathways	Chemokine signaling pathway	Organismal systems	Immune system
P05771	PRKCB	5579	WikiPathways	IL-18 signaling pathway	Organismal systems	Immune system
P05771	PRKCB	5579	WikiPathways	Wnt signaling pathway	Environmental information processing	Signal transduction
P05771	PRKCB	5579	WikiPathways	Regulatory circuits of the STAT3 signaling pathway	Environmental information processing	Signal transduction
P05771	PRKCB	5579	WikiPathways	Insulin signaling	Organismal systems	Endocrine system
P05771	PRKCB	5579	WikiPathways	B cell receptor signaling pathway	Organismal systems	Immune system
P05771	PRKCB	5579	WikiPathways	EGF/EGFR signaling pathway	Environmental information processing	Signal transduction
P05771	PRKCB	5579	WikiPathways	Calcium regulation in cardiac cells	Organismal systems	Cardiovascular system
P05771	PRKCB	5579	WikiPathways	AGE/RAGE pathway	Organismal systems	Immune system
P05771	PRKCB	5579	WikiPathways	Kit receptor signaling pathway	Organismal systems	Immune system
P05771	PRKCB	5579	WikiPathways	VEGFA-VEGFR2 signaling	Environmental information processing	Signal transduction
P05771	PRKCB	5579	PathBank	Cadmium Induces DNA Synthesis and Proliferation in Macrophages	Organismal systems	Immune system
P05771	PRKCB	5579	PathBank	EGF Signalling Pathway	Environmental information processing	Signal transduction
P05771	PRKCB	5579	PathBank	GnRH Signaling Pathway	Organismal systems	Endocrine system
P05771	PRKCB	5579	PathBank	T Cell Receptor Signaling Pathway	Organismal systems	Immune system
P05771	PRKCB	5579	PathBank	BCR Signaling Pathway	Organismal systems	Immune system
P05771	PRKCB	5579	PathBank	Ion Channel and Phorbal Esters Signaling Pathway	Environmental information processing	Signal transduction
P07288	KLK3	354	REACTOME	Signal Transduction	Environmental information processing	Signal transduction
P07288	KLK3	354	REACTOME	Signaling by Rho GTPases	Environmental information processing	Signal transduction
P07288	KLK3	354	REACTOME	RHO GTPase Effectors	Environmental information processing	Signal transduction
P07288	KLK3	354	REACTOME	Regulation of Insulin-like Growth Factor (IGF) transport and uptake by Insulin-like Growth Factor Binding Proteins (IGFBPs)	Genetic information processing	Folding, sorting and degradation
P07288	KLK3	354	REACTOME	Metabolism of proteins	Genetic information processing	Folding, sorting and degradation
P07288	KLK3	354	REACTOME	RHO GTPases activate PKNs	Environmental information processing	Signal transduction
P07288	KLK3	354	REACTOME	Signaling by Rho GTPases, Miro GTPases and RHOBTB3	Environmental information processing	Signal transduction
P07288	KLK3	354	WikiPathways	Androgen receptor signaling pathway	Genetic information processing	Replication and repair
P07948	LYN	4067	ACSN2	ACTIVATING CHECKPOINTS	Cellular processes and organization	Cell growth and death
P07948	LYN	4067	BioCarta	BIOCARTA BCR PATHWAY	Organismal systems	Immune system
P07948	LYN	4067	BioCarta	BIOCARTA FCER1 PATHWAY	Organismal systems	Immune system
P07948	LYN	4067	KEGG	Platelet activation	Organismal systems	Immune system
P07948	LYN	4067	KEGG	B cell receptor signaling pathway	Organismal systems	Immune system
P07948	LYN	4067	KEGG	Fc epsilon RI signaling pathway	Organismal systems	Immune system
P07948	LYN	4067	KEGG	Fc gamma R-mediated phagocytosis	Organismal systems	Immune system
P07948	LYN	4067	KEGG	Long-term depression	Organismal systems	Nervous system
P07948	LYN	4067	KEGG	Chemokine signaling pathway	Organismal systems	Immune system
P07948	LYN	4067	KEGG	NF-kappa B signaling pathway	Environmental information processing	Signal transduction
P07948	LYN	4067	Panther_Pathway	B cell activation	Organismal systems	Immune system
P07948	LYN	4067	Panther_Pathway	Cadherin signaling pathway	Cellular processes and organization	Cellular community
P07948	LYN	4067	Panther_Pathway	CCKR signaling map	Environmental information processing	Signal transduction
P07948	LYN	4067	REACTOME	Hemostasis	Organismal systems	Immune system
P07948	LYN	4067	REACTOME	Developmental Biology	Organismal systems	Development and regeneration
P07948	LYN	4067	REACTOME	Cytokine Signaling in Immune system	Organismal systems	Immune system
P07948	LYN	4067	REACTOME	Adaptive Immune System	Organismal systems	Immune system
P07948	LYN	4067	REACTOME	Signaling by SCF-KIT	Environmental information processing	Signal transduction
P07948	LYN	4067	REACTOME	Regulation of KIT signaling	Environmental information processing	Signal transduction
P07948	LYN	4067	REACTOME	Signal Transduction	Environmental information processing	Signal transduction
P07948	LYN	4067	REACTOME	Cell Cycle	Cellular processes and organization	Cell growth and death
P07948	LYN	4067	REACTOME	Innate Immune System	Organismal systems	Immune system
P07948	LYN	4067	REACTOME	Immune System	Organismal systems	Immune system
P07948	LYN	4067	REACTOME	Cell surface interactions at the vascular wall	Organismal systems	Immune system
P07948	LYN	4067	REACTOME	Fcgamma receptor (FCGR) dependent phagocytosis	Organismal systems	Immune system
P07948	LYN	4067	REACTOME	FCGR activation	Organismal systems	Immune system
P07948	LYN	4067	REACTOME	PECAM1 interactions	Organismal systems	Immune system
P07948	LYN	4067	REACTOME	EPH-Ephrin signaling	Organismal systems	Development and regeneration
P07948	LYN	4067	REACTOME	Costimulation by the CD28 family	Organismal systems	Immune system
P07948	LYN	4067	REACTOME	CD28 co-stimulation	Organismal systems	Immune system
P07948	LYN	4067	REACTOME	CTLA4 inhibitory signaling	Organismal systems	Immune system
P07948	LYN	4067	REACTOME	EPHB-mediated forward signaling	Organismal systems	Development and regeneration
P07948	LYN	4067	REACTOME	EPHA-mediated growth cone collapse	Organismal systems	Development and regeneration
P07948	LYN	4067	REACTOME	EPH-ephrin mediated repulsion of cells	Organismal systems	Development and regeneration
P07948	LYN	4067	REACTOME	Axon guidance	Organismal systems	Development and regeneration
P07948	LYN	4067	REACTOME	Signaling by Interleukins	Organismal systems	Immune system
P07948	LYN	4067	REACTOME	Mitotic G1 phase and G1/S transition	Cellular processes and organization	Cell growth and death
P07948	LYN	4067	REACTOME	C-type lectin receptors (CLRs)	Organismal systems	Immune system
P07948	LYN	4067	REACTOME	Cyclin D associated events in G1	Cellular processes and organization	Cell growth and death
P07948	LYN	4067	REACTOME	G1 Phase	Cellular processes and organization	Cell growth and death
P07948	LYN	4067	REACTOME	Cell Cycle, Mitotic	Cellular processes and organization	Cell growth and death
P07948	LYN	4067	REACTOME	Platelet activation, signaling and aggregation	Organismal systems	Immune system
P07948	LYN	4067	REACTOME	Signaling by Receptor Tyrosine Kinases	Environmental information processing	Signal transduction
P07948	LYN	4067	REACTOME	Nervous system development	Organismal systems	Development and regeneration
P07948	LYN	4067	REACTOME	Signaling by CSF1 (M-CSF) in myeloid cells	Organismal systems	Immune system
P07948	LYN	4067	REACTOME	Signaling by the B Cell Receptor (BCR)	Organismal systems	Immune system
P07948	LYN	4067	SIGNOR 3.0	B-cell activation	Organismal systems	Immune system
P07948	LYN	4067	WikiPathways	IL-3 signaling pathway	Organismal systems	Immune system
P07948	LYN	4067	WikiPathways	Chemokine signaling pathway	Organismal systems	Immune system
P07948	LYN	4067	WikiPathways	B cell receptor signaling pathway	Organismal systems	Immune system
P07948	LYN	4067	WikiPathways	Thymic stromal lymphopoietin (TSLP) signaling pathway	Environmental information processing	Signal transduction
P07948	LYN	4067	WikiPathways	RANKL/RANK signaling pathway	Organismal systems	Development and regeneration
P07948	LYN	4067	WikiPathways	Kit receptor signaling pathway	Organismal systems	Immune system
P07948	LYN	4067	PathBank	Fc Epsilon Receptor I Signaling in Mast Cells	Organismal systems	Immune system
P07948	LYN	4067	PathBank	BCR Signaling Pathway	Organismal systems	Immune system
P08254	MMP3	4314	ACSN2	WNT NON CANONICAL	Environmental information processing	Signal transduction
P08254	MMP3	4314	ACSN2	EMT REGULATORS	Environmental information processing	Signal transduction
P08254	MMP3	4314	ACSN2	ECM	Cellular processes and organization	Cellular community
P08254	MMP3	4314	Panther_Pathway	CCKR signaling map	Environmental information processing	Signal transduction
P08254	MMP3	4314	REACTOME	Cytokine Signaling in Immune system	Organismal systems	Immune system
P08254	MMP3	4314	REACTOME	Degradation of the extracellular matrix	Cellular processes and organization	Cellular community
P08254	MMP3	4314	REACTOME	Extracellular matrix organization	Cellular processes and organization	Cellular community
P08254	MMP3	4314	REACTOME	Signal Transduction	Environmental information processing	Signal transduction
P08254	MMP3	4314	REACTOME	Immune System	Organismal systems	Immune system
P08254	MMP3	4314	REACTOME	EGFR Transactivation by Gastrin	Environmental information processing	Signal transduction
P08254	MMP3	4314	REACTOME	Signaling by GPCR	Environmental information processing	Signal transduction
P08254	MMP3	4314	REACTOME	GPCR downstream signalling	Environmental information processing	Signal transduction
P08254	MMP3	4314	REACTOME	G alpha (q) signalling events	Environmental information processing	Signal transduction
P08254	MMP3	4314	REACTOME	Signaling by Interleukins	Organismal systems	Immune system
P08254	MMP3	4314	REACTOME	Gastrin-CREB signalling pathway via PKC and MAPK	Environmental information processing	Signal transduction
P08254	MMP3	4314	REACTOME	ESR-mediated signaling	Environmental information processing	Signal transduction
P08254	MMP3	4314	REACTOME	Signaling by Nuclear Receptors	Environmental information processing	Signal transduction
P08254	MMP3	4314	REACTOME	Extra-nuclear estrogen signaling	Environmental information processing	Signal transduction
P08254	MMP3	4314	WikiPathways	IL-18 signaling pathway	Organismal systems	Immune system
P10809	HSPD1	3329	KEGG	RNA degradation	Genetic information processing	Folding, sorting and degradation
P10809	HSPD1	3329	REACTOME	Generic Transcription Pathway	Genetic information processing	Transcription
P10809	HSPD1	3329	REACTOME	RNA Polymerase II Transcription	Genetic information processing	Transcription
P10809	HSPD1	3329	REACTOME	Gene expression (Transcription)	Genetic information processing	Transcription
P11216	PYGB	5834	KEGG	Necroptosis	Cellular processes and organization	Cell growth and death
P11216	PYGB	5834	KEGG	Insulin signaling pathway	Organismal systems	Endocrine system
P11216	PYGB	5834	REACTOME	Metabolism	Metabolism	Metabolism
P11216	PYGB	5834	REACTOME	Innate Immune System	Organismal systems	Immune system
P11216	PYGB	5834	REACTOME	Immune System	Organismal systems	Immune system
P11216	PYGB	5834	REACTOME	Neutrophil degranulation	Organismal systems	Immune system
P11216	PYGB	5834	WikiPathways	IL-18 signaling pathway	Organismal systems	Immune system
P12931	SRC	6714	ACSN2	ACTIVATING CHECKPOINTS	Cellular processes and organization	Cell growth and death
P12931	SRC	6714	ACSN2	MAPK	Environmental information processing	Signal transduction
P12931	SRC	6714	ACSN2	WNT CANONICAL	Environmental information processing	Signal transduction
P12931	SRC	6714	KEGG	Inflammatory mediator regulation of TRP channels	Organismal systems	Sensory system
P12931	SRC	6714	KEGG	Platelet activation	Organismal systems	Immune system
P12931	SRC	6714	KEGG	Focal adhesion	Cellular processes and organization	Cellular community
P12931	SRC	6714	KEGG	Relaxin signaling pathway	Organismal systems	Endocrine system
P12931	SRC	6714	KEGG	Oxytocin signaling pathway	Organismal systems	Endocrine system
P12931	SRC	6714	KEGG	Chemokine signaling pathway	Organismal systems	Immune system
P12931	SRC	6714	KEGG	GnRH signaling pathway	Organismal systems	Endocrine system
P12931	SRC	6714	KEGG	Gap junction	Cellular processes and organization	Cellular community
P12931	SRC	6714	KEGG	Regulation of actin cytoskeleton	Organismal systems	Cell motility
P12931	SRC	6714	KEGG	GABAergic synapse	Organismal systems	Nervous system
P12931	SRC	6714	KEGG	Neutrophil extracellular trap formation	Organismal systems	Immune system
P12931	SRC	6714	KEGG	Axon guidance	Organismal systems	Development and regeneration
P12931	SRC	6714	KEGG	VEGF signaling pathway	Environmental information processing	Signal transduction
P12931	SRC	6714	KEGG	Rap1 signaling pathway	Environmental information processing	Signal transduction
P12931	SRC	6714	KEGG	ErbB signaling pathway	Environmental information processing	Signal transduction
P12931	SRC	6714	KEGG	Endocytosis	Cellular processes and organization	Transport and catabolism
P12931	SRC	6714	KEGG	Thyroid hormone signaling pathway	Organismal systems	Endocrine system
P12931	SRC	6714	Panther_Pathway	Angiogenesis	Organismal systems	Development and regeneration
P12931	SRC	6714	Panther_Pathway	Cadherin signaling pathway	Cellular processes and organization	Cellular community
P12931	SRC	6714	Panther_Pathway	CCKR signaling map	Environmental information processing	Signal transduction
P12931	SRC	6714	REACTOME	Hemostasis	Organismal systems	Immune system
P12931	SRC	6714	REACTOME	PIP3 activates AKT signaling	Environmental information processing	Signal transduction
P12931	SRC	6714	REACTOME	Developmental Biology	Organismal systems	Development and regeneration
P12931	SRC	6714	REACTOME	Adaptive Immune System	Organismal systems	Immune system
P12931	SRC	6714	REACTOME	Signaling by SCF-KIT	Environmental information processing	Signal transduction
P12931	SRC	6714	REACTOME	Regulation of KIT signaling	Environmental information processing	Signal transduction
P12931	SRC	6714	REACTOME	Signal Transduction	Environmental information processing	Signal transduction
P12931	SRC	6714	REACTOME	Cell Cycle	Cellular processes and organization	Cell growth and death
P12931	SRC	6714	REACTOME	Innate Immune System	Organismal systems	Immune system
P12931	SRC	6714	REACTOME	Immune System	Organismal systems	Immune system
P12931	SRC	6714	REACTOME	Signaling by VEGF	Environmental information processing	Signal transduction
P12931	SRC	6714	REACTOME	Signaling by Rho GTPases	Environmental information processing	Signal transduction
P12931	SRC	6714	REACTOME	RHO GTPase Effectors	Environmental information processing	Signal transduction
P12931	SRC	6714	REACTOME	Negative regulation of the PI3K/AKT network	Environmental information processing	Signal transduction
P12931	SRC	6714	REACTOME	Cell surface interactions at the vascular wall	Organismal systems	Immune system
P12931	SRC	6714	REACTOME	Fcgamma receptor (FCGR) dependent phagocytosis	Organismal systems	Immune system
P12931	SRC	6714	REACTOME	FCGR activation	Organismal systems	Immune system
P12931	SRC	6714	REACTOME	PECAM1 interactions	Organismal systems	Immune system
P12931	SRC	6714	REACTOME	EPH-Ephrin signaling	Organismal systems	Development and regeneration
P12931	SRC	6714	REACTOME	Costimulation by the CD28 family	Organismal systems	Immune system
P12931	SRC	6714	REACTOME	CD28 co-stimulation	Organismal systems	Immune system
P12931	SRC	6714	REACTOME	CTLA4 inhibitory signaling	Organismal systems	Immune system
P12931	SRC	6714	REACTOME	EPHB-mediated forward signaling	Organismal systems	Development and regeneration
P12931	SRC	6714	REACTOME	EPHA-mediated growth cone collapse	Organismal systems	Development and regeneration
P12931	SRC	6714	REACTOME	EPH-ephrin mediated repulsion of cells	Organismal systems	Development and regeneration
P12931	SRC	6714	REACTOME	Axon guidance	Organismal systems	Development and regeneration
P12931	SRC	6714	REACTOME	VEGFA-VEGFR2 Pathway	Environmental information processing	Signal transduction
P12931	SRC	6714	REACTOME	Mitotic G1 phase and G1/S transition	Cellular processes and organization	Cell growth and death
P12931	SRC	6714	REACTOME	VEGFR2 mediated cell proliferation	Environmental information processing	Signal transduction
P12931	SRC	6714	REACTOME	C-type lectin receptors (CLRs)	Organismal systems	Immune system
P12931	SRC	6714	REACTOME	RHO GTPases Activate Formins	Environmental information processing	Signal transduction
P12931	SRC	6714	REACTOME	PI5P, PP2A and IER3 Regulate PI3K/AKT Signaling	Environmental information processing	Signal transduction
P12931	SRC	6714	REACTOME	Cyclin D associated events in G1	Cellular processes and organization	Cell growth and death
P12931	SRC	6714	REACTOME	G1 Phase	Cellular processes and organization	Cell growth and death
P12931	SRC	6714	REACTOME	Cell Cycle, Mitotic	Cellular processes and organization	Cell growth and death
P12931	SRC	6714	REACTOME	Platelet activation, signaling and aggregation	Organismal systems	Immune system
P12931	SRC	6714	REACTOME	RET signaling	Organismal systems	Development and regeneration
P12931	SRC	6714	REACTOME	Intracellular signaling by second messengers	Environmental information processing	Signal transduction
P12931	SRC	6714	REACTOME	Signaling by Receptor Tyrosine Kinases	Environmental information processing	Signal transduction
P12931	SRC	6714	REACTOME	Nervous system development	Organismal systems	Development and regeneration
P12931	SRC	6714	REACTOME	Signaling by Rho GTPases, Miro GTPases and RHOBTB3	Environmental information processing	Signal transduction
P12931	SRC	6714	REACTOME	Membrane Trafficking	Cellular processes and organization	Transport and catabolism
P12931	SRC	6714	REACTOME	Vesicle-mediated transport	Cellular processes and organization	Transport and catabolism
P12931	SRC	6714	REACTOME	Neurotransmitter receptors and postsynaptic signal transmission	Organismal systems	Nervous system
P12931	SRC	6714	REACTOME	Transmission across Chemical Synapses	Organismal systems	Nervous system
P12931	SRC	6714	REACTOME	Neuronal System	Organismal systems	Nervous system
P12931	SRC	6714	REACTOME	Signaling by ERBB2	Environmental information processing	Signal transduction
P12931	SRC	6714	REACTOME	Cytokine Signaling in Immune system	Organismal systems	Immune system
P12931	SRC	6714	REACTOME	Generic Transcription Pathway	Genetic information processing	Transcription
P12931	SRC	6714	REACTOME	Signaling by GPCR	Environmental information processing	Signal transduction
P12931	SRC	6714	REACTOME	Signaling by ROBO receptors	Organismal systems	Development and regeneration
P12931	SRC	6714	REACTOME	GPCR downstream signalling	Environmental information processing	Signal transduction
P12931	SRC	6714	REACTOME	G alpha (i) signalling events	Environmental information processing	Signal transduction
P12931	SRC	6714	REACTOME	RAF activation	Environmental information processing	Signal transduction
P12931	SRC	6714	REACTOME	RAF/MAP kinase cascade	Environmental information processing	Signal transduction
P12931	SRC	6714	REACTOME	MAPK family signaling cascades	Environmental information processing	Signal transduction
P12931	SRC	6714	REACTOME	MAPK1/MAPK3 signaling	Environmental information processing	Signal transduction
P12931	SRC	6714	REACTOME	RNA Polymerase II Transcription	Genetic information processing	Transcription
P12931	SRC	6714	REACTOME	Gene expression (Transcription)	Genetic information processing	Transcription
P12931	SRC	6714	REACTOME	Transcriptional regulation by RUNX1	Genetic information processing	Transcription
P12931	SRC	6714	REACTOME	ESR-mediated signaling	Environmental information processing	Signal transduction
P12931	SRC	6714	REACTOME	Signaling by Nuclear Receptors	Environmental information processing	Signal transduction
P12931	SRC	6714	REACTOME	Extra-nuclear estrogen signaling	Environmental information processing	Signal transduction
P12931	SRC	6714	REACTOME	RHO GTPase cycle	Environmental information processing	Signal transduction
P12931	SRC	6714	REACTOME	RHOU GTPase cycle	Environmental information processing	Signal transduction
P12931	SRC	6714	REACTOME	Signaling by CSF1 (M-CSF) in myeloid cells	Organismal systems	Immune system
P12931	SRC	6714	SIGNOR 3.0	Axon guidance	Organismal systems	Development and regeneration
P12931	SRC	6714	WikiPathways	Focal adhesion	Cellular processes and organization	Cellular community
P12931	SRC	6714	WikiPathways	Integrin-mediated cell adhesion	Cellular processes and organization	Cellular community
P12931	SRC	6714	WikiPathways	NRF2-ARE regulation	Genetic information processing	Replication and repair
P12931	SRC	6714	WikiPathways	EGFR tyrosine kinase inhibitor resistance	Environmental information processing	Signal transduction
P12931	SRC	6714	WikiPathways	ErbB signaling pathway	Environmental information processing	Signal transduction
P12931	SRC	6714	WikiPathways	Thyroid hormones production and peripheral downstream signaling effects	Metabolism	Metabolism of amino acids and derivatives
P12931	SRC	6714	WikiPathways	IL-3 signaling pathway	Organismal systems	Immune system
P12931	SRC	6714	WikiPathways	Microtubule cytoskeleton regulation	Cellular processes and organization	Cellular components
P12931	SRC	6714	WikiPathways	Alpha 6 beta 4 signaling pathway	Cellular processes and organization	Cellular community
P12931	SRC	6714	WikiPathways	Follicle stimulating hormone (FSH) signaling pathway	Organismal systems	Endocrine system
P12931	SRC	6714	WikiPathways	Nuclear receptors meta-pathway	Organismal systems	Endocrine system
P12931	SRC	6714	WikiPathways	Regulatory circuits of the STAT3 signaling pathway	Environmental information processing	Signal transduction
P12931	SRC	6714	WikiPathways	Androgen receptor signaling pathway	Genetic information processing	Replication and repair
P12931	SRC	6714	WikiPathways	Leptin signaling pathway	Environmental information processing	Signal transduction
P12931	SRC	6714	WikiPathways	TROP2 regulatory signaling	Environmental information processing	Signal transduction
P12931	SRC	6714	WikiPathways	EGF/EGFR signaling pathway	Environmental information processing	Signal transduction
P12931	SRC	6714	WikiPathways	Gastrin signaling pathway	Organismal systems	Endocrine system
P12931	SRC	6714	WikiPathways	Thymic stromal lymphopoietin (TSLP) signaling pathway	Environmental information processing	Signal transduction
P12931	SRC	6714	WikiPathways	Mechanoregulation and pathology of YAP/TAZ via Hippo and non-Hippo mechanisms	Environmental information processing	Signal transduction
P12931	SRC	6714	WikiPathways	RANKL/RANK signaling pathway	Organismal systems	Development and regeneration
P12931	SRC	6714	WikiPathways	AGE/RAGE pathway	Organismal systems	Immune system
P12931	SRC	6714	WikiPathways	Kit receptor signaling pathway	Organismal systems	Immune system
P12931	SRC	6714	WikiPathways	VEGFA-VEGFR2 signaling	Environmental information processing	Signal transduction
P12931	SRC	6714	WikiPathways	Netrin-UNC5B signaling pathway	Cellular processes and organization	Cell growth and death
P12931	SRC	6714	PathBank	GnRH Signaling Pathway	Organismal systems	Endocrine system
P17252	PRKCA	5578	ACSN2	WNT NON CANONICAL	Environmental information processing	Signal transduction
P17252	PRKCA	5578	ACSN2	APOPTOSIS	Cellular processes and organization	Cell growth and death
P17252	PRKCA	5578	ACSN2	EMT REGULATORS	Environmental information processing	Signal transduction
P17252	PRKCA	5578	ACSN2	CELL CELL ADHESIONS	Cellular processes and organization	Cellular community
P17252	PRKCA	5578	ACSN2	PI3K AKT MTOR	Environmental information processing	Signal transduction
P17252	PRKCA	5578	ACSN2	INTEGRINS	Cellular processes and organization	Cellular community
P17252	PRKCA	5578	ACSN2	CORE	Environmental information processing	Signal transduction
P17252	PRKCA	5578	ACSN2	MOMP REGULATION	Cellular processes and organization	Cell growth and death
P17252	PRKCA	5578	ACSN2	CASPASES	Cellular processes and organization	Cell growth and death
P17252	PRKCA	5578	ACSN2	NECROPTOSIS	Cellular processes and organization	Cell growth and death
P17252	PRKCA	5578	ACSN2	GAP JUNCTIONS	Cellular processes and organization	Cellular community
P17252	PRKCA	5578	ACSN2	MAPK	Environmental information processing	Signal transduction
P17252	PRKCA	5578	BioCarta	BIOCARTA PLC PATHWAY	Environmental information processing	Signal transduction
P17252	PRKCA	5578	BioCarta	BIOCARTA ERBB4 PATHWAY	Environmental information processing	Signal transduction
P17252	PRKCA	5578	BioCarta	BIOCARTA PKC PATHWAY	Environmental information processing	Signal transduction
P17252	PRKCA	5578	BioCarta	BIOCARTA ION PATHWAY	Environmental information processing	Signal transduction
P17252	PRKCA	5578	BioCarta	BIOCARTA PLCD PATHWAY	Environmental information processing	Signal transduction
P17252	PRKCA	5578	BioCarta	BIOCARTA SRCRPTP PATHWAY	Cellular processes and organization	Cell growth and death
P17252	PRKCA	5578	BioCarta	BIOCARTA AT1R PATHWAY	Environmental information processing	Signal transduction
P17252	PRKCA	5578	BioCarta	BIOCARTA CHEMICAL PATHWAY	Cellular processes and organization	Cell growth and death
P17252	PRKCA	5578	BioCarta	BIOCARTA AGPCR PATHWAY	Environmental information processing	Signal transduction
P17252	PRKCA	5578	BioCarta	BIOCARTA BCR PATHWAY	Organismal systems	Immune system
P17252	PRKCA	5578	BioCarta	BIOCARTA BIOPEPTIDES PATHWAY	Environmental information processing	Signal transduction
P17252	PRKCA	5578	BioCarta	BIOCARTA CDMAC PATHWAY	Organismal systems	Immune system
P17252	PRKCA	5578	BioCarta	BIOCARTA CBL PATHWAY	Environmental information processing	Signal transduction
P17252	PRKCA	5578	BioCarta	BIOCARTA CCR3 PATHWAY	Organismal systems	Immune system
P17252	PRKCA	5578	BioCarta	BIOCARTA CXCR4 PATHWAY	Environmental information processing	Signal transduction
P17252	PRKCA	5578	BioCarta	BIOCARTA CALCINEURIN PATHWAY	Organismal systems	Development and regeneration
P17252	PRKCA	5578	BioCarta	BIOCARTA EGF PATHWAY	Environmental information processing	Signal transduction
P17252	PRKCA	5578	BioCarta	BIOCARTA GH PATHWAY	Organismal systems	Endocrine system
P17252	PRKCA	5578	BioCarta	BIOCARTA KERATINOCYTE PATHWAY	Organismal systems	Development and regeneration
P17252	PRKCA	5578	BioCarta	BIOCARTA PYK2 PATHWAY	Environmental information processing	Signal transduction
P17252	PRKCA	5578	BioCarta	BIOCARTA PPARA PATHWAY	Organismal systems	Endocrine system
P17252	PRKCA	5578	BioCarta	BIOCARTA NOS1 PATHWAY	Environmental information processing	Signal transduction
P17252	PRKCA	5578	BioCarta	BIOCARTA ARENRF2 PATHWAY	Cellular processes and organization	Cellular response to stimuli
P17252	PRKCA	5578	BioCarta	BIOCARTA PDGF PATHWAY	Environmental information processing	Signal transduction
P17252	PRKCA	5578	BioCarta	BIOCARTA CCR5 PATHWAY	Organismal systems	Immune system
P17252	PRKCA	5578	BioCarta	BIOCARTA EDG1 PATHWAY	Environmental information processing	Signal transduction
P17252	PRKCA	5578	BioCarta	BIOCARTA MYOSIN PATHWAY	Organismal systems	Cardiovascular system
P17252	PRKCA	5578	BioCarta	BIOCARTA EIF4 PATHWAY	Genetic information processing	Translation
P17252	PRKCA	5578	BioCarta	BIOCARTA MEF2D PATHWAY	Organismal systems	Immune system
P17252	PRKCA	5578	BioCarta	BIOCARTA GPCR PATHWAY	Environmental information processing	Signal transduction
P17252	PRKCA	5578	BioCarta	BIOCARTA TCR PATHWAY	Organismal systems	Immune system
P17252	PRKCA	5578	BioCarta	BIOCARTA PAR1 PATHWAY	Organismal systems	Immune system
P17252	PRKCA	5578	BioCarta	BIOCARTA TPO PATHWAY	Organismal systems	Immune system
P17252	PRKCA	5578	BioCarta	BIOCARTA CREB PATHWAY	Environmental information processing	Signal transduction
P17252	PRKCA	5578	BioCarta	BIOCARTA TRKA PATHWAY	Organismal systems	Nervous system
P17252	PRKCA	5578	BioCarta	BIOCARTA VEGF PATHWAY	Environmental information processing	Signal transduction
P17252	PRKCA	5578	KEGG	Inflammatory mediator regulation of TRP channels	Organismal systems	Sensory system
P17252	PRKCA	5578	KEGG	Focal adhesion	Cellular processes and organization	Cellular community
P17252	PRKCA	5578	KEGG	GnRH secretion	Organismal systems	Endocrine system
P17252	PRKCA	5578	KEGG	Parathyroid hormone synthesis, secretion and action	Organismal systems	Endocrine system
P17252	PRKCA	5578	KEGG	Relaxin signaling pathway	Organismal systems	Endocrine system
P17252	PRKCA	5578	KEGG	Aldosterone synthesis and secretion	Organismal systems	Endocrine system
P17252	PRKCA	5578	KEGG	PI3K-Akt signaling pathway	Environmental information processing	Signal transduction
P17252	PRKCA	5578	KEGG	Oxytocin signaling pathway	Organismal systems	Endocrine system
P17252	PRKCA	5578	KEGG	Fc epsilon RI signaling pathway	Organismal systems	Immune system
P17252	PRKCA	5578	KEGG	Fc gamma R-mediated phagocytosis	Organismal systems	Immune system
P17252	PRKCA	5578	KEGG	Serotonergic synapse	Organismal systems	Nervous system
P17252	PRKCA	5578	KEGG	Dopaminergic synapse	Organismal systems	Nervous system
P17252	PRKCA	5578	KEGG	Glutamatergic synapse	Organismal systems	Nervous system
P17252	PRKCA	5578	KEGG	Growth hormone synthesis, secretion and action	Organismal systems	Endocrine system
P17252	PRKCA	5578	KEGG	Insulin secretion	Organismal systems	Endocrine system
P17252	PRKCA	5578	KEGG	HIF-1 signaling pathway	Environmental information processing	Signal transduction
P17252	PRKCA	5578	KEGG	Aldosterone-regulated sodium reabsorption	Organismal systems	Excretory system
P17252	PRKCA	5578	KEGG	Long-term depression	Organismal systems	Nervous system
P17252	PRKCA	5578	KEGG	Thyroid hormone synthesis	Organismal systems	Endocrine system
P17252	PRKCA	5578	KEGG	GnRH signaling pathway	Organismal systems	Endocrine system
P17252	PRKCA	5578	KEGG	Ras signaling pathway	Environmental information processing	Signal transduction
P17252	PRKCA	5578	KEGG	Gastric acid secretion	Organismal systems	Digestive system
P17252	PRKCA	5578	KEGG	Wnt signaling pathway	Environmental information processing	Signal transduction
P17252	PRKCA	5578	KEGG	Gap junction	Cellular processes and organization	Cellular community
P17252	PRKCA	5578	KEGG	Long-term potentiation	Organismal systems	Nervous system
P17252	PRKCA	5578	KEGG	Circadian entrainment	Organismal systems	Circadian clock
P17252	PRKCA	5578	KEGG	GABAergic synapse	Organismal systems	Nervous system
P17252	PRKCA	5578	KEGG	Sphingolipid signaling pathway	Environmental information processing	Signal transduction
P17252	PRKCA	5578	KEGG	Neutrophil extracellular trap formation	Organismal systems	Immune system
P17252	PRKCA	5578	KEGG	Adrenergic signaling in cardiomyocytes	Organismal systems	Cardiovascular system
P17252	PRKCA	5578	KEGG	Endocrine and other factor-regulated calcium reabsorption	Organismal systems	Excretory system
P17252	PRKCA	5578	KEGG	Axon guidance	Organismal systems	Development and regeneration
P17252	PRKCA	5578	KEGG	VEGF signaling pathway	Environmental information processing	Signal transduction
P17252	PRKCA	5578	KEGG	Vascular smooth muscle contraction	Organismal systems	Cardiovascular system
P17252	PRKCA	5578	KEGG	Calcium signaling pathway	Environmental information processing	Signal transduction
P17252	PRKCA	5578	KEGG	Rap1 signaling pathway	Environmental information processing	Signal transduction
P17252	PRKCA	5578	KEGG	Salivary secretion	Organismal systems	Digestive system
P17252	PRKCA	5578	KEGG	Pancreatic secretion	Organismal systems	Digestive system
P17252	PRKCA	5578	KEGG	MAPK signaling pathway	Environmental information processing	Signal transduction
P17252	PRKCA	5578	KEGG	Natural killer cell mediated cytotoxicity	Organismal systems	Immune system
P17252	PRKCA	5578	KEGG	Phosphatidylinositol signaling system	Environmental information processing	Signal transduction
P17252	PRKCA	5578	KEGG	Phospholipase D signaling pathway	Environmental information processing	Signal transduction
P17252	PRKCA	5578	KEGG	ErbB signaling pathway	Environmental information processing	Signal transduction
P17252	PRKCA	5578	KEGG	Leukocyte transendothelial migration	Organismal systems	Immune system
P17252	PRKCA	5578	KEGG	Melanogenesis	Organismal systems	Endocrine system
P17252	PRKCA	5578	KEGG	Cholinergic synapse	Organismal systems	Nervous system
P17252	PRKCA	5578	KEGG	mTOR signaling pathway	Environmental information processing	Signal transduction
P17252	PRKCA	5578	KEGG	Thyroid hormone signaling pathway	Organismal systems	Endocrine system
P17252	PRKCA	5578	KEGG	Retrograde endocannabinoid signaling	Organismal systems	Nervous system
P17252	PRKCA	5578	Panther_Pathway	Angiogenesis	Organismal systems	Development and regeneration
P17252	PRKCA	5578	Panther_Pathway	Apoptosis signaling pathway	Cellular processes and organization	Cell growth and death
P17252	PRKCA	5578	Panther_Pathway	EGF receptor signaling pathway	Environmental information processing	Signal transduction
P17252	PRKCA	5578	Panther_Pathway	Endothelin signaling pathway	Environmental information processing	Signal transduction
P17252	PRKCA	5578	Panther_Pathway	FGF signaling pathway	Environmental information processing	Signal transduction
P17252	PRKCA	5578	Panther_Pathway	Heterotrimeric G-protein signaling pathway-Gq alpha and Go alpha mediated pathway	Environmental information processing	Signal transduction
P17252	PRKCA	5578	Panther_Pathway	Muscarinic acetylcholine receptor 1 and 3 signaling pathway	Organismal systems	Nervous system
P17252	PRKCA	5578	Panther_Pathway	VEGF signaling pathway	Environmental information processing	Signal transduction
P17252	PRKCA	5578	Panther_Pathway	Wnt signaling pathway	Environmental information processing	Signal transduction
P17252	PRKCA	5578	Panther_Pathway	5HT2 type receptor mediated signaling pathway	Organismal systems	Nervous system
P17252	PRKCA	5578	Panther_Pathway	Histamine H1 receptor mediated signaling pathway	Environmental information processing	Signal transduction
P17252	PRKCA	5578	Panther_Pathway	Oxytocin receptor mediated signaling pathway	Organismal systems	Endocrine system
P17252	PRKCA	5578	Panther_Pathway	Thyrotropin-releasing hormone receptor signaling pathway	Environmental information processing	Signal transduction
P17252	PRKCA	5578	Panther_Pathway	CCKR signaling map	Environmental information processing	Signal transduction
P17252	PRKCA	5578	PharmGKB	VEGF Signaling Pathway	Environmental information processing	Signal transduction
P17252	PRKCA	5578	REACTOME	Hemostasis	Organismal systems	Immune system
P17252	PRKCA	5578	REACTOME	Neurotransmitter receptors and postsynaptic signal transmission	Organismal systems	Nervous system
P17252	PRKCA	5578	REACTOME	Transmission across Chemical Synapses	Organismal systems	Nervous system
P17252	PRKCA	5578	REACTOME	Neuronal System	Organismal systems	Nervous system
P17252	PRKCA	5578	REACTOME	Disinhibition of SNARE formation	Organismal systems	Immune system
P17252	PRKCA	5578	REACTOME	Signaling by ERBB2	Environmental information processing	Signal transduction
P17252	PRKCA	5578	REACTOME	Developmental Biology	Organismal systems	Development and regeneration
P17252	PRKCA	5578	REACTOME	Metabolism	Metabolism	Metabolism
P17252	PRKCA	5578	REACTOME	Signaling by SCF-KIT	Environmental information processing	Signal transduction
P17252	PRKCA	5578	REACTOME	Regulation of KIT signaling	Environmental information processing	Signal transduction
P17252	PRKCA	5578	REACTOME	Extracellular matrix organization	Cellular processes and organization	Cellular community
P17252	PRKCA	5578	REACTOME	Signal Transduction	Environmental information processing	Signal transduction
P17252	PRKCA	5578	REACTOME	Integration of energy metabolism	Metabolism	Energy metabolism
P17252	PRKCA	5578	REACTOME	Cell Cycle	Cellular processes and organization	Cell growth and death
P17252	PRKCA	5578	REACTOME	Signaling by VEGF	Environmental information processing	Signal transduction
P17252	PRKCA	5578	REACTOME	Signaling by Rho GTPases	Environmental information processing	Signal transduction
P17252	PRKCA	5578	REACTOME	RHO GTPase Effectors	Environmental information processing	Signal transduction
P17252	PRKCA	5578	REACTOME	Signaling by WNT	Environmental information processing	Signal transduction
P17252	PRKCA	5578	REACTOME	EGFR Transactivation by Gastrin	Environmental information processing	Signal transduction
P17252	PRKCA	5578	REACTOME	Nuclear Envelope Breakdown	Cellular processes and organization	Cell growth and death
P17252	PRKCA	5578	REACTOME	Signaling by GPCR	Environmental information processing	Signal transduction
P17252	PRKCA	5578	REACTOME	Signaling by ROBO receptors	Organismal systems	Development and regeneration
P17252	PRKCA	5578	REACTOME	Beta-catenin independent WNT signaling	Environmental information processing	Signal transduction
P17252	PRKCA	5578	REACTOME	GPCR downstream signalling	Environmental information processing	Signal transduction
P17252	PRKCA	5578	REACTOME	Trafficking of AMPA receptors	Organismal systems	Nervous system
P17252	PRKCA	5578	REACTOME	Glutamate binding, activation of AMPA receptors and synaptic plasticity	Organismal systems	Nervous system
P17252	PRKCA	5578	REACTOME	PCP/CE pathway	Environmental information processing	Signal transduction
P17252	PRKCA	5578	REACTOME	G alpha (q) signalling events	Environmental information processing	Signal transduction
P17252	PRKCA	5578	REACTOME	Trafficking of GluR2-containing AMPA receptors	Organismal systems	Nervous system
P17252	PRKCA	5578	REACTOME	G alpha (i) signalling events	Environmental information processing	Signal transduction
P17252	PRKCA	5578	REACTOME	G alpha (z) signalling events	Environmental information processing	Signal transduction
P17252	PRKCA	5578	REACTOME	Axon guidance	Organismal systems	Development and regeneration
P17252	PRKCA	5578	REACTOME	Depolymerization of the Nuclear Lamina	Cellular processes and organization	Cell growth and death
P17252	PRKCA	5578	REACTOME	VEGFA-VEGFR2 Pathway	Environmental information processing	Signal transduction
P17252	PRKCA	5578	REACTOME	WNT5A-dependent internalization of FZD4	Environmental information processing	Signal transduction
P17252	PRKCA	5578	REACTOME	VEGFR2 mediated cell proliferation	Environmental information processing	Signal transduction
P17252	PRKCA	5578	REACTOME	RHO GTPases Activate NADPH Oxidases	Environmental information processing	Signal transduction
P17252	PRKCA	5578	REACTOME	Mitotic Prophase	Cellular processes and organization	Cell growth and death
P17252	PRKCA	5578	REACTOME	M Phase	Cellular processes and organization	Cell growth and death
P17252	PRKCA	5578	REACTOME	Cell Cycle, Mitotic	Cellular processes and organization	Cell growth and death
P17252	PRKCA	5578	REACTOME	Platelet activation, signaling and aggregation	Organismal systems	Immune system
P17252	PRKCA	5578	REACTOME	Response to elevated platelet cytosolic Ca2+	Organismal systems	Immune system
P17252	PRKCA	5578	REACTOME	Gastrin-CREB signalling pathway via PKC and MAPK	Environmental information processing	Signal transduction
P17252	PRKCA	5578	REACTOME	RET signaling	Organismal systems	Development and regeneration
P17252	PRKCA	5578	REACTOME	Intracellular signaling by second messengers	Environmental information processing	Signal transduction
P17252	PRKCA	5578	REACTOME	Signaling by Receptor Tyrosine Kinases	Environmental information processing	Signal transduction
P17252	PRKCA	5578	REACTOME	Nervous system development	Organismal systems	Development and regeneration
P17252	PRKCA	5578	REACTOME	Sensory Perception	Organismal systems	Sensory system
P17252	PRKCA	5578	REACTOME	Signaling by Rho GTPases, Miro GTPases and RHOBTB3	Environmental information processing	Signal transduction
P17252	PRKCA	5578	SIGNOR 3.0	Axon guidance	Organismal systems	Development and regeneration
P17252	PRKCA	5578	SIGNOR 3.0	B-cell activation	Organismal systems	Immune system
P17252	PRKCA	5578	WikiPathways	Kisspeptin/kisspeptin receptor system in the ovary	Genetic information processing	Replication and repair
P17252	PRKCA	5578	WikiPathways	Focal adhesion	Cellular processes and organization	Cellular community
P17252	PRKCA	5578	WikiPathways	Sphingolipid metabolism in senescence	Cellular processes and organization	Cell growth and death
P17252	PRKCA	5578	WikiPathways	Wnt signaling	Environmental information processing	Signal transduction
P17252	PRKCA	5578	WikiPathways	G protein signaling pathways	Environmental information processing	Signal transduction
P17252	PRKCA	5578	WikiPathways	PDGFR-beta pathway	Environmental information processing	Signal transduction
P17252	PRKCA	5578	WikiPathways	Myometrial relaxation and contraction pathways	Organismal systems	Muscular and bone system
P17252	PRKCA	5578	WikiPathways	NRF2-ARE regulation	Genetic information processing	Replication and repair
P17252	PRKCA	5578	WikiPathways	EGFR tyrosine kinase inhibitor resistance	Environmental information processing	Signal transduction
P17252	PRKCA	5578	WikiPathways	Ras signaling	Environmental information processing	Signal transduction
P17252	PRKCA	5578	WikiPathways	Wnt signaling pathway and pluripotency	Cellular processes and organization	Cellular community
P17252	PRKCA	5578	WikiPathways	ErbB signaling pathway	Environmental information processing	Signal transduction
P17252	PRKCA	5578	WikiPathways	Hippo signaling regulation pathways	Environmental information processing	Signal transduction
P17252	PRKCA	5578	WikiPathways	Microtubule cytoskeleton regulation	Cellular processes and organization	Cellular components
P17252	PRKCA	5578	WikiPathways	Alpha 6 beta 4 signaling pathway	Cellular processes and organization	Cellular community
P17252	PRKCA	5578	WikiPathways	Corticotropin-releasing hormone signaling pathway	Organismal systems	Endocrine system
P17252	PRKCA	5578	WikiPathways	IL-18 signaling pathway	Organismal systems	Immune system
P17252	PRKCA	5578	WikiPathways	Follicle stimulating hormone (FSH) signaling pathway	Organismal systems	Endocrine system
P17252	PRKCA	5578	WikiPathways	Wnt signaling pathway	Environmental information processing	Signal transduction
P17252	PRKCA	5578	WikiPathways	Insulin signaling	Organismal systems	Endocrine system
P17252	PRKCA	5578	WikiPathways	TROP2 regulatory signaling	Environmental information processing	Signal transduction
P17252	PRKCA	5578	WikiPathways	EGF/EGFR signaling pathway	Environmental information processing	Signal transduction
P17252	PRKCA	5578	WikiPathways	Gastrin signaling pathway	Organismal systems	Endocrine system
P17252	PRKCA	5578	WikiPathways	Calcium regulation in cardiac cells	Organismal systems	Cardiovascular system
P17252	PRKCA	5578	WikiPathways	AGE/RAGE pathway	Organismal systems	Immune system
P17252	PRKCA	5578	WikiPathways	Kit receptor signaling pathway	Organismal systems	Immune system
P17252	PRKCA	5578	WikiPathways	PI3K-Akt signaling pathway	Environmental information processing	Signal transduction
P17252	PRKCA	5578	WikiPathways	VEGFA-VEGFR2 signaling	Environmental information processing	Signal transduction
P17252	PRKCA	5578	WikiPathways	Netrin-UNC5B signaling pathway	Cellular processes and organization	Cell growth and death
P17252	PRKCA	5578	PathBank	Fc Epsilon Receptor I Signaling in Mast Cells	Organismal systems	Immune system
P17252	PRKCA	5578	PathBank	Cadmium Induces DNA Synthesis and Proliferation in Macrophages	Organismal systems	Immune system
P17252	PRKCA	5578	PathBank	EGF Signalling Pathway	Environmental information processing	Signal transduction
P17252	PRKCA	5578	PathBank	GnRH Signaling Pathway	Organismal systems	Endocrine system
P17252	PRKCA	5578	PathBank	T Cell Receptor Signaling Pathway	Organismal systems	Immune system
P17252	PRKCA	5578	PathBank	BCR Signaling Pathway	Organismal systems	Immune system
P17252	PRKCA	5578	PathBank	Ion Channel and Phorbal Esters Signaling Pathway	Environmental information processing	Signal transduction
P17812	CTPS1	1503	REACTOME	Metabolism	Metabolism	Metabolism
P17812	CTPS1	1503	WikiPathways	Pyrimidine metabolism	Metabolism	Nucleotide metabolism
P24592	IGFBP6	3489	ACSN2	HEDGEHOG	Environmental information processing	Signal transduction
P24592	IGFBP6	3489	REACTOME	Regulation of Insulin-like Growth Factor (IGF) transport and uptake by Insulin-like Growth Factor Binding Proteins (IGFBPs)	Genetic information processing	Folding, sorting and degradation
P24592	IGFBP6	3489	REACTOME	Metabolism of proteins	Genetic information processing	Folding, sorting and degradation
P24592	IGFBP6	3489	WikiPathways	Myometrial relaxation and contraction pathways	Organismal systems	Muscular and bone system
P30405	PPIF	10105	KEGG	Neutrophil extracellular trap formation	Organismal systems	Immune system
P30405	PPIF	10105	KEGG	Calcium signaling pathway	Environmental information processing	Signal transduction
P30405	PPIF	10105	KEGG	cGMP-PKG signaling pathway	Environmental information processing	Signal transduction
P32019	INPP5B	3633	HumanCyc	superpathway of D-myo-inositol (1,4,5)-trisphosphate metabolism	Metabolism	Carbohydrate metabolism
P32019	INPP5B	3633	HumanCyc	superpathway of inositol phosphate compounds	Metabolism	Lipid metabolism
P32019	INPP5B	3633	HumanCyc	D-myo-inositol (1,4,5)-trisphosphate degradation	Metabolism	Carbohydrate metabolism
P32019	INPP5B	3633	KEGG	Inositol phosphate metabolism	Metabolism	Carbohydrate metabolism
P32019	INPP5B	3633	KEGG	Phosphatidylinositol signaling system	Environmental information processing	Signal transduction
P32019	INPP5B	3633	REACTOME	Metabolism	Metabolism	Metabolism
P32019	INPP5B	3633	REACTOME	Inositol phosphate metabolism	Metabolism	Carbohydrate metabolism
P32019	INPP5B	3633	REACTOME	Synthesis of IP2, IP, and Ins in the cytosol	Metabolism	Carbohydrate metabolism
P32019	INPP5B	3633	MetabolicAtlas	inositol phosphate metabolism	Metabolism	Carbohydrate metabolism
P36873	PPP1CC	5501	ACSN2	APOPTOSIS	Cellular processes and organization	Cell growth and death
P36873	PPP1CC	5501	ACSN2	EMT REGULATORS	Environmental information processing	Signal transduction
P36873	PPP1CC	5501	ACSN2	CELL CELL ADHESIONS	Cellular processes and organization	Cellular community
P36873	PPP1CC	5501	ACSN2	MOMP REGULATION	Cellular processes and organization	Cell growth and death
P36873	PPP1CC	5501	ACSN2	MITOCHONDRIAL METABOLISM	Metabolism	Energy metabolism
P36873	PPP1CC	5501	ACSN2	NECROPTOSIS	Cellular processes and organization	Cell growth and death
P36873	PPP1CC	5501	ACSN2	WNT CANONICAL	Environmental information processing	Signal transduction
P36873	PPP1CC	5501	KEGG	Inflammatory mediator regulation of TRP channels	Organismal systems	Sensory system
P36873	PPP1CC	5501	KEGG	Platelet activation	Organismal systems	Immune system
P36873	PPP1CC	5501	KEGG	Focal adhesion	Cellular processes and organization	Cellular community
P36873	PPP1CC	5501	KEGG	Oxytocin signaling pathway	Organismal systems	Endocrine system
P36873	PPP1CC	5501	KEGG	Dopaminergic synapse	Organismal systems	Nervous system
P36873	PPP1CC	5501	KEGG	Oocyte meiosis	Cellular processes and organization	Cell growth and death
P36873	PPP1CC	5501	KEGG	Long-term potentiation	Organismal systems	Nervous system
P36873	PPP1CC	5501	KEGG	Regulation of actin cytoskeleton	Organismal systems	Cell motility
P36873	PPP1CC	5501	KEGG	Adrenergic signaling in cardiomyocytes	Organismal systems	Cardiovascular system
P36873	PPP1CC	5501	KEGG	Hippo signaling pathway	Environmental information processing	Signal transduction
P36873	PPP1CC	5501	KEGG	Vascular smooth muscle contraction	Organismal systems	Cardiovascular system
P36873	PPP1CC	5501	KEGG	Insulin signaling pathway	Organismal systems	Endocrine system
P36873	PPP1CC	5501	KEGG	cGMP-PKG signaling pathway	Environmental information processing	Signal transduction
P36873	PPP1CC	5501	REACTOME	Metabolism	Metabolism	Metabolism
P36873	PPP1CC	5501	REACTOME	Signal Transduction	Environmental information processing	Signal transduction
P36873	PPP1CC	5501	REACTOME	Cell Cycle	Cellular processes and organization	Cell growth and death
P36873	PPP1CC	5501	REACTOME	Signaling by Rho GTPases	Environmental information processing	Signal transduction
P36873	PPP1CC	5501	REACTOME	RHO GTPase Effectors	Environmental information processing	Signal transduction
P36873	PPP1CC	5501	REACTOME	Metabolism of lipids	Metabolism	Lipid metabolism
P36873	PPP1CC	5501	REACTOME	RHO GTPases Activate Formins	Environmental information processing	Signal transduction
P36873	PPP1CC	5501	REACTOME	RAF activation	Environmental information processing	Signal transduction
P36873	PPP1CC	5501	REACTOME	RAF/MAP kinase cascade	Environmental information processing	Signal transduction
P36873	PPP1CC	5501	REACTOME	MAPK family signaling cascades	Environmental information processing	Signal transduction
P36873	PPP1CC	5501	REACTOME	MAPK1/MAPK3 signaling	Environmental information processing	Signal transduction
P36873	PPP1CC	5501	REACTOME	M Phase	Cellular processes and organization	Cell growth and death
P36873	PPP1CC	5501	REACTOME	Cell Cycle, Mitotic	Cellular processes and organization	Cell growth and death
P36873	PPP1CC	5501	REACTOME	Cell Cycle Checkpoints	Cellular processes and organization	Cell growth and death
P36873	PPP1CC	5501	REACTOME	Signaling by Rho GTPases, Miro GTPases and RHOBTB3	Environmental information processing	Signal transduction
P36873	PPP1CC	5501	WikiPathways	Focal adhesion	Cellular processes and organization	Cellular community
P36873	PPP1CC	5501	WikiPathways	Circadian rhythm genes	Organismal systems	Circadian clock
P36873	PPP1CC	5501	WikiPathways	Hippo-Merlin signaling dysregulation	Environmental information processing	Signal transduction
P41159	LEP	3952	KEGG	AMPK signaling pathway	Environmental information processing	Signal transduction
P41159	LEP	3952	KEGG	Cytokine-cytokine receptor interaction	Organismal systems	Immune system
P41159	LEP	3952	REACTOME	Developmental Biology	Organismal systems	Development and regeneration
P41159	LEP	3952	REACTOME	Signal Transduction	Environmental information processing	Signal transduction
P41159	LEP	3952	REACTOME	Peptide hormone metabolism	Genetic information processing	Folding, sorting and degradation
P41159	LEP	3952	REACTOME	Metabolism of proteins	Genetic information processing	Folding, sorting and degradation
P41159	LEP	3952	REACTOME	Synthesis, secretion, and deacylation of Ghrelin	Genetic information processing	Folding, sorting and degradation
P41159	LEP	3952	WikiPathways	Fatty Acids and Lipoproteins Transport in Hepatocytes	Organismal systems	Digestive system
P41159	LEP	3952	WikiPathways	Circadian rhythm genes	Organismal systems	Circadian clock
P41159	LEP	3952	WikiPathways	Leptin signaling pathway	Environmental information processing	Signal transduction
P41159	LEP	3952	WikiPathways	AMP-activated protein kinase signaling	Environmental information processing	Signal transduction
P48788	TNNI2	7136	REACTOME	Muscle contraction	Organismal systems	Muscular and bone system
P49327	FASN	2194	ACSN2	MITOCHONDRIAL METABOLISM	Metabolism	Energy metabolism
P49327	FASN	2194	KEGG	AMPK signaling pathway	Environmental information processing	Signal transduction
P49327	FASN	2194	KEGG	Insulin signaling pathway	Organismal systems	Endocrine system
P49327	FASN	2194	REACTOME	Metabolism	Metabolism	Metabolism
P49327	FASN	2194	REACTOME	Signal Transduction	Environmental information processing	Signal transduction
P49327	FASN	2194	REACTOME	Integration of energy metabolism	Metabolism	Energy metabolism
P49327	FASN	2194	REACTOME	Metabolism of water-soluble vitamins and cofactors	Metabolism	Metabolism of cofactors and vitamins
P49327	FASN	2194	REACTOME	Metabolism of vitamins and cofactors	Metabolism	Metabolism of cofactors and vitamins
P49327	FASN	2194	REACTOME	Vitamin B5 (pantothenate) metabolism	Metabolism	Metabolism of cofactors and vitamins
P49327	FASN	2194	REACTOME	Metabolism of lipids	Metabolism	Lipid metabolism
P49327	FASN	2194	REACTOME	Metabolism of steroids	Metabolism	Lipid metabolism
P49327	FASN	2194	REACTOME	Fatty acid metabolism	Metabolism	Lipid metabolism
P49327	FASN	2194	REACTOME	Signaling by Nuclear Receptors	Environmental information processing	Signal transduction
P49327	FASN	2194	WikiPathways	Nuclear receptors meta-pathway	Organismal systems	Endocrine system
P49327	FASN	2194	WikiPathways	AMP-activated protein kinase signaling	Environmental information processing	Signal transduction
P49327	FASN	2194	WikiPathways	Angiopoietin-like protein 8 regulatory pathway	Organismal systems	Digestive system
P49748	ACADVL	null	REACTOME	Metabolism	Metabolism	Metabolism
P49748	ACADVL	null	REACTOME	Metabolism of lipids	Metabolism	Lipid metabolism
P49748	ACADVL	null	REACTOME	Fatty acid metabolism	Metabolism	Lipid metabolism
P49748	ACADVL	null	MetabolicAtlas	purine metabolism	Metabolism	Nucleotide metabolism
P55209	NAP1L1	4673	WikiPathways	VEGFA-VEGFR2 signaling	Environmental information processing	Signal transduction
Q01638	IL1RL1	9173	KEGG	Cytokine-cytokine receptor interaction	Organismal systems	Immune system
Q01638	IL1RL1	9173	REACTOME	Cytokine Signaling in Immune system	Organismal systems	Immune system
Q01638	IL1RL1	9173	REACTOME	Immune System	Organismal systems	Immune system
Q01638	IL1RL1	9173	REACTOME	Signaling by Interleukins	Organismal systems	Immune system
Q01638	IL1RL1	9173	REACTOME	PIP3 activates AKT signaling	Environmental information processing	Signal transduction
Q01638	IL1RL1	9173	REACTOME	Signal Transduction	Environmental information processing	Signal transduction
Q01638	IL1RL1	9173	REACTOME	Negative regulation of the PI3K/AKT network	Environmental information processing	Signal transduction
Q01638	IL1RL1	9173	REACTOME	PI5P, PP2A and IER3 Regulate PI3K/AKT Signaling	Environmental information processing	Signal transduction
Q01638	IL1RL1	9173	REACTOME	Intracellular signaling by second messengers	Environmental information processing	Signal transduction
Q04917	YWHAH	7533	ACSN2	WNT NON CANONICAL	Environmental information processing	Signal transduction
Q04917	YWHAH	7533	ACSN2	APOPTOSIS	Cellular processes and organization	Cell growth and death
Q04917	YWHAH	7533	ACSN2	EMT REGULATORS	Environmental information processing	Signal transduction
Q04917	YWHAH	7533	ACSN2	HEDGEHOG	Environmental information processing	Signal transduction
Q04917	YWHAH	7533	ACSN2	PI3K AKT MTOR	Environmental information processing	Signal transduction
Q04917	YWHAH	7533	ACSN2	STARVATION AUTOPHAGY	Cellular processes and organization	Transport and catabolism
Q04917	YWHAH	7533	ACSN2	DEATH RECEPTOR PATHWAYS	Environmental information processing	Signal transduction
Q04917	YWHAH	7533	ACSN2	MOMP REGULATION	Cellular processes and organization	Cell growth and death
Q04917	YWHAH	7533	ACSN2	CASPASES	Cellular processes and organization	Cell growth and death
Q04917	YWHAH	7533	KEGG	PI3K-Akt signaling pathway	Environmental information processing	Signal transduction
Q04917	YWHAH	7533	KEGG	Oocyte meiosis	Cellular processes and organization	Cell growth and death
Q04917	YWHAH	7533	KEGG	Hippo signaling pathway	Environmental information processing	Signal transduction
Q04917	YWHAH	7533	Panther_Pathway	EGF receptor signaling pathway	Environmental information processing	Signal transduction
Q04917	YWHAH	7533	REACTOME	Apoptosis	Cellular processes and organization	Cell growth and death
Q04917	YWHAH	7533	REACTOME	Signal Transduction	Environmental information processing	Signal transduction
Q04917	YWHAH	7533	REACTOME	Cell Cycle	Cellular processes and organization	Cell growth and death
Q04917	YWHAH	7533	REACTOME	Signaling by Rho GTPases	Environmental information processing	Signal transduction
Q04917	YWHAH	7533	REACTOME	RHO GTPase Effectors	Environmental information processing	Signal transduction
Q04917	YWHAH	7533	REACTOME	Membrane Trafficking	Cellular processes and organization	Transport and catabolism
Q04917	YWHAH	7533	REACTOME	Generic Transcription Pathway	Genetic information processing	Transcription
Q04917	YWHAH	7533	REACTOME	Programmed Cell Death	Cellular processes and organization	Cell growth and death
Q04917	YWHAH	7533	REACTOME	RHO GTPases activate PKNs	Environmental information processing	Signal transduction
Q04917	YWHAH	7533	REACTOME	Vesicle-mediated transport	Cellular processes and organization	Transport and catabolism
Q04917	YWHAH	7533	REACTOME	Cell Cycle Checkpoints	Cellular processes and organization	Cell growth and death
Q04917	YWHAH	7533	REACTOME	RNA Polymerase II Transcription	Genetic information processing	Transcription
Q04917	YWHAH	7533	REACTOME	Gene expression (Transcription)	Genetic information processing	Transcription
Q04917	YWHAH	7533	REACTOME	Signaling by Rho GTPases, Miro GTPases and RHOBTB3	Environmental information processing	Signal transduction
Q04917	YWHAH	7533	WikiPathways	Myometrial relaxation and contraction pathways	Organismal systems	Muscular and bone system
Q04917	YWHAH	7533	WikiPathways	Calcium regulation in cardiac cells	Organismal systems	Cardiovascular system
Q09327	MGAT3	4248	REACTOME	Metabolism of proteins	Genetic information processing	Folding, sorting and degradation
Q09327	MGAT3	4248	REACTOME	Post-translational protein modification	Genetic information processing	Folding, sorting and degradation
Q13093	PLA2G7	7941	KEGG	Ether lipid metabolism	Metabolism	Lipid metabolism
Q13093	PLA2G7	7941	REACTOME	Peptide hormone metabolism	Genetic information processing	Folding, sorting and degradation
Q13093	PLA2G7	7941	REACTOME	Metabolism of proteins	Genetic information processing	Folding, sorting and degradation
Q13093	PLA2G7	7941	REACTOME	Synthesis, secretion, and deacylation of Ghrelin	Genetic information processing	Folding, sorting and degradation
Q13093	PLA2G7	7941	WikiPathways	Fatty Acids and Lipoproteins Transport in Hepatocytes	Organismal systems	Digestive system
Q13093	PLA2G7	7941	WikiPathways	IL-18 signaling pathway	Organismal systems	Immune system
Q13508	ART3	419	REACTOME	Metabolism of proteins	Genetic information processing	Folding, sorting and degradation
Q13508	ART3	419	REACTOME	Post-translational protein modification	Genetic information processing	Folding, sorting and degradation
Q13822	ENPP2	5168	KEGG	Ether lipid metabolism	Metabolism	Lipid metabolism
Q13822	ENPP2	5168	REACTOME	Metabolism	Metabolism	Metabolism
Q13822	ENPP2	5168	REACTOME	Metabolism of water-soluble vitamins and cofactors	Metabolism	Metabolism of cofactors and vitamins
Q13822	ENPP2	5168	REACTOME	Metabolism of vitamins and cofactors	Metabolism	Metabolism of cofactors and vitamins
Q13822	ENPP2	5168	REACTOME	Vitamin B5 (pantothenate) metabolism	Metabolism	Metabolism of cofactors and vitamins
Q13822	ENPP2	5168	WikiPathways	Fatty Acids and Lipoproteins Transport in Hepatocytes	Organismal systems	Digestive system
Q14642	INPP5A	3632	HumanCyc	superpathway of D-myo-inositol (1,4,5)-trisphosphate metabolism	Metabolism	Carbohydrate metabolism
Q14642	INPP5A	3632	HumanCyc	superpathway of inositol phosphate compounds	Metabolism	Lipid metabolism
Q14642	INPP5A	3632	HumanCyc	D-myo-inositol (1,4,5)-trisphosphate degradation	Metabolism	Carbohydrate metabolism
Q14642	INPP5A	3632	KEGG	Inositol phosphate metabolism	Metabolism	Carbohydrate metabolism
Q14642	INPP5A	3632	KEGG	Phosphatidylinositol signaling system	Environmental information processing	Signal transduction
Q14642	INPP5A	3632	KEGG	Insulin signaling pathway	Organismal systems	Endocrine system
Q14642	INPP5A	3632	REACTOME	Metabolism	Metabolism	Metabolism
Q14642	INPP5A	3632	REACTOME	Inositol phosphate metabolism	Metabolism	Carbohydrate metabolism
Q14642	INPP5A	3632	REACTOME	Synthesis of IP2, IP, and Ins in the cytosol	Metabolism	Carbohydrate metabolism
Q14642	INPP5A	3632	MetabolicAtlas	inositol phosphate metabolism	Metabolism	Carbohydrate metabolism
Q5SW96	LDLRAP1	26119	KEGG	Endocytosis	Cellular processes and organization	Transport and catabolism
Q5SW96	LDLRAP1	26119	REACTOME	Metabolism	Metabolism	Metabolism
Q5SW96	LDLRAP1	26119	REACTOME	Metabolism of water-soluble vitamins and cofactors	Metabolism	Metabolism of cofactors and vitamins
Q5SW96	LDLRAP1	26119	REACTOME	Metabolism of vitamins and cofactors	Metabolism	Metabolism of cofactors and vitamins
Q5SW96	LDLRAP1	26119	REACTOME	Membrane Trafficking	Cellular processes and organization	Transport and catabolism
Q5SW96	LDLRAP1	26119	REACTOME	Transport of small molecules	Environmental information processing	Membrane transport
Q5SW96	LDLRAP1	26119	REACTOME	Metabolism of lipids	Metabolism	Lipid metabolism
Q5SW96	LDLRAP1	26119	REACTOME	Vesicle-mediated transport	Cellular processes and organization	Transport and catabolism
Q5SW96	LDLRAP1	26119	REACTOME	Metabolism of steroids	Metabolism	Lipid metabolism
Q5SW96	LDLRAP1	26119	WikiPathways	Fatty Acids and Lipoproteins Transport in Hepatocytes	Organismal systems	Digestive system
Q5T4F7	SFRP5	6425	KEGG	Wnt signaling pathway	Environmental information processing	Signal transduction
Q5T4F7	SFRP5	6425	Panther_Pathway	Wnt signaling pathway	Environmental information processing	Signal transduction
Q5T4F7	SFRP5	6425	WikiPathways	Wnt signaling	Environmental information processing	Signal transduction
Q6P587	FAHD1	81889	REACTOME	Metabolism	Metabolism	Metabolism
Q6PI48	DARS2	55157	REACTOME	Metabolism of proteins	Genetic information processing	Folding, sorting and degradation
Q8IW52	SLITRK4	139065	REACTOME	Neuronal System	Organismal systems	Nervous system
Q8IW52	SLITRK4	139065	REACTOME	Receptor-type tyrosine-protein phosphatases	Organismal systems	Nervous system
Q8IW52	SLITRK4	139065	REACTOME	Protein-protein interactions at synapses	Organismal systems	Nervous system
Q8IWY4	SCUBE1	80274	REACTOME	Degradation of the extracellular matrix	Cellular processes and organization	Cellular community
Q8IWY4	SCUBE1	80274	REACTOME	Extracellular matrix organization	Cellular processes and organization	Cellular community
Q8TCS8	PNPT1	87178	KEGG	RNA degradation	Genetic information processing	Folding, sorting and degradation
Q8TCS8	PNPT1	87178	WikiPathways	Pyrimidine metabolism	Metabolism	Nucleotide metabolism
Q8WTQ1	DEFB104A	140596	REACTOME	Innate Immune System	Organismal systems	Immune system
Q8WTQ1	DEFB104A	140596	REACTOME	Immune System	Organismal systems	Immune system
Q96PX8	SLITRK1	114798	REACTOME	Neuronal System	Organismal systems	Nervous system
Q96PX8	SLITRK1	114798	REACTOME	Receptor-type tyrosine-protein phosphatases	Organismal systems	Nervous system
Q96PX8	SLITRK1	114798	REACTOME	Protein-protein interactions at synapses	Organismal systems	Nervous system
Q9NYA1	SPHK1	8877	ACSN2	DEATH RECEPTOR PATHWAYS	Environmental information processing	Signal transduction
Q9NYA1	SPHK1	8877	ACSN2	MITOCHONDRIAL METABOLISM	Metabolism	Energy metabolism
Q9NYA1	SPHK1	8877	ACSN2	NECROPTOSIS	Cellular processes and organization	Cell growth and death
Q9NYA1	SPHK1	8877	BioCarta	BIOCARTA EDG1 PATHWAY	Environmental information processing	Signal transduction
Q9NYA1	SPHK1	8877	KEGG	Fc gamma R-mediated phagocytosis	Organismal systems	Immune system
Q9NYA1	SPHK1	8877	KEGG	Sphingolipid signaling pathway	Environmental information processing	Signal transduction
Q9NYA1	SPHK1	8877	KEGG	VEGF signaling pathway	Environmental information processing	Signal transduction
Q9NYA1	SPHK1	8877	KEGG	Calcium signaling pathway	Environmental information processing	Signal transduction
Q9NYA1	SPHK1	8877	KEGG	Phospholipase D signaling pathway	Environmental information processing	Signal transduction
Q9NYA1	SPHK1	8877	Panther_Pathway	Angiogenesis	Organismal systems	Development and regeneration
Q9NYA1	SPHK1	8877	Panther_Pathway	VEGF signaling pathway	Environmental information processing	Signal transduction
Q9NYA1	SPHK1	8877	REACTOME	Metabolism	Metabolism	Metabolism
Q9NYA1	SPHK1	8877	REACTOME	Signal Transduction	Environmental information processing	Signal transduction
Q9NYA1	SPHK1	8877	REACTOME	Signaling by VEGF	Environmental information processing	Signal transduction
Q9NYA1	SPHK1	8877	REACTOME	Metabolism of proteins	Genetic information processing	Folding, sorting and degradation
Q9NYA1	SPHK1	8877	REACTOME	VEGFA-VEGFR2 Pathway	Environmental information processing	Signal transduction
Q9NYA1	SPHK1	8877	REACTOME	VEGFR2 mediated cell proliferation	Environmental information processing	Signal transduction
Q9NYA1	SPHK1	8877	REACTOME	Metabolism of lipids	Metabolism	Lipid metabolism
Q9NYA1	SPHK1	8877	REACTOME	ESR-mediated signaling	Environmental information processing	Signal transduction
Q9NYA1	SPHK1	8877	REACTOME	Signaling by Nuclear Receptors	Environmental information processing	Signal transduction
Q9NYA1	SPHK1	8877	REACTOME	Signaling by Receptor Tyrosine Kinases	Environmental information processing	Signal transduction
Q9NYA1	SPHK1	8877	REACTOME	Extra-nuclear estrogen signaling	Environmental information processing	Signal transduction
Q9NYA1	SPHK1	8877	WikiPathways	Sphingolipid metabolism in senescence	Cellular processes and organization	Cell growth and death
Q9NZA1	CLIC5	53405	REACTOME	Sensory Perception	Organismal systems	Sensory system
Q9Y4K4	MAP4K5	11183	WikiPathways	Thyroid hormones production and peripheral downstream signaling effects	Metabolism	Metabolism of amino acids and derivatives
Q9Y4K4	MAP4K5	11183	WikiPathways	Insulin signaling	Organismal systems	Endocrine system
Q9Y4K4	MAP4K5	11183	WikiPathways	Mechanoregulation and pathology of YAP/TAZ via Hippo and non-Hippo mechanisms	Environmental information processing	Signal transduction
Q9Y4K4	MAP4K5	11183	WikiPathways	Angiopoietin-like protein 8 regulatory pathway	Organismal systems	Digestive system
Q9Y613	FHOD1	29109	WikiPathways	VEGFA-VEGFR2 signaling	Environmental information processing	Signal transduction
Q9Y6E0	STK24	8428	REACTOME	Apoptosis	Cellular processes and organization	Cell growth and death
Q9Y6E0	STK24	8428	REACTOME	Programmed Cell Death	Cellular processes and organization	Cell growth and death
eod

## Sheet: 7_PsA_matrix
INPUT:
Current selection:	Human
IDs:	O00299, O14602, O76074, O96013, P00797, P02792, P05771, P07288, P07948, P08118, P08254, P10809, P11216, P12931, P16562, P17252, P17812, P24592, P30405, P32019, P36873, P48788, P49223, P49327, P49748, P50995, P55209, Q01638, Q04917, Q09327, Q13093, Q13508, Q14642, Q5SW96, Q5T4F7, Q6P587, Q6PI48, Q6UXI7, Q6ZRP7, Q8IW52, Q8IWY4, Q8TCS8, Q8TF42, Q8WTQ1, Q9NYA1, Q9NZA1, Q9Y4K4, Q9Y613, Q9Y6E0, P01344,…
Data type:	Literature curated (core) pathway memberships
Protein interaction set:	n/a
Minimum confidence level for predicted associations:	n/a
Pathway sources:	ACSN2, BioCarta, HumanCyc, KEGG, Panther_Pathway, PathBank, PharmGKB, REACTOME, MetabolicAtlas, SIGNOR 3.0, UniProt_Pathways, WikiPathways
Pathway types:	Cellular processes and organization, Environmental information processing, Genetic information processing, Metabolism, Organismal systems
q(FDR:BH):	< 0.01
RESULTS:
Counts and extended list of input IDs present in different pathDIP components
Data component	Literature curated (core) pathway memberships	Extended pathway associations. Protein interaction set: Experimentally detected PPIs Minimum confidence level for predicted associations: 0.99	Extended pathway associations. Protein interaction set: Experimentally detected and computationally predicted PPIs (full IID) Minimum confidence level for predicted associations: 0.99
Total not found IDs	11	5	3
Not found IDs	P08118, P16562, P20742, P49223, P50995, Q08830, Q6UXI7, Q6ZRP7, Q86U17, Q8TF42, Q96PJ5	P16562, P49223, Q6UXI7, Q6ZRP7, Q86U17	P16562, P49223, Q6UXI7
Total found IDs	46	52	54
Found IDs	O00299, O14602, O76074, O96013, P00797, P01344, P02792, P05771, P07288, P07948, P08254, P10809, P11216, P12931, P17252, P17812, P24592, P30405, P32019, P36873, P41159, P48788, P49327, P49748, P55209, Q01638, Q04917, Q09327, Q13093, Q13508, Q13822, Q14642, Q5SW96, Q5T4F7, Q6P587, Q6PI48, Q8IW52, Q8IWY4, Q8TCS8, Q8WTQ1, Q96PX8, Q9NYA1, Q9NZA1, Q9Y4K4, Q9Y613, Q9Y6E0	O00299, O14602, O76074, O96013, P00797, P01344, P02792, P05771, P07288, P07948, P08118, P08254, P10809, P11216, P12931, P17252, P17812, P20742, P24592, P30405, P32019, P36873, P41159, P48788, P49327, P49748, P50995, P55209, Q01638, Q04917, Q08830, Q09327, Q13093, Q13508, Q13822, Q14642, Q5SW96, Q5T4F7, Q6P587, Q6PI48, Q8IW52, Q8IWY4, Q8TCS8, Q8TF42, Q8WTQ1, Q96PJ5, Q96PX8, Q9NYA1, Q9NZA1, Q9Y4K4,…	O00299, O14602, O76074, O96013, P00797, P01344, P02792, P05771, P07288, P07948, P08118, P08254, P10809, P11216, P12931, P17252, P17812, P20742, P24592, P30405, P32019, P36873, P41159, P48788, P49327, P49748, P50995, P55209, Q01638, Q04917, Q08830, Q09327, Q13093, Q13508, Q13822, Q14642, Q5SW96, Q5T4F7, Q6P587, Q6PI48, Q6ZRP7, Q86U17, Q8IW52, Q8IWY4, Q8TCS8, Q8TF42, Q8WTQ1, Q96PJ5, Q96PX8, Q9NYA1,…
Gene.Symbol	Number_of_Pathways	Total_Source_Databases	Signal Transduction	Metabolism	Metabolism of proteins	Signaling by Rho GTPases	Signaling by Rho GTPases, Miro GTPases and RHOBTB3	Immune System	EMT REGULATORS	VEGFA-VEGFR2 signaling	Hemostasis	Signaling by Receptor Tyrosine Kinases	Cell Cycle	RHO GTPase Effectors	Focal adhesion	Developmental Biology	Platelet activation, signaling and aggregation	Innate Immune System	CCKR signaling map	Neuronal System	Cell Cycle, Mitotic	IL-18 signaling pathway	Metabolism of lipids	Ras signaling pathway	Axon guidance	ErbB signaling pathway	Nervous system development	TROP2 regulatory signaling	MITOCHONDRIAL METABOLISM	NECROPTOSIS	Membrane Trafficking	Vesicle-mediated transport	WNT NON CANONICAL	Inflammatory mediator regulation of TRP channels	Oxytocin signaling pathway	Fc gamma R-mediated phagocytosis	Neutrophil extracellular trap formation	VEGF signaling pathway	Calcium signaling pathway	Phosphatidylinositol signaling system	Angiogenesis	Signaling by VEGF	Generic Transcription Pathway	Signaling by GPCR	GPCR downstream signalling	VEGFA-VEGFR2 Pathway	VEGFR2 mediated cell proliferation	RNA Polymerase II Transcription	Gene expression (Transcription)
Source			REACTOME	REACTOME	REACTOME	REACTOME	REACTOME	REACTOME	ACSN2	WikiPathways	REACTOME	REACTOME	REACTOME	REACTOME	KEGG, WikiPathways	REACTOME	REACTOME	REACTOME	Panther_Pathway	REACTOME	REACTOME	WikiPathways	REACTOME	KEGG	KEGG, REACTOME, SIGNOR 3.0	KEGG, WikiPathways	REACTOME	WikiPathways	ACSN2	ACSN2	REACTOME	REACTOME	ACSN2	KEGG	KEGG	KEGG	KEGG	KEGG, Panther_Pathway	KEGG	KEGG	Panther_Pathway	REACTOME	REACTOME	REACTOME	REACTOME	REACTOME	REACTOME	REACTOME	REACTOME
Total			15	12	10	8	8	8	7	6	6	6	6	6	5	5	5	5	5	5	5	5	5	4	4	4	4	4	4	4	4	4	4	4	4	4	4	4	4	4	4	4	4	4	4	4	4	4	4
PRKCA	191	9	Y	Y		Y	Y		Y	Y	Y	Y	Y	Y	Y	Y	Y		Y	Y	Y	Y		Y	Y	Y	Y	Y		Y			Y	Y	Y	Y	Y	Y	Y	Y	Y	Y		Y	Y	Y	Y
PRKCB	170	8	Y			Y	Y	Y	Y	Y	Y	Y	Y	Y	Y		Y		Y	Y	Y	Y		Y		Y							Y	Y	Y	Y	Y	Y	Y	Y	Y	Y	Y	Y	Y	Y	Y	Y	Y
SRC	111	7	Y			Y	Y	Y		Y	Y	Y	Y	Y	Y	Y	Y	Y	Y	Y	Y				Y	Y	Y	Y			Y	Y		Y	Y		Y	Y			Y	Y	Y	Y	Y	Y	Y	Y	Y
LYN	53	8	Y					Y			Y	Y	Y			Y	Y	Y	Y		Y				Y		Y									Y
PPP1CC	37	4	Y	Y		Y	Y		Y				Y	Y	Y						Y		Y						Y	Y				Y	Y
YWHAH	29	5	Y			Y	Y		Y				Y	Y																	Y	Y	Y										Y					Y	Y
SPHK1	22	6	Y	Y	Y							Y											Y						Y	Y						Y		Y	Y		Y	Y				Y	Y
PAK4	20	5	Y			Y	Y		Y						Y	Y								Y	Y	Y	Y	Y
MMP3	19	4	Y					Y	Y										Y			Y											Y											Y	Y
FASN	16	4	Y	Y																			Y						Y
IGF2	13	4	Y		Y				Y		Y	Y					Y							Y				Y
FTL	12	4						Y										Y											Y	Y	Y	Y
LEP	11	3	Y		Y											Y
LDLRAP1	10	3		Y																			Y								Y	Y
IL1RL1	9	2	Y					Y
INPP5A	9	4		Y																																				Y
INPP5B	8	4		Y																																				Y
KLK3	8	2	Y		Y	Y	Y							Y
PDE5A	8	3	Y			Y	Y				Y
PYGB	7	3		Y				Y										Y				Y
ENPP2	6	3		Y
PLA2G7	6	3			Y																	Y
ACADVL	4	2		Y																			Y
HSPD1	4	2																																									Y					Y	Y
IGFBP6	4	3			Y
MAP4K5	4	1
PPIF	3	1																																			Y		Y
SLITRK1	3	1																		Y
SLITRK4	3	1																		Y
ART3	2	1			Y
CTPS1	2	2		Y
DEFB104A	2	1						Y										Y
MGAT3	2	1			Y
PNPT1	2	2
REN	2	1			Y
SCUBE1	2	1
SFRP5	2	3
STK24	2	1
CLIC1	1	1								Y
CLIC5	1	1
DARS2	1	1			Y
FAHD1	1	1		Y
FHOD1	1	1								Y
NAP1L1	1	1								Y
TNNI2	1	1
[truncated: 255 more columns]

## Sheet: 8_Male_pathways
PsA Males vs. Control Males
Generated at 2024-04-27 15:53:48
by pathDip published at January 28, 2024, version 5.0.32.4 (Database version 5.0.31.0)
INPUT:
Current selection:	Human
IDs:	A0AVT1, A2RUC4, A4D161, A6NDG6, A6NIH7, O00170, O00231, O00233, O00422, O00442, O00548, O00559, O00764, O14602, O14737, O14770, O14818, O14896, O14979, O15247, O15263, O15264, O15305, O15347, O15391, O15400, O15527, O43182, O43237, O43320, O43323, O43399, O43447, O43488, O43583, O43633, O43681, O43739, O43765, O43768, O43776, O43805, O43813, O43865, O60238, O60256, O60551, O60610, O60671, O60684,…
Data type:	Literature curated (core) pathway memberships
Protein interaction set:	n/a
Minimum confidence level for predicted associations:	n/a
Pathway sources:	ACSN2, BioCarta, HumanCyc, KEGG, Panther_Pathway, PathBank, PharmGKB, REACTOME, MetabolicAtlas, SIGNOR 3.0, UniProt_Pathways, WikiPathways
Pathway types:	Cellular processes and organization, Environmental information processing, Genetic information processing, Metabolism, Organismal systems
q(FDR:BH):	< 0.01
RESULTS:
Counts and extended list of input IDs present in different pathDIP components
Data component	Literature curated (core) pathway memberships	Extended pathway associations. Protein interaction set: Experimentally detected PPIs Minimum confidence level for predicted associations: 0.99	Extended pathway associations. Protein interaction set: Experimentally detected and computationally predicted PPIs (full IID) Minimum confidence level for predicted associations: 0.99
Total not found IDs	158	57	32
Not found IDs	A4D161, O00442, O14737, O14770, O15347, O15391, O43399, O43583, O43813, O43854, O60256, O75368, O75391, O75764, O75815, O76038, O76080, O95081, O95260, O95747, O95793, P0CAP2, P13797, P20073, P23435, P53672, P53999, P54821, P61960, P78358, P84090, P98179, Q12906, Q13151, Q14011, Q14558, Q14847, Q14C87, Q15560, Q17R31, Q3YEC7, Q4V328, Q53H82, Q5H9L2, Q5JXA9, Q5PRF9, Q5QJ74, Q5TDH0, Q5VWW1, Q63HQ2,…	A4D161, O75764, O76038, O95260, P23435, P53672, Q14C87, Q15560, Q17R31, Q5H9L2, Q5JXA9, Q5QJ74, Q5TDH0, Q5VWW1, Q63HQ2, Q6P1N9, Q6P5S2, Q6P6B7, Q6UX46, Q6UXD5, Q6UXP7, Q86U06, Q86Y30, Q8IUA0, Q8IUB2, Q8N8U2, Q8N9N8, Q8TAC1, Q8TB03, Q8TC57, Q8TF50, Q8TF65, Q8WUR7, Q8WWH5, Q8WZ82, Q96EK9, Q96F85, Q96FN9, Q9BPY3, Q9BQT9, Q9BSH5, Q9BTX7, Q9BWV2, Q9H0R4, Q9H114, Q9H190, Q9H446, Q9H4A5, Q9H8W4, Q9NP64,…	A4D161, O76038, O95260, P53672, Q14C87, Q17R31, Q5JXA9, Q6P5S2, Q6UX46, Q6UXD5, Q6UXP7, Q86Y30, Q8IUB2, Q8TAC1, Q8TB03, Q8TC57, Q8TF50, Q8WUR7, Q8WWH5, Q8WZ82, Q96BJ3, Q96FN9, Q9BPY3, Q9BSH5, Q9BTX7, Q9BWV2, Q9H0R4, Q9H446, Q9H4A5, Q9NWS6, Q9NYK6, Q9P016
Total found IDs	766	867	892
Found IDs	A0AVT1, A1Z1Q3, A2RUC4, A6NDG6, A6NIH7, O00170, O00231, O00233, O00292, O00422, O00462, O00548, O00559, O00764, O14602, O14818, O14896, O14979, O15143, O15247, O15263, O15264, O15305, O15400, O15527, O43181, O43182, O43237, O43320, O43323, O43396, O43447, O43488, O43633, O43681, O43739, O43765, O43768, O43776, O43805, O43865, O43915, O60238, O60486, O60551, O60610, O60662, O60671, O60684, O60739,…	A0AVT1, A1Z1Q3, A2RUC4, A6NDG6, A6NIH7, O00170, O00231, O00233, O00292, O00422, O00442, O00462, O00548, O00559, O00764, O14602, O14737, O14770, O14818, O14896, O14979, O15143, O15247, O15263, O15264, O15305, O15347, O15391, O15400, O15527, O43181, O43182, O43237, O43320, O43323, O43396, O43399, O43447, O43488, O43583, O43633, O43681, O43739, O43765, O43768, O43776, O43805, O43813, O43854, O43865,…	A0AVT1, A1Z1Q3, A2RUC4, A6NDG6, A6NIH7, O00170, O00231, O00233, O00292, O00422, O00442, O00462, O00548, O00559, O00764, O14602, O14737, O14770, O14818, O14896, O14979, O15143, O15247, O15263, O15264, O15305, O15347, O15391, O15400, O15527, O43181, O43182, O43237, O43320, O43323, O43396, O43399, O43447, O43488, O43583, O43633, O43681, O43739, O43765, O43768, O43776, O43805, O43813, O43854, O43865,…
Lists of input IDs present in different pathDIP components per particular source
Data component	Literature curated (core) pathway memberships	Extended pathway associations. Protein interaction set: Experimentally detected PPIs Minimum confidence level for predicted associations: 0.99	Extended pathway associations. Protein interaction set: Experimentally detected and computationally predicted PPIs (full IID) Minimum confidence level for predicted associations: 0.99
ACSN2	A0AVT1, O00422, O00548, O15264, O15527, O43181, O43320, O60238, O60610, O60671, O75822, O75874, O94973, O95198, O95336, O96017, P00338, P00441, P00568, P00734, P01024, P01031, P01111, P01116, P01579, P02751, P04075, P04406, P04632, P05089, P05198, P06730, P06737, P06744, P06746, P07195, P07203, P07900, P07948, P07954, P07996, P08138, P08238, P08397, P08670, P09104, P09429, P09769, P09972, P0DMV8,…	A0AVT1, O00170, O00231, O00233, O00422, O00548, O00764, O14818, O14896, O14979, O15143, O15264, O15305, O15400, O15527, O43181, O43237, O43320, O43323, O43399, O43447, O43488, O43583, O43768, O43813, O43865, O43915, O60238, O60256, O60551, O60610, O60662, O60671, O60684, O60739, O60763, O60880, O60925, O75030, O75044, O75208, O75317, O75368, O75475, O75663, O75815, O75822, O75874, O76003, O76071,…	A0AVT1, O00170, O00231, O00233, O00292, O00422, O00548, O00764, O14737, O14770, O14818, O14896, O14979, O15143, O15264, O15305, O15347, O15391, O15400, O15527, O43181, O43182, O43237, O43320, O43323, O43396, O43399, O43488, O43583, O43633, O43681, O43739, O43768, O43776, O43813, O43854, O43865, O43915, O60238, O60256, O60551, O60610, O60671, O60684, O60739, O60760, O60763, O60880, O60925, O75030,…
BioCarta	O00548, O14818, O15264, O43182, O43488, O43739, O60610, O60671, O60760, O75030, O95166, O96017, P00338, P00441, P00734, P01024, P01031, P01116, P01579, P04040, P04075, P04406, P04632, P05114, P05186, P05198, P06213, P06401, P06730, P06737, P07203, P07900, P07948, P07954, P07996, P08138, P08397, P08579, P09012, P09429, P09661, P09769, P0DMV8, P10415, P10746, P11171, P12004, P12644, P12814, P14316,…	O00231, O00233, O00422, O00442, O00548, O00764, O14737, O14818, O14979, O15264, O15305, O15391, O15400, O15527, O43182, O43396, O43399, O43488, O43633, O43681, O43739, O43768, O43776, O43813, O43865, O43915, O60238, O60256, O60551, O60610, O60671, O60684, O60739, O60760, O60763, O60880, O75030, O75044, O75208, O75317, O75475, O75663, O75815, O75822, O75874, O76080, O94966, O94973, O94992, O95149,…	A0AVT1, O00170, O00231, O00233, O00292, O00422, O00442, O00548, O00764, O14602, O14770, O14818, O14896, O14979, O15143, O15263, O15264, O15305, O15391, O15400, O15527, O43181, O43182, O43323, O43396, O43399, O43447, O43488, O43583, O43633, O43681, O43739, O43768, O43776, O43805, O43813, O43854, O43865, O43915, O60238, O60256, O60551, O60610, O60671, O60684, O60739, O60760, O60763, O60880, O60925,…
HumanCyc	O15305, O43776, O95336, P00325, P00441, P00491, P00492, P04040, P04406, P05089, P06737, P06744, P07195, P07738, P08397, P09104, P09417, P09960, P0DMM9, P10746, P11216, P11586, P11908, P14618, P16885, P17812, P19971, P20839, P22234, P22392, P28332, P29401, P30085, P30613, P30711, P31939, P32019, P34896, P40925, P43353, P48426, P48507, P49247, P49903, P49915, P51570, P52209, P53602, P55809, P60174,…	A0AVT1, O00292, O15264, O15305, O43681, O43776, O43865, O60256, O60739, O75208, O75815, O75874, O94992, O95198, O95336, O95793, O95861, P00325, P00338, P00441, P00491, P00492, P01111, P01116, P02751, P04040, P04075, P04406, P04632, P05089, P05161, P06213, P06401, P06737, P06744, P07195, P07738, P07900, P07948, P07954, P08238, P08397, P09104, P09417, P09651, P09960, P09972, P0CG47, P0CG48, P0DMM9,…	A0AVT1, O00231, O15264, O15305, O43396, O43681, O43776, O43865, O60256, O60739, O60760, O60880, O75030, O75208, O75815, O75874, O76074, O94973, O94992, O95198, O95336, O95630, O95793, O95861, P00325, P00326, P00338, P00352, P00441, P00491, P00492, P00568, P01111, P01116, P02144, P02751, P04040, P04075, P04114, P04406, P04632, P05089, P05161, P06213, P06737, P06744, P07195, P07203, P07738, P07741,…
KEGG	A0AVT1, A6NDG6, O00170, O00231, O00233, O00292, O00422, O00462, O00548, O00559, O00764, O14602, O14818, O15143, O15263, O15264, O15305, O15400, O15527, O43181, O43237, O43320, O43323, O43447, O43488, O43633, O43739, O43776, O43865, O43915, O60238, O60486, O60610, O60671, O60684, O60739, O60760, O60880, O75030, O75044, O75822, O75874, O75940, O76074, O94973, O95149, O95166, O95219, O95336, O95630,…	A0AVT1, A2RUC4, A6NDG6, A6NIH7, O00170, O00231, O00233, O00292, O00422, O00442, O00462, O00548, O00559, O00764, O14602, O14737, O14770, O14818, O14979, O15143, O15263, O15264, O15305, O15400, O15527, O43181, O43237, O43320, O43323, O43396, O43399, O43447, O43488, O43583, O43633, O43681, O43739, O43765, O43768, O43776, O43813, O43865, O43915, O60238, O60256, O60486, O60551, O60610, O60662, O60671,…	A0AVT1, A6NDG6, A6NIH7, O00170, O00231, O00233, O00292, O00422, O00442, O00462, O00548, O00559, O00764, O14602, O14737, O14770, O14818, O14896, O14979, O15143, O15247, O15263, O15264, O15305, O15347, O15391, O15400, O15527, O43181, O43182, O43237, O43320, O43323, O43396, O43399, O43447, O43488, O43583, O43633, O43681, O43739, O43765, O43768, O43776, O43805, O43813, O43854, O43865, O43915, O60238,…
Panther_Pathway	A0AVT1, O00231, O00292, O00548, O00764, O14818, O15143, O15264, O15305, O15400, O43182, O43237, O60610, O94973, O95206, O96017, P00352, P00491, P00492, P00568, P00734, P01111, P01116, P01210, P01579, P02751, P04075, P04406, P04632, P05198, P06213, P06730, P06737, P06744, P07738, P07741, P07948, P07954, P07996, P08134, P08397, P08579, P09012, P09104, P09429, P09496, P09769, P09972, P0DMV8, P10415,…	A0AVT1, O00231, O00233, O00292, O00442, O00548, O00764, O14737, O14818, O14979, O15143, O15263, O15264, O15305, O15400, O43182, O43237, O43396, O43399, O43681, O43739, O43768, O43865, O60238, O60256, O60610, O60671, O60684, O60739, O60763, O60880, O60925, O75030, O75044, O75317, O75368, O75475, O75663, O75815, O75874, O76071, O76080, O94966, O94973, O94992, O95166, O95198, O95206, O95336, O95630,…	A0AVT1, O00170, O00231, O00233, O00292, O00422, O00462, O00548, O00764, O14602, O14818, O14896, O14979, O15143, O15247, O15263, O15264, O15305, O15391, O15400, O43181, O43182, O43237, O43320, O43323, O43396, O43399, O43447, O43488, O43681, O43739, O43768, O43776, O43805, O43854, O43865, O43915, O60238, O60256, O60551, O60610, O60671, O60684, O60739, O60760, O60763, O60880, O60925, O75030, O75044,…
PathBank	O00764, O14818, O15247, O43776, O75874, O95336, O95861, P00325, P00338, P00352, P00441, P00491, P00492, P00568, P00734, P00915, P01024, P01031, P01111, P01116, P04040, P04075, P04406, P05089, P05186, P06213, P06730, P06737, P06744, P07203, P07311, P07738, P07741, P07900, P07948, P07954, P08397, P09417, P09429, P09960, P0CG47, P0CG48, P10415, P10746, P11387, P11413, P11586, P12004, P12081, P12931,…	A0AVT1, O00170, O00231, O00233, O00292, O00442, O00764, O14818, O14979, O15247, O15263, O15264, O43181, O43237, O43396, O43399, O43488, O43681, O43739, O43776, O43865, O60256, O60610, O60684, O60739, O60763, O60880, O75030, O75208, O75317, O75368, O75475, O75815, O75874, O76080, O94966, O94973, O94992, O95166, O95336, O95630, O95793, O95861, O96017, P00325, P00338, P00352, P00441, P00491, P00492,…	A0AVT1, O00170, O00231, O00233, O00292, O00422, O00442, O00462, O00548, O00764, O14818, O14979, O15143, O15247, O15263, O15264, O15305, O15391, O43181, O43182, O43237, O43320, O43396, O43399, O43488, O43583, O43681, O43739, O43776, O43813, O43865, O43915, O60238, O60256, O60610, O60671, O60684, O60739, O60760, O60763, O60880, O75030, O75044, O75208, O75317, O75368, O75475, O75493, O75663, O75815,…
PharmGKB	O15264, O15400, O43181, O60760, O95747, O96017, P00325, P00326, P00352, P00441, P00734, P01111, P01116, P04040, P04114, P06213, P07203, P09960, P0DMM9, P10415, P10767, P11387, P11413, P11766, P12931, P14550, P14618, P15056, P15153, P15328, P15514, P16885, P20839, P21399, P21781, P22303, P22392, P23443, P23919, P23921, P25098, P25490, P27361, P28332, P28482, P29353, P30043, P30085, P30613, P30711,…	O00559, O14818, O15264, O15305, O15400, O43181, O43399, O43739, O43865, O43915, O60256, O60610, O60760, O60763, O60880, O75044, O75208, O75368, O75475, O75815, O75874, O94973, O94992, O95198, O95219, O95747, O96017, P00325, P00326, P00338, P00352, P00441, P00734, P01111, P01116, P02751, P04040, P04075, P04114, P04406, P05161, P05198, P06213, P06401, P06730, P07093, P07195, P07203, P07900, P07948,…	O00170, O00231, O00292, O00422, O00548, O14896, O15143, O15247, O15264, O15305, O15400, O43181, O43182, O43320, O43396, O43399, O43488, O43681, O43739, O43813, O43854, O43865, O43915, O60238, O60256, O60610, O60671, O60684, O60760, O60763, O60880, O75030, O75044, O75208, O75368, O75475, O75663, O75815, O75874, O76003, O76074, O94973, O94992, O95166, O95336, O95716, O95747, O96017, P00325, P00326,…
REACTOME	A0AVT1, A2RUC4, A6NDG6, A6NIH7, O00170, O00231, O00233, O00292, O00422, O00462, O00548, O00559, O00764, O14818, O14896, O14979, O15143, O15247, O15263, O15264, O15305, O15527, O43181, O43182, O43237, O43320, O43323, O43396, O43447, O43488, O43633, O43681, O43739, O43765, O43768, O43776, O43805, O43865, O43915, O60238, O60486, O60551, O60610, O60662, O60671, O60684, O60760, O60763, O60880, O60925,…	A0AVT1, A1Z1Q3, A2RUC4, A6NDG6, A6NIH7, O00170, O00231, O00233, O00292, O00422, O00442, O00462, O00548, O00559, O00764, O14737, O14770, O14818, O14896, O14979, O15143, O15247, O15263, O15264, O15305, O15347, O15391, O15400, O15527, O43181, O43182, O43237, O43320, O43323, O43396, O43399, O43447, O43488, O43583, O43633, O43681, O43739, O43765, O43768, O43776, O43805, O43813, O43854, O43865, O43915,…	A0AVT1, A1Z1Q3, A2RUC4, A6NDG6, A6NIH7, O00170, O00231, O00233, O00292, O00422, O00442, O00462, O00548, O00559, O00764, O14602, O14737, O14770, O14818, O14896, O14979, O15143, O15247, O15263, O15264, O15305, O15347, O15391, O15400, O15527, O43181, O43182, O43237, O43320, O43323, O43396, O43399, O43447, O43488, O43583, O43633, O43681, O43739, O43765, O43768, O43776, O43805, O43813, O43854, O43865,…
MetabolicAtlas	A1Z1Q3, O00462, O00764, O15305, O43181, O43488, O43776, O43865, O60671, O60684, O60760, O75874, O76074, O94903, O95336, O95861, P00325, P00326, P00338, P00352, P00441, P00491, P00492, P00568, P00734, P00915, P04040, P04075, P04114, P04406, P05089, P05186, P06737, P06744, P06746, P07195, P07203, P07311, P07451, P07738, P07741, P07954, P08397, P09104, P09417, P09960, P09972, P0DMM9, P10746, P11216,…	A1Z1Q3, O00462, O00764, O15264, O15305, O43181, O43399, O43488, O43776, O43865, O60256, O60671, O60684, O60760, O75208, O75874, O76074, O94903, O94992, O95336, O95793, O95861, P00325, P00326, P00338, P00352, P00441, P00491, P00492, P00568, P00734, P00915, P01111, P01116, P02751, P04040, P04075, P04080, P04114, P04406, P04632, P05089, P05114, P05161, P05186, P05198, P06213, P06401, P06737, P06744,…	A1Z1Q3, O00462, O00764, O14602, O14818, O15264, O15305, O15527, O43181, O43396, O43399, O43488, O43633, O43681, O43776, O43865, O60256, O60551, O60671, O60684, O60739, O60760, O60763, O75208, O75475, O75493, O75663, O75764, O75815, O75874, O76003, O76074, O94903, O94973, O94992, O95149, O95166, O95336, O95793, O95861, P00325, P00326, P00338, P00352, P00441, P00491, P00492, P00568, P00734, P00915,…
SIGNOR 3.0	A0AVT1, O00548, O43776, O43915, O75030, O75874, O95166, O95336, O96017, P00338, P00352, P00441, P00734, P01024, P01031, P01111, P01116, P01579, P04406, P05198, P06213, P06730, P06744, P07900, P07948, P07954, P10415, P11413, P11908, P12081, P12814, P12931, P15056, P15104, P15884, P16885, P17947, P20839, P21399, P22234, P22314, P22681, P23443, P23588, P24941, P25490, P26639, P27361, P28482, P29353,…	A0AVT1, O00231, O00548, O00764, O14737, O14818, O15264, O15305, O15391, O15400, O43237, O43396, O43488, O43739, O43768, O43776, O43813, O43865, O43915, O60238, O60256, O60551, O60610, O60671, O60684, O60763, O60880, O75030, O75208, O75317, O75475, O75815, O75822, O75874, O76080, O94966, O94973, O95166, O95219, O95336, O95630, O95747, O95793, O96017, P00338, P00352, P00441, P00491, P00492, P00734,…	A0AVT1, O00170, O00231, O00292, O00422, O00548, O00764, O14602, O14737, O14770, O14818, O14896, O14979, O15143, O15264, O15305, O15391, O15400, O43181, O43182, O43237, O43320, O43323, O43739, O43768, O43776, O43813, O43865, O43915, O60238, O60256, O60486, O60551, O60610, O60671, O60684, O60739, O60760, O60763, O60880, O60925, O75030, O75044, O75208, O75317, O75339, O75368, O75475, O75493, O75663,…
UniProt_Pathways	A0AVT1, A2RUC4, O00462, O15305, O75208, O76074, O95336, P00338, P00352, P04075, P04406, P05089, P07195, P09104, P09960, P09972, P11413, P11586, P11908, P14618, P17812, P20839, P22314, P22681, P23919, P23921, P29590, P30613, P34896, P35354, P41226, P42330, P43353, P48507, P49327, P49591, P49748, P51570, P51965, P52789, P53602, P55809, P60174, P61086, P61088, P62253, P63279, P68036, Q01433, Q01581,…	A0AVT1, A2RUC4, O00231, O00462, O14818, O14979, O15264, O15305, O15391, O43181, O43865, O60256, O60551, O75030, O75208, O75368, O76071, O76074, O76080, O94966, O94992, O95166, O95198, O95336, O96017, P00338, P00352, P00441, P00491, P01210, P04040, P04075, P04406, P04632, P05089, P05161, P06213, P06401, P06737, P06744, P07195, P07741, P07900, P07954, P08138, P08238, P08670, P09012, P09104, P09651,…	A0AVT1, A2RUC4, O00231, O00233, O00462, O14818, O14979, O15264, O15305, O43181, O43633, O43776, O43865, O60256, O60551, O60760, O60763, O75030, O75208, O75368, O75815, O75874, O76071, O76074, O76080, O94966, O94992, O95166, O95198, O95336, O95630, O95861, O96017, P00326, P00338, P00352, P00441, P00491, P00492, P00568, P01111, P01116, P01210, P04040, P04075, P04114, P04406, P04632, P05089, P05161,…
WikiPathways	O00170, O00231, O00233, O00292, O00422, O00548, O00764, O14602, O14818, O14896, O15143, O15263, O15264, O15305, O15527, O43181, O43237, O43320, O43323, O43488, O43739, O43776, O43805, O43865, O43915, O60238, O60610, O60671, O60760, O60880, O60925, O75030, O75208, O75475, O75493, O75663, O75822, O75874, O76071, O76074, O94903, O94973, O94992, O95166, O95336, O95630, O96017, P00325, P00326, P00338,…	A0AVT1, A6NIH7, O00170, O00231, O00233, O00292, O00422, O00442, O00548, O00559, O00764, O14602, O14737, O14770, O14818, O14896, O14979, O15143, O15263, O15264, O15305, O15347, O15391, O15400, O15527, O43181, O43237, O43320, O43323, O43396, O43399, O43447, O43488, O43583, O43681, O43739, O43768, O43776, O43805, O43813, O43865, O43915, O60238, O60256, O60551, O60610, O60662, O60671, O60684, O60739,…	A0AVT1, A6NIH7, O00170, O00231, O00233, O00292, O00422, O00442, O00462, O00548, O00764, O14602, O14737, O14770, O14818, O14896, O14979, O15143, O15247, O15263, O15264, O15305, O15347, O15391, O15400, O15527, O43181, O43182, O43237, O43320, O43323, O43396, O43399, O43447, O43488, O43583, O43633, O43681, O43739, O43768, O43776, O43805, O43813, O43854, O43865, O43915, O60238, O60256, O60486, O60551,…
Pathway enrichment analysis 'q-value (FDR: BH-method) less than 0.01' (results size = 634)
Pathway Source	Pathway Name	p-value	q-value (FDR: BH-method)	q-value (Bonferroni)	Ratio	Query mapped	Pathway size	Type	Category
REACTOME	Immune System	2.53089e-18	5.30728e-15	5.30728e-15	0.27	205	2114	Organismal systems	Immune system
REACTOME	Cytokine Signaling in Immune system	7.01654e-15	4.90456e-12	1.47137e-11	0.12	92	721	Organismal systems	Immune system
Panther_Pathway	Ras Pathway	6.70875e-15	7.03412e-12	1.40682e-11	0.03	25	69	Environmental information processing	Signal transduction
KEGG	Neurotrophin signaling pathway	1.88613e-14	9.88804e-12	3.95521e-11	0.04	32	119	Organismal systems	Nervous system
REACTOME	Innate Immune System	4.05281e-14	1.69975e-11	8.49874e-11	0.16	124	1151	Organismal systems	Immune system
ACSN2	PI3K AKT MTOR	3.12977e-13	1.09385e-10	6.56313e-10	0.07	51	302	Environmental information processing	Signal transduction
REACTOME	Signaling by Receptor Tyrosine Kinases	4.99837e-13	1.3102e-10	1.04816e-09	0.09	71	522	Environmental information processing	Signal transduction
REACTOME	Neutrophil degranulation	5.75218e-13	1.34026e-10	1.20623e-09	0.09	67	478	Organismal systems	Immune system
WikiPathways	VEGFA-VEGFR2 signaling	4.91657e-13	1.47286e-10	1.031e-09	0.08	63	432	Environmental information processing	Signal transduction
REACTOME	Programmed Cell Death	7.59376e-13	1.59241e-10	1.59241e-09	0.05	41	212	Cellular processes and organization	Cell growth and death
REACTOME	Signaling by Interleukins	9.92371e-13	1.89182e-10	2.081e-09	0.08	65	461	Organismal systems	Immune system
WikiPathways	AGE/RAGE pathway	2.01913e-12	3.02437e-10	4.23412e-09	0.03	22	66	Organismal systems	Immune system
ACSN2	STARVATION AUTOPHAGY	1.92036e-12	3.09769e-10	4.02699e-09	0.05	35	164	Cellular processes and organization	Transport and catabolism
ACSN2	APOPTOSIS	1.86114e-12	3.25234e-10	3.90281e-09	0.05	42	227	Cellular processes and organization	Cell growth and death
REACTOME	Metabolism	3.3919e-12	4.74188e-10	7.11281e-09	0.24	186	2123	Metabolism	Metabolism
WikiPathways	Kit receptor signaling pathway	1.44075e-11	1.88828e-09	3.02125e-08	0.03	20	59	Organismal systems	Immune system
WikiPathways	EGF/EGFR signaling pathway	3.14923e-11	3.88467e-09	6.60394e-08	0.04	33	162	Environmental information processing	Signal transduction
ACSN2	MITOCHONDRIAL METABOLISM	4.42323e-11	5.15306e-09	9.27551e-08	0.07	52	354	Metabolism	Energy metabolism
REACTOME	Metabolism of nucleotides	4.89034e-11	5.39739e-09	1.0255e-07	0.03	25	98	Metabolism	Nucleotide metabolism
Panther_Pathway	EGF receptor signaling pathway	5.3109e-11	5.56848e-09	1.1137e-07	0.04	27	114	Environmental information processing	Signal transduction
WikiPathways	Insulin signaling	1.03789e-10	1.03641e-08	2.17646e-07	0.04	32	160	Organismal systems	Endocrine system
REACTOME	Signaling by FGFR2	1.50863e-10	1.26544e-08	3.1636e-07	0.03	21	73	Environmental information processing	Signal transduction
MetabolicAtlas	purine metabolism	1.39322e-10	1.27025e-08	2.92158e-07	0.04	30	144	Metabolism	Nucleotide metabolism
WikiPathways	Brain-derived neurotrophic factor (BDNF) signaling pathway	1.39322e-10	1.27025e-08	2.92158e-07	0.04	30	144	Organismal systems	Nervous system
REACTOME	Signaling by FGFR4	1.39187e-10	1.32671e-08	2.91875e-07	0.02	16	41	Environmental information processing	Signal transduction
WikiPathways	B cell receptor signaling pathway	2.37494e-10	1.91548e-08	4.98025e-07	0.03	24	97	Organismal systems	Immune system
REACTOME	Gene and protein expression by JAK-STAT signaling after Interleukin-12 stimulation	2.77776e-10	2.15739e-08	5.82496e-07	0.02	15	37	Organismal systems	Immune system
WikiPathways	RANKL/RANK signaling pathway	2.94827e-10	2.20804e-08	6.18252e-07	0.02	18	55	Organismal systems	Development and regeneration
WikiPathways	Leptin signaling pathway	3.46265e-10	2.50385e-08	7.26118e-07	0.03	21	76	Environmental information processing	Signal transduction
ACSN2	GLUCOSE METABOLISM	3.62064e-10	2.53083e-08	7.59248e-07	0.03	26	115	Metabolism	Carbohydrate metabolism
KEGG	Endocytosis	4.97094e-10	3.3626e-08	1.04241e-06	0.05	40	248	Cellular processes and organization	Transport and catabolism
REACTOME	Cellular responses to stress	5.36129e-10	3.40686e-08	1.12426e-06	0.11	83	759	Cellular processes and organization	Cellular response to stimuli
KEGG	ErbB signaling pathway	5.24825e-10	3.43924e-08	1.10056e-06	0.03	22	85	Environmental information processing	Signal transduction
REACTOME	Apoptosis	5.82042e-10	3.58983e-08	1.22054e-06	0.04	33	180	Cellular processes and organization	Cell growth and death
ACSN2	CASPASES	6.61163e-10	3.96131e-08	1.38646e-06	0.04	30	153	Cellular processes and organization	Cell growth and death
REACTOME	Negative regulation of FGFR2 signaling	8.60739e-10	5.0138e-08	1.80497e-06	0.02	14	34	Environmental information processing	Signal transduction
REACTOME	Signaling by FGFR3	1.02387e-09	5.65015e-08	2.14706e-06	0.02	15	40	Environmental information processing	Signal transduction
REACTOME	Intracellular signaling by second messengers	9.97395e-10	5.6528e-08	2.09154e-06	0.06	45	307	Environmental information processing	Signal transduction
KEGG	Glycolysis / Gluconeogenesis	1.11874e-09	5.72195e-08	2.346e-06	0.02	19	66	Metabolism	Carbohydrate metabolism
Panther_Pathway	FGF signaling pathway	1.10564e-09	5.79632e-08	2.31853e-06	0.03	24	104	Environmental information processing	Signal transduction
KEGG	VEGF signaling pathway	1.07887e-09	5.801e-08	2.26239e-06	0.02	18	59	Environmental information processing	Signal transduction
ACSN2	MOMP REGULATION	1.211e-09	6.04635e-08	2.53947e-06	0.04	31	166	Cellular processes and organization	Cell growth and death
REACTOME	Spry regulation of FGF signaling	1.24243e-09	6.05901e-08	2.60538e-06	0.01	10	16	Environmental information processing	Signal transduction
REACTOME	Cellular responses to stimuli	1.29994e-09	6.1954e-08	2.72597e-06	0.11	83	773	Cellular processes and organization	Cellular response to stimuli
KEGG	Pyruvate metabolism	1.4932e-09	6.95831e-08	3.13124e-06	0.02	16	47	Metabolism	Carbohydrate metabolism
SIGNOR 3.0	Translation elongation and termination	2.28822e-09	1.04313e-07	4.7984e-06	0.01	9	13	Genetic information processing	Translation
WikiPathways	Prolactin signaling pathway	2.33959e-09	1.04386e-07	4.90612e-06	0.03	20	76	Organismal systems	Endocrine system
MetabolicAtlas	aminoacyl trna biosynthesis	2.3939e-09	1.04584e-07	5.02001e-06	0.01	11	21	Genetic information processing	Translation
WikiPathways	ErbB signaling pathway	2.67194e-09	1.09864e-07	5.60306e-06	0.03	22	92	Environmental information processing	Signal transduction
Panther_Pathway	CCKR signaling map	2.57372e-09	1.10145e-07	5.39709e-06	0.04	31	171	Environmental information processing	Signal transduction
REACTOME	Negative regulation of FGFR4 signaling	2.65498e-09	1.1135e-07	5.56749e-06	0.02	13	31	Environmental information processing	Signal transduction
WikiPathways	IL-3 signaling pathway	3.00252e-09	1.21082e-07	6.29628e-06	0.02	16	49	Organismal systems	Immune system
REACTOME	Interleukin-12 family signaling	3.42157e-09	1.35378e-07	7.17503e-06	0.02	17	56	Organismal systems	Immune system
KEGG	Insulin signaling pathway	3.56637e-09	1.38494e-07	7.47868e-06	0.04	27	136	Organismal systems	Endocrine system
KEGG	Purine metabolism	4.17997e-09	1.59371e-07	8.7654e-06	0.03	26	128	Metabolism	Nucleotide metabolism
REACTOME	PIP3 activates AKT signaling	4.55878e-09	1.7071e-07	9.55976e-06	0.05	40	267	Environmental information processing	Signal transduction
MetabolicAtlas	glycolysis gluconeogenesis	4.87635e-09	1.79398e-07	1.02257e-05	0.03	20	79	Metabolism	Carbohydrate metabolism
REACTOME	Signaling by FGFR	5.11918e-09	1.81948e-07	1.07349e-05	0.03	21	87	Environmental information processing	Signal transduction
REACTOME	MAPK family signaling cascades	5.1026e-09	1.84485e-07	1.07002e-05	0.06	45	323	Environmental information processing	Signal transduction
REACTOME	Signaling by NTRK1 (TRKA)	9.41173e-09	3.2894e-07	1.97364e-05	0.03	24	115	Environmental information processing	Signal transduction
REACTOME	Interleukin-12 signaling	9.59218e-09	3.29751e-07	2.01148e-05	0.02	15	46	Organismal systems	Immune system
WikiPathways	Translation inhibitors in chronically activated PDGFRA cells	9.59218e-09	3.29751e-07	2.01148e-05	0.02	15	46	Environmental information processing	Signal transduction
REACTOME	Signalling to ERKs	1.02622e-08	3.41585e-07	2.15198e-05	0.02	13	34	Environmental information processing	Signal transduction
ACSN2	MITOCHONDRIA OXIDATIVE STRESS	1.0578e-08	3.46595e-07	2.21821e-05	0.02	14	40	Cellular processes and organization	Cellular response to stimuli
WikiPathways	IL-5 signaling pathway	1.0578e-08	3.46595e-07	2.21821e-05	0.02	14	40	Organismal systems	Immune system
WikiPathways	Gastrin signaling pathway	1.12691e-08	3.5805e-07	2.36313e-05	0.03	24	116	Organismal systems	Endocrine system
REACTOME	Signaling by NTRKs	1.14932e-08	3.5972e-07	2.41012e-05	0.03	26	134	Environmental information processing	Signal transduction
WikiPathways	RAC1/PAK1/p38/MMP2 pathway	1.3369e-08	4.06301e-07	2.80348e-05	0.02	18	68	Organismal systems	Development and regeneration
REACTOME	Negative regulation of FGFR3 signaling	1.32045e-08	4.07203e-07	2.76898e-05	0.02	12	29	Environmental information processing	Signal transduction
REACTOME	Cytosolic tRNA aminoacylation	1.45761e-08	4.36658e-07	3.05661e-05	0.01	11	24	Genetic information processing	Translation
KEGG	HIF-1 signaling pathway	1.53431e-08	4.53162e-07	3.21745e-05	0.03	23	109	Environmental information processing	Signal transduction
REACTOME	Metabolism of RNA	1.65338e-08	4.81547e-07	3.46714e-05	0.1	75	709	Genetic information processing	Folding, sorting and degradation
REACTOME	Intrinsic Pathway for Apoptosis	1.96335e-08	5.63992e-07	4.11714e-05	0.02	16	55	Cellular processes and organization	Cell growth and death
ACSN2	MAPK	2.22317e-08	6.29998e-07	4.66199e-05	0.04	33	207	Environmental information processing	Signal transduction
REACTOME	Interleukin-17 signaling	2.79653e-08	7.8191e-07	5.86432e-05	0.02	18	71	Organismal systems	Immune system
REACTOME	Signaling by CSF1 (M-CSF) in myeloid cells	3.24662e-08	8.95811e-07	6.80816e-05	0.02	12	31	Organismal systems	Immune system
PathBank	Purine Metabolism	3.38472e-08	9.21787e-07	7.09776e-05	0.02	13	37	Metabolism	Nucleotide metabolism
REACTOME	Signaling by FGFR1	3.44126e-08	9.2517e-07	7.21632e-05	0.02	15	50	Environmental information processing	Signal transduction
WikiPathways	Angiopoietin-like protein 8 regulatory pathway	3.6387e-08	9.65868e-07	7.63035e-05	0.03	25	132	Organismal systems	Digestive system
REACTOME	Metabolism of proteins	4.11448e-08	1.06519e-06	8.62806e-05	0.21	158	1937	Genetic information processing	Folding, sorting and degradation
ACSN2	DEATH RECEPTOR PATHWAYS	4.10814e-08	1.07685e-06	8.61477e-05	0.05	37	255	Environmental information processing	Signal transduction
BioCarta	BIOCARTA MAPK PATHWAY	4.5286e-08	1.15811e-06	9.49647e-05	0.02	19	81	Environmental information processing	Signal transduction
REACTOME	Signal Transduction	4.73403e-08	1.19606e-06	9.92726e-05	0.26	197	2558	Environmental information processing	Signal transduction
ACSN2	WNT NON CANONICAL	4.81312e-08	1.20156e-06	0.000100931	0.07	51	419	Environmental information processing	Signal transduction
ACSN2	RCD GENES	4.96753e-08	1.22552e-06	0.000104169	0.03	25	134	Cellular processes and organization	Cell growth and death
REACTOME	KEAP1-NFE2L2 pathway	5.16686e-08	1.25987e-06	0.000108349	0.03	22	107	Cellular processes and organization	Cellular response to stimuli
REACTOME	mRNA Splicing - Major Pathway	5.376e-08	1.2958e-06	0.000112735	0.04	32	204	Genetic information processing	Transcription
Panther_Pathway	Glycolysis	6.38585e-08	1.52172e-06	0.000133911	0.01	9	17	Metabolism	Carbohydrate metabolism
KEGG	Fc epsilon RI signaling pathway	6.70213e-08	1.57914e-06	0.000140544	0.02	17	67	Organismal systems	Immune system
REACTOME	Negative regulation of FGFR1 signaling	7.38109e-08	1.71979e-06	0.000154781	0.02	12	33	Environmental information processing	Signal transduction
PathBank	Warburg Effect	8.06271e-08	1.85797e-06	0.000169075	0.02	14	46	Metabolism	Carbohydrate metabolism
KEGG	Mitophagy - animal	8.49057e-08	1.9353e-06	0.000178047	0.02	17	68	Cellular processes and organization	Transport and catabolism
REACTOME	Cellular response to chemical stress	9.06844e-08	2.04479e-06	0.000190165	0.04	31	198	Cellular processes and organization	Cellular response to stimuli
ACSN2	IMMUNOSTIMULATORY CORE PATHWAYS	1.01237e-07	2.25845e-06	0.000212294	0.03	21	102	Organismal systems	Immune system
WikiPathways	Nanoparticle-mediated activation of receptor signaling	1.02635e-07	2.26553e-06	0.000215226	0.01	11	28	Metabolism	Xenobiotics biodegradation and metabolism
REACTOME	RAF activation	1.08473e-07	2.36946e-06	0.000227468	0.02	12	34	Environmental information processing	Signal transduction
WikiPathways	DNA damage response (only ATM dependent)	1.2188e-07	2.60798e-06	0.000255582	0.03	22	112	Cellular processes and organization	Cell growth and death
WikiPathways	Inhibition of exosome biogenesis and secretion by Manumycin A in CRPC cells	1.21574e-07	2.62825e-06	0.000254941	0.01	9	18	Environmental information processing	Signal transduction
REACTOME	mRNA Splicing	1.34655e-07	2.85224e-06	0.000282372	0.04	32	212	Genetic information processing	Transcription
REACTOME	Regulation of mRNA stability by proteins that bind AU-rich elements	1.53538e-07	3.21969e-06	0.000321969	0.02	19	87	Genetic information processing	Folding, sorting and degradation
REACTOME	MAP kinase activation	1.60742e-07	3.33739e-06	0.000337076	0.02	16	63	Organismal systems	Immune system
REACTOME	Nuclear events mediated by NFE2L2	1.64407e-07	3.38001e-06	0.000344761	0.02	18	79	Cellular processes and organization	Cellular response to stimuli
WikiPathways	Pentose phosphate metabolism	1.67308e-07	3.40626e-06	0.000350845	0.01	6	7	Metabolism	Carbohydrate metabolism
WikiPathways	IL-2 signaling pathway	1.88312e-07	3.79702e-06	0.00039489	0.02	13	42	Organismal systems	Immune system
KEGG	RNA transport	1.90483e-07	3.80422e-06	0.000399443	0.04	27	163	Genetic information processing	Translation
BioCarta	BIOCARTA EIF4 PATHWAY	2.04354e-07	4.04274e-06	0.00042853	0.01	10	24	Genetic information processing	Translation
KEGG	MAPK signaling pathway	2.23339e-07	4.37703e-06	0.000468342	0.05	39	295	Environmental information processing	Signal transduction
REACTOME	MAPK1/MAPK3 signaling	2.33957e-07	4.54267e-06	0.000490608	0.05	38	284	Environmental information processing	Signal transduction
REACTOME	Synthesis of active ubiquitin: roles of E1 and E2 enzymes	2.36233e-07	4.54478e-06	0.000495381	0.01	11	30	Genetic information processing	Folding, sorting and degradation
WikiPathways	Translation factors	2.5735e-07	4.90603e-06	0.000539663	0.02	14	50	Genetic information processing	Translation
BioCarta	BIOCARTA IL2RB PATHWAY	3.15137e-07	5.95353e-06	0.000660842	0.02	12	37	Organismal systems	Immune system
MetabolicAtlas	pyruvate metabolism	3.37203e-07	6.20276e-06	0.000707115	0.02	14	51	Metabolism	Carbohydrate metabolism
PathBank	Pentose Phosphate Pathway	3.31885e-07	6.21395e-06	0.000695963	0.01	8	15	Metabolism	Carbohydrate metabolism
REACTOME	Activation of BAD and translocation to mitochondria	3.31885e-07	6.21395e-06	0.000695963	0.01	8	15	Cellular processes and organization	Cell growth and death
REACTOME	Ribosomal scanning and start codon recognition	3.85864e-07	6.97549e-06	0.000809157	0.02	15	59	Genetic information processing	Translation
REACTOME	Translation initiation complex formation	3.85864e-07	6.97549e-06	0.000809157	0.02	15	59	Genetic information processing	Translation
REACTOME	RAF/MAP kinase cascade	3.85589e-07	7.03113e-06	0.00080858	0.05	37	278	Environmental information processing	Signal transduction
WikiPathways	Regulation of actin cytoskeleton	4.7774e-07	8.49001e-06	0.00100182	0.03	25	150	Organismal systems	Cell motility
REACTOME	Activation of the mRNA upon binding of the cap-binding complex and eIFs, and subsequent binding to 43S	4.88982e-07	8.61677e-06	0.0010254	0.02	15	60	Genetic information processing	Translation
WikiPathways	MAPK signaling pathway	5.18238e-07	8.98136e-06	0.00108675	0.04	34	247	Environmental information processing	Signal transduction
REACTOME	Axon guidance	5.14401e-07	8.98916e-06	0.0010787	0.08	59	555	Organismal systems	Development and regeneration
KEGG	Necroptosis	5.43702e-07	9.34544e-06	0.00114014	0.03	25	151	Cellular processes and organization	Cell growth and death
PharmGKB	VEGF Signaling Pathway	6.16312e-07	1.05074e-05	0.00129241	0.02	15	61	Environmental information processing	Signal transduction
ACSN2	NECROPTOSIS	6.21692e-07	1.05136e-05	0.00130369	0.03	21	113	Cellular processes and organization	Cell growth and death
KEGG	C-type lectin receptor signaling pathway	6.4945e-07	1.08952e-05	0.0013619	0.03	20	104	Organismal systems	Immune system
REACTOME	Metabolism of carbohydrates	6.74983e-07	1.12336e-05	0.00141544	0.05	38	296	Metabolism	Carbohydrate metabolism
REACTOME	Signaling by Non-Receptor Tyrosine Kinases	7.2719e-07	1.20072e-05	0.00152492	0.02	14	54	Environmental information processing	Signal transduction
REACTOME	Signaling by PTK6	7.2719e-07	1.20072e-05	0.00152492	0.02	14	54	Environmental information processing	Signal transduction
KEGG	Prolactin signaling pathway	7.61496e-07	1.23787e-05	0.00159686	0.02	16	70	Organismal systems	Endocrine system
REACTOME	MyD88 cascade initiated on plasma membrane	7.77697e-07	1.25449e-05	0.00163083	0.02	19	96	Organismal systems	Immune system
REACTOME	Toll Like Receptor 10 (TLR10) Cascade	7.77697e-07	1.25449e-05	0.00163083	0.02	19	96	Organismal systems	Immune system
REACTOME	Toll Like Receptor 5 (TLR5) Cascade	7.77697e-07	1.25449e-05	0.00163083	0.02	19	96	Organismal systems	Immune system
REACTOME	Toll Like Receptor 4 (TLR4) Cascade	8.07199e-07	1.26321e-05	0.0016927	0.03	24	144	Organismal systems	Immune system
WikiPathways	PDGF pathway	8.17452e-07	1.26978e-05	0.0017142	0.02	12	40	Environmental information processing	Signal transduction
WikiPathways	Thymic stromal lymphopoietin (TSLP) signaling pathway	8.06561e-07	1.2717e-05	0.00169136	0.02	13	47	Environmental information processing	Signal transduction
REACTOME	Josephin domain DUBs	8.40233e-07	1.29557e-05	0.00176197	0.01	7	12	Genetic information processing	Folding, sorting and degradation
REACTOME	Signaling by MET	8.60437e-07	1.31703e-05	0.00180434	0.02	17	79	Environmental information processing	Signal transduction
REACTOME	Nervous system development	1.02656e-06	1.5487e-05	0.0021527	0.08	60	580	Organismal systems	Development and regeneration
REACTOME	JNK (c-Jun kinases) phosphorylation and activation mediated by activated human TAK1	1.02138e-06	1.55205e-05	0.00214183	0.01	9	22	Organismal systems	Immune system
REACTOME	Interleukin-3, Interleukin-5 and GM-CSF signaling	1.05175e-06	1.55318e-05	0.00220552	0.02	13	48	Organismal systems	Immune system
Panther_Pathway	Interleukin signaling pathway	1.03824e-06	1.55514e-05	0.00217719	0.02	17	80	Organismal systems	Immune system
KEGG	Spliceosome	1.04854e-06	1.55942e-05	0.00219879	0.03	23	136	Genetic information processing	Transcription
REACTOME	CREB1 phosphorylation through NMDA receptor-mediated activation of RAS signaling	1.1211e-06	1.64402e-05	0.00235095	0.01	10	28	Organismal systems	Nervous system
KEGG	PI3K-Akt signaling pathway	1.17978e-06	1.71805e-05	0.002474	0.05	42	351	Environmental information processing	Signal transduction
REACTOME	MyD88-independent TLR4 cascade	1.21546e-06	1.75781e-05	0.00254882	0.03	20	108	Organismal systems	Immune system
REACTOME	TRIF(TICAM1)-mediated TLR4 signaling	1.21546e-06	1.75781e-05	0.00254882	0.03	20	108	Organismal systems	Immune system
REACTOME	Recycling pathway of L1	1.36113e-06	1.94169e-05	0.00285429	0.02	13	49	Organismal systems	Development and regeneration
REACTOME	Processing of Capped Intron-Containing Pre-mRNA	1.51579e-06	2.14771e-05	0.00317861	0.05	36	282	Genetic information processing	Transcription
ACSN2	SENESCENCE	1.52644e-06	2.14829e-05	0.00320094	0.02	18	91	Cellular processes and organization	Cell growth and death
REACTOME	activated TAK1 mediates p38 MAPK activation	1.59743e-06	2.23321e-05	0.00334981	0.01	9	23	Organismal systems	Immune system
REACTOME	Interferon Signaling	1.65449e-06	2.29766e-05	0.00346947	0.04	29	203	Organismal systems	Immune system
REACTOME	Signaling by EGFR	1.74895e-06	2.36616e-05	0.00366755	0.02	13	50	Environmental information processing	Signal transduction
REACTOME	Signaling by ERBB2	1.74895e-06	2.36616e-05	0.00366755	0.02	13	50	Environmental information processing	Signal transduction
REACTOME	TRAF6 mediated induction of NFkB and MAP kinases upon TLR7/8 or 9 activation	1.74733e-06	2.37932e-05	0.00366415	0.02	19	101	Organismal systems	Immune system
REACTOME	p38MAPK events	1.73514e-06	2.39381e-05	0.00363859	0.01	7	13	Environmental information processing	Signal transduction
WikiPathways	Purine metabolism	1.73514e-06	2.39381e-05	0.00363859	0.01	7	13	Metabolism	Nucleotide metabolism
REACTOME	Negative regulation of MAPK pathway	1.93055e-06	2.57858e-05	0.00404836	0.02	12	43	Environmental information processing	Signal transduction
REACTOME	Signaling by SCF-KIT	1.93055e-06	2.57858e-05	0.00404836	0.02	12	43	Environmental information processing	Signal transduction
WikiPathways	IL6 signaling pathway	1.93055e-06	2.57858e-05	0.00404836	0.02	12	43	Organismal systems	Immune system
REACTOME	MyD88 dependent cascade initiated on endosome	2.04007e-06	2.67377e-05	0.00427803	0.02	19	102	Organismal systems	Immune system
WikiPathways	EGFR tyrosine kinase inhibitor resistance	2.13101e-06	2.77561e-05	0.00446873	0.02	17	84	Environmental information processing	Signal transduction
ACSN2	CORE	2.22759e-06	2.88349e-05	0.00467126	0.02	15	67	Environmental information processing	Signal transduction
KEGG	Pentose phosphate pathway	2.32444e-06	2.93636e-05	0.00487435	0.01	10	30	Metabolism	Carbohydrate metabolism
REACTOME	Activation of BH3-only proteins	2.32444e-06	2.93636e-05	0.00487435	0.01	10	30	Cellular processes and organization	Cell growth and death
REACTOME	Signaling by CSF3 (G-CSF)	2.32444e-06	2.93636e-05	0.00487435	0.01	10	30	Organismal systems	Immune system
REACTOME	Toll Like Receptor 7/8 (TLR7/8) Cascade	2.3766e-06	2.94895e-05	0.00498373	0.02	19	103	Organismal systems	Immune system
ACSN2	HEDGEHOG	2.2972e-06	2.95535e-05	0.00481723	0.05	36	287	Environmental information processing	Signal transduction
Panther_Pathway	B cell activation	2.31363e-06	2.95834e-05	0.00485168	0.02	14	59	Organismal systems	Immune system
REACTOME	Regulated Necrosis	2.31363e-06	2.95834e-05	0.00485168	0.02	14	59	Cellular processes and organization	Cell growth and death
REACTOME	HSF1-dependent transactivation	2.43336e-06	3.00162e-05	0.00510276	0.01	9	24	Cellular processes and organization	Cellular response to stimuli
REACTOME	Negative regulation of the PI3K/AKT network	2.53983e-06	3.07863e-05	0.00532602	0.03	20	113	Environmental information processing	Signal transduction
Panther_Pathway	Ubiquitin proteasome pathway	2.52466e-06	3.09603e-05	0.00529421	0.02	12	44	Genetic information processing	Folding, sorting and degradation
REACTOME	Aggrephagy	2.52466e-06	3.09603e-05	0.00529421	0.02	12	44	Cellular processes and organization	Transport and catabolism
REACTOME	Toll Like Receptor 3 (TLR3) Cascade	2.76272e-06	3.32955e-05	0.00579342	0.02	19	104	Organismal systems	Immune system
WikiPathways	Focal adhesion	3.05189e-06	3.65704e-05	0.00639981	0.04	28	198	Cellular processes and organization	Cellular community
WikiPathways	Glycolysis and gluconeogenesis	3.27439e-06	3.87932e-05	0.0068664	0.02	12	45	Metabolism	Carbohydrate metabolism
REACTOME	Toll-like Receptor Cascades	3.26933e-06	3.89533e-05	0.00685579	0.03	25	166	Organismal systems	Immune system
REACTOME	IRAK1 recruits IKK complex	3.3077e-06	3.89677e-05	0.00693625	0.01	7	14	Organismal systems	Immune system
REACTOME	IRAK1 recruits IKK complex upon TLR7/8 or 9 stimulation	3.3077e-06	3.89677e-05	0.00693625	0.01	7	14	Organismal systems	Immune system
REACTOME	Toll Like Receptor 2 (TLR2) Cascade	3.36509e-06	3.92033e-05	0.00705659	0.03	20	115	Organismal systems	Immune system
REACTOME	Toll Like Receptor TLR1:TLR2 Cascade	3.36509e-06	3.92033e-05	0.00705659	0.03	20	115	Organismal systems	Immune system
REACTOME	FLT3 Signaling	3.49005e-06	4.02123e-05	0.00731863	0.01	11	38	Organismal systems	Immune system
WikiPathways	Relationship between inflammation, COX-2 and EGFR	3.61975e-06	4.14788e-05	0.00759062	0.01	9	25	Organismal systems	Immune system
REACTOME	Signaling by VEGF	3.70962e-06	4.22776e-05	0.00777907	0.02	19	106	Environmental information processing	Signal transduction
REACTOME	Toll Like Receptor 9 (TLR9) Cascade	3.70962e-06	4.22776e-05	0.00777907	0.02	19	106	Organismal systems	Immune system
REACTOME	VEGFA-VEGFR2 Pathway	3.99329e-06	4.50211e-05	0.00837393	0.02	18	97	Environmental information processing	Signal transduction
KEGG	Focal adhesion	4.10873e-06	4.60749e-05	0.00861601	0.04	28	201	Cellular processes and organization	Cellular community
REACTOME	Activation of the AP-1 family of transcription factors	4.35685e-06	4.83403e-05	0.00913631	0.01	6	10	Organismal systems	Immune system
KEGG	Autophagy - animal	4.33916e-06	4.84001e-05	0.00909922	0.03	22	137	Cellular processes and organization	Transport and catabolism
REACTOME	Insulin receptor signalling cascade	4.46496e-06	4.92791e-05	0.00936302	0.02	13	54	Environmental information processing	Signal transduction
WikiPathways	IL-4 signaling pathway	4.46496e-06	4.92791e-05	0.00936302	0.02	13	54	Organismal systems	Immune system
WikiPathways	Interferon type I signaling pathways	4.46496e-06	4.92791e-05	0.00936302	0.02	13	54	Organismal systems	Immune system
REACTOME	MAPK6/MAPK4 signaling	4.89907e-06	5.32298e-05	0.0102733	0.02	17	89	Environmental information processing	Signal transduction
REACTOME	Signalling to RAS	5.09348e-06	5.50568e-05	0.010681	0.01	8	20	Environmental information processing	Signal transduction
SIGNOR 3.0	Nucleotide Biosynthesis	5.09348e-06	5.50568e-05	0.010681	0.01	8	20	Metabolism	Nucleotide metabolism
REACTOME	Cell Cycle, Mitotic	5.36479e-06	5.73978e-05	0.01125	0.07	54	529	Cellular processes and organization	Cell growth and death
REACTOME	AUF1 (hnRNP D0) binds and destabilizes mRNA	5.55994e-06	5.88848e-05	0.0116592	0.02	13	55	Genetic information processing	Folding, sorting and degradation
REACTOME	PTEN Regulation	5.53345e-06	5.89017e-05	0.0116036	0.03	22	139	Environmental information processing	Signal transduction
KEGG	FoxO signaling pathway	5.72024e-06	6.02781e-05	0.0119953	0.03	21	129	Environmental information processing	Signal transduction
PathBank	Glycolysis	5.91148e-06	6.19819e-05	0.0123964	0.01	7	15	Metabolism	Carbohydrate metabolism
REACTOME	Pentose phosphate pathway	5.91148e-06	6.19819e-05	0.0123964	0.01	7	15	Metabolism	Carbohydrate metabolism
KEGG	Sphingolipid signaling pathway	6.59213e-06	6.84341e-05	0.0138237	0.03	20	120	Environmental information processing	Signal transduction
REACTOME	Cellular response to heat stress	6.70768e-06	6.92907e-05	0.014066	0.02	17	91	Cellular processes and organization	Cellular response to stimuli
WikiPathways	Androgen receptor signaling pathway	6.70768e-06	6.92907e-05	0.014066	0.02	17	91	Genetic information processing	Replication and repair
REACTOME	Signaling by Insulin receptor	6.959e-06	7.11855e-05	0.014593	0.02	16	82	Environmental information processing	Signal transduction
REACTOME	Autophagy	7.39432e-06	7.52713e-05	0.0155059	0.03	23	152	Cellular processes and organization	Transport and catabolism
Panther_Pathway	De novo purine biosynthesis	7.52752e-06	7.62571e-05	0.0157852	0.01	9	27	Metabolism	Nucleotide metabolism
REACTOME	Cyclin E associated events during G1/S transition	8.19368e-06	8.26065e-05	0.0171821	0.02	16	83	Cellular processes and organization	Cell growth and death
REACTOME	MyD88:MAL(TIRAP) cascade initiated on plasma membrane	8.5651e-06	8.59379e-05	0.017961	0.02	19	112	Organismal systems	Immune system
REACTOME	Toll Like Receptor TLR6:TLR2 Cascade	8.5651e-06	8.59379e-05	0.017961	0.02	19	112	Organismal systems	Immune system
KEGG	IL-17 signaling pathway	9.09324e-06	9.03722e-05	0.0190685	0.02	17	93	Organismal systems	Immune system
REACTOME	Post-translational protein modification	9.56239e-06	9.45865e-05	0.0200523	0.15	114	1419	Genetic information processing	Folding, sorting and degradation
REACTOME	tRNA Aminoacylation	1.01718e-05	0.000100142	0.0213303	0.01	11	42	Genetic information processing	Translation
Panther_Pathway	Interferon-gamma signaling pathway	1.05622e-05	0.000103018	0.0221489	0.01	9	28	Organismal systems	Immune system
WikiPathways	Corticotropin-releasing hormone signaling pathway	1.05496e-05	0.000103376	0.0221225	0.02	17	94	Organismal systems	Endocrine system
REACTOME	GPVI-mediated activation cascade	1.1089e-05	0.000107656	0.0232536	0.01	10	35	Organismal systems	Immune system
REACTOME	Negative regulators of DDX58/IFIH1 signaling	1.1089e-05	0.000107656	0.0232536	0.01	10	35	Organismal systems	Immune system
REACTOME	RHOBTB GTPase Cycle	1.1089e-05	0.000107656	0.0232536	0.01	10	35	Environmental information processing	Signal transduction
REACTOME	Cyclin A:Cdk2-associated events at S phase entry	1.1264e-05	0.000107857	0.0236206	0.02	16	85	Cellular processes and organization	Cell growth and death
MetabolicAtlas	pyrimidine metabolism	1.1596e-05	0.000110531	0.0243168	0.02	15	76	Metabolism	Nucleotide metabolism
REACTOME	Protein ubiquitination	1.1596e-05	0.000110531	0.0243168	0.02	15	76	Genetic information processing	Folding, sorting and degradation
REACTOME	Chaperone Mediated Autophagy	1.17329e-05	0.000110828	0.0246039	0.01	8	22	Cellular processes and organization	Transport and catabolism
REACTOME	Regulation of signaling by CBL	1.17329e-05	0.000110828	0.0246039	0.01	8	22	Organismal systems	Immune system
Panther_Pathway	PDGF signaling pathway	1.2393e-05	0.000116018	0.0259881	0.03	20	125	Environmental information processing	Signal transduction
KEGG	Chemokine signaling pathway	1.24511e-05	0.000116044	0.02611	0.03	26	190	Organismal systems	Immune system
REACTOME	Formation of Incision Complex in GG-NER	1.30049e-05	0.000120669	0.0272713	0.01	11	43	Genetic information processing	Replication and repair
KEGG	Aminoacyl-tRNA biosynthesis	1.33831e-05	0.000123632	0.0280644	0.02	12	51	Genetic information processing	Translation
WikiPathways	mRNA processing	1.3996e-05	0.000128726	0.0293496	0.03	20	126	Genetic information processing	Replication and repair
REACTOME	PI5P, PP2A and IER3 Regulate PI3K/AKT Signaling	1.44959e-05	0.000132165	0.0303979	0.02	18	106	Environmental information processing	Signal transduction
REACTOME	Platelet activation, signaling and aggregation	1.44551e-05	0.000132368	0.0303123	0.04	32	262	Organismal systems	Immune system
REACTOME	Macroautophagy	1.4927e-05	0.000135506	0.0313019	0.03	21	137	Cellular processes and organization	Transport and catabolism
REACTOME	DNA Repair	1.53771e-05	0.000138394	0.0322458	0.05	36	312	Genetic information processing	Replication and repair
REACTOME	TP53 Regulates Metabolic Genes	1.53194e-05	0.000138469	0.0321248	0.02	16	87	Genetic information processing	Transcription
REACTOME	Membrane Trafficking	1.55951e-05	0.000139756	0.0327029	0.08	60	632	Cellular processes and organization	Transport and catabolism
REACTOME	Regulation of RUNX1 Expression and Activity	1.62336e-05	0.000144859	0.0340419	0.01	7	17	Genetic information processing	Transcription
WikiPathways	Netrin-UNC5B signaling pathway	1.65491e-05	0.000147049	0.0347035	0.02	12	52	Cellular processes and organization	Cell growth and death
BioCarta	BIOCARTA PTDINS PATHWAY	1.71387e-05	0.000151645	0.0359399	0.01	8	23	Environmental information processing	Signal transduction
REACTOME	Nucleotide salvage	1.71387e-05	0.000151645	0.0359399	0.01	8	23	Metabolism	Nucleotide metabolism
REACTOME	RHOBTB2 GTPase cycle	1.71387e-05	0.000151645	0.0359399	0.01	8	23	Environmental information processing	Signal transduction
WikiPathways	Aerobic glycolysis	1.74485e-05	0.000152456	0.0365895	0.01	6	12	Metabolism	Carbohydrate metabolism
Panther_Pathway	VEGF signaling pathway	1.86057e-05	0.000161893	0.0390162	0.02	13	61	Environmental information processing	Signal transduction
REACTOME	CLEC7A (Dectin-1) signaling	1.86857e-05	0.000161917	0.0391839	0.02	17	98	Organismal systems	Immune system
KEGG	Regulation of actin cytoskeleton	1.94716e-05	0.000168033	0.0408319	0.04	28	218	Organismal systems	Cell motility
REACTOME	Interconversion of nucleotide di- and triphosphates	1.98355e-05	0.000170471	0.041595	0.01	9	30	Metabolism	Nucleotide metabolism
KEGG	Progesterone-mediated oocyte maturation	2.14403e-05	0.000183511	0.0449603	0.02	17	99	Organismal systems	Endocrine system
Panther_Pathway	Pentose phosphate pathway	2.2672e-05	0.000193265	0.0475432	0.01	5	8	Metabolism	Carbohydrate metabolism
KEGG	Ras signaling pathway	2.33486e-05	0.000198227	0.048962	0.04	29	232	Environmental information processing	Signal transduction
WikiPathways	T-cell receptor signaling pathway	2.38423e-05	0.000201602	0.0499973	0.02	16	90	Organismal systems	Immune system
REACTOME	Negative regulation of NOTCH4 signaling	2.48871e-05	0.000209591	0.0521882	0.02	12	54	Environmental information processing	Signal transduction
REACTOME	DDX58/IFIH1-mediated induction of interferon-alpha/beta	2.58119e-05	0.00021651	0.0541276	0.02	15	81	Organismal systems	Immune system
REACTOME	Downstream signaling events of B Cell Receptor (BCR)	2.58119e-05	0.00021651	0.0541276	0.02	15	81	Organismal systems	Immune system
ACSN2	EMT REGULATORS	2.62752e-05	0.000218647	0.0550991	0.07	57	601	Environmental information processing	Signal transduction
REACTOME	MAPK targets/ Nuclear events mediated by MAP kinases	2.66141e-05	0.000220592	0.0558098	0.01	9	31	Organismal systems	Immune system
REACTOME	M Phase	2.77289e-05	0.000228927	0.0581475	0.05	41	385	Cellular processes and organization	Cell growth and death
ACSN2	TCR SIGNALING	2.83866e-05	0.000233438	0.0595267	0.03	26	199	Organismal systems	Immune system
REACTOME	Mitotic Anaphase	2.97395e-05	0.000243608	0.0623637	0.04	29	235	Cellular processes and organization	Cell growth and death
WikiPathways	IL-1 signaling pathway	3.02809e-05	0.000247078	0.063499	0.02	12	55	Organismal systems	Immune system
WikiPathways	TGF-beta receptor signaling	3.02809e-05	0.000247078	0.063499	0.02	12	55	Environmental information processing	Signal transduction
KEGG	NOD-like receptor signaling pathway	3.10273e-05	0.000250247	0.0650642	0.03	24	177	Organismal systems	Immune system
REACTOME	Purine salvage	3.09168e-05	0.000250319	0.0648325	0.01	6	13	Metabolism	Nucleotide metabolism
WikiPathways	TNF-alpha signaling pathway	3.16406e-05	0.000254216	0.0663503	0.02	16	92	Environmental information processing	Signal transduction
REACTOME	Beta-catenin independent WNT signaling	3.22496e-05	0.000257138	0.0676274	0.03	21	144	Environmental information processing	Signal transduction
REACTOME	Mitotic Metaphase and Anaphase	3.21995e-05	0.000257719	0.0675224	0.04	29	236	Cellular processes and organization	Cell growth and death
REACTOME	Cell Cycle	3.24905e-05	0.000258078	0.0681326	0.08	61	662	Cellular processes and organization	Cell growth and death
WikiPathways	IL-7 signaling pathway	3.43135e-05	0.00027153	0.0719554	0.01	8	25	Organismal systems	Immune system
REACTOME	Transcriptional Regulation by TP53	3.55894e-05	0.000280568	0.074631	0.05	39	363	Genetic information processing	Transcription
Panther_Pathway	Angiogenesis	3.57712e-05	0.000280945	0.0750122	0.03	22	156	Organismal systems	Development and regeneration
REACTOME	Glycolysis	3.72051e-05	0.000291116	0.0780191	0.02	14	74	Metabolism	Carbohydrate metabolism
REACTOME	RAB geranylgeranylation	3.80632e-05	0.000296723	0.0798185	0.02	13	65	Genetic information processing	Folding, sorting and degradation
BioCarta	BIOCARTA MAL PATHWAY	3.82239e-05	0.000296872	0.0801555	0.01	7	19	Environmental information processing	Signal transduction
SIGNOR 3.0	Pentose phosphate pathway	3.82239e-05	0.000296872	0.0801555	0.01	7	19	Metabolism	Carbohydrate metabolism
REACTOME	MAP2K and MAPK activation	3.99996e-05	0.000308379	0.0838792	0.01	10	40	Environmental information processing	Signal transduction
KEGG	T cell receptor signaling pathway	4.13819e-05	0.000317868	0.0867778	0.02	17	104	Organismal systems	Immune system
REACTOME	Glucose metabolism	4.1613e-05	0.000318476	0.0872625	0.02	16	94	Metabolism	Carbohydrate metabolism
WikiPathways	Alpha 6 beta 4 signaling pathway	4.61675e-05	0.000352048	0.0968132	0.01	9	33	Cellular processes and organization	Cellular community
REACTOME	Fc epsilon receptor (FCERI) signaling	4.79922e-05	0.000364636	0.10064	0.04	27	217	Organismal systems	Immune system
HumanCyc	pentose phosphate pathway	4.87286e-05	0.000368895	0.102184	0.01	5	9	Metabolism	Carbohydrate metabolism
REACTOME	Downregulation of ERBB4 signaling	4.87286e-05	0.000368895	0.102184	0.01	5	9	Environmental information processing	Signal transduction
REACTOME	PTK6 Regulates RTKs and Their Effectors AKT1 and DOK1	4.87286e-05	0.000368895	0.102184	0.01	5	9	Environmental information processing	Signal transduction
REACTOME	Regulation of PTEN localization	4.87286e-05	0.000368895	0.102184	0.01	5	9	Environmental information processing	Signal transduction
REACTOME	Regulation of PTEN mRNA translation	4.87286e-05	0.000368895	0.102184	0.01	5	9	Environmental information processing	Signal transduction
KEGG	Protein processing in endoplasmic reticulum	5.12824e-05	0.000381345	0.107539	0.03	23	171	Genetic information processing	Folding, sorting and degradation
REACTOME	Attenuation phase	5.16244e-05	0.000382531	0.108256	0.01	6	14	Cellular processes and organization	Cellular response to stimuli
REACTOME	PTK6 Regulates RHO GTPases, RAS GTPase and MAP kinases	5.16244e-05	0.000382531	0.108256	0.01	6	14	Environmental information processing	Signal transduction
REACTOME	Signaling by ROBO receptors	5.20237e-05	0.000382785	0.109094	0.04	27	218	Organismal systems	Development and regeneration
WikiPathways	Ras signaling	5.36498e-05	0.000393369	0.112504	0.03	24	183	Environmental information processing	Signal transduction
KEGG	Fc gamma R-mediated phagocytosis	5.42609e-05	0.000396464	0.113785	0.02	16	96	Organismal systems	Immune system
KEGG	Oocyte meiosis	5.91822e-05	0.00043092	0.124105	0.02	19	128	Cellular processes and organization	Cell growth and death
REACTOME	Translation	5.98778e-05	0.000432978	0.125564	0.04	33	294	Genetic information processing	Translation
WikiPathways	Hepatocyte growth factor receptor signaling	5.97923e-05	0.000433856	0.125384	0.01	9	34	Environmental information processing	Signal transduction
WikiPathways	FGFR3 signaling in chondrocyte proliferation and terminal differentiation	6.39355e-05	0.000460731	0.134073	0.01	8	27	Organismal systems	Development and regeneration
REACTOME	Adaptive Immune System	6.46282e-05	0.000464128	0.135525	0.1	74	868	Organismal systems	Immune system
KEGG	Ubiquitin mediated proteolysis	6.65023e-05	0.000475957	0.139455	0.03	20	140	Genetic information processing	Folding, sorting and degradation
REACTOME	Deubiquitination	6.69554e-05	0.00047757	0.140405	0.04	32	283	Genetic information processing	Folding, sorting and degradation
REACTOME	Regulation of PTEN stability and activity	7.331e-05	0.000521122	0.153731	0.02	13	69	Environmental information processing	Signal transduction
WikiPathways	Novel intracellular components of RIG-I-like receptor pathway	7.5251e-05	0.000533113	0.157801	0.02	12	60	Organismal systems	Immune system
WikiPathways	TNF-related weak inducer of apoptosis (TWEAK) signaling pathway	7.80387e-05	0.000551001	0.163647	0.01	10	43	Cellular processes and organization	Cell growth and death
BioCarta	BIOCARTA MTOR PATHWAY	8.01746e-05	0.000558559	0.168126	0.01	7	21	Environmental information processing	Signal transduction
HumanCyc	glycolysis I	8.01746e-05	0.000558559	0.168126	0.01	7	21	Metabolism	Carbohydrate metabolism
REACTOME	CTLA4 inhibitory signaling	8.01746e-05	0.000558559	0.168126	0.01	7	21	Organismal systems	Immune system
REACTOME	C-type lectin receptors (CLRs)	8.14364e-05	0.00056175	0.170772	0.03	20	142	Organismal systems	Immune system
REACTOME	Cap-dependent Translation Initiation	7.99714e-05	0.000562752	0.1677	0.02	18	120	Genetic information processing	Translation
REACTOME	Eukaryotic Translation Initiation	7.99714e-05	0.000562752	0.1677	0.02	18	120	Genetic information processing	Translation
REACTOME	Transcriptional regulation by RUNX2	7.99714e-05	0.000562752	0.1677	0.02	18	120	Genetic information processing	Transcription
WikiPathways	PI3K-Akt signaling pathway	8.4315e-05	0.0005797	0.176809	0.05	36	338	Environmental information processing	Signal transduction
REACTOME	Nucleotide Excision Repair	8.57335e-05	0.000587527	0.179783	0.02	17	110	Genetic information processing	Replication and repair
KEGG	mTOR signaling pathway	8.78698e-05	0.000590586	0.184263	0.03	21	154	Environmental information processing	Signal transduction
REACTOME	GSK3B and BTRC:CUL1-mediated-degradation of NFE2L2	8.73407e-05	0.000596591	0.183153	0.01	11	52	Cellular processes and organization	Cellular response to stimuli
REACTOME	Ubiquitin Mediated Degradation of Phosphorylated Cdc25A	8.73407e-05	0.000596591	0.183153	0.01	11	52	Cellular processes and organization	Cell growth and death
REACTOME	Ubiquitin-dependent degradation of Cyclin D	8.73407e-05	0.000596591	0.183153	0.01	11	52	Cellular processes and organization	Cell growth and death
REACTOME	p53-Independent DNA Damage Response	8.73407e-05	0.000596591	0.183153	0.01	11	52	Cellular processes and organization	Cell growth and death
REACTOME	p53-Independent G1/S DNA damage checkpoint	8.73407e-05	0.000596591	0.183153	0.01	11	52	Cellular processes and organization	Cell growth and death
REACTOME	ESR-mediated signaling	9.00862e-05	0.000603549	0.188911	0.03	24	189	Environmental information processing	Signal transduction
KEGG	B cell receptor signaling pathway	9.09757e-05	0.000607567	0.190776	0.02	14	80	Organismal systems	Immune system
REACTOME	Signal attenuation	9.3101e-05	0.000619787	0.195233	0.01	5	10	Environmental information processing	Signal transduction
WikiPathways	Interleukin-11 signaling pathway	9.61388e-05	0.000637984	0.201603	0.01	10	44	Organismal systems	Immune system
REACTOME	Signaling by Rho GTPases	9.65085e-05	0.000638417	0.202378	0.08	60	673	Environmental information processing	Signal transduction
REACTOME	Metabolism of vitamins and cofactors	9.79495e-05	0.000645912	0.2054	0.03	24	190	Metabolism	Metabolism of cofactors and vitamins
REACTOME	Signaling by Rho GTPases, Miro GTPases and RHOBTB3	0.000102683	0.000675004	0.215326	0.08	61	689	Environmental information processing	Signal transduction
KEGG	Longevity regulating pathway - multiple species	0.000105139	0.000688989	0.220476	0.02	12	62	Organismal systems	Aging
WikiPathways	Proteasome degradation	0.000105139	0.000688989	0.220476	0.02	12	62	Genetic information processing	Folding, sorting and degradation
REACTOME	L13a-mediated translational silencing of Ceruloplasmin expression	0.000107835	0.000700093	0.22613	0.02	17	112	Genetic information processing	Translation
WikiPathways	Focal adhesion: PI3K-Akt-mTOR-signaling pathway	0.000107693	0.000701342	0.225832	0.04	33	303	Cellular processes and organization	Cellular community
REACTOME	Clathrin-mediated endocytosis	0.000109421	0.000708197	0.229456	0.03	20	145	Cellular processes and organization	Transport and catabolism
BioCarta	BIOCARTA BIOPEPTIDES PATHWAY	0.000112218	0.000721844	0.235321	0.01	8	29	Environmental information processing	Signal transduction
REACTOME	Downstream signal transduction	0.000112218	0.000721844	0.235321	0.01	8	29	Environmental information processing	Signal transduction
BioCarta	BIOCARTA EDG1 PATHWAY	0.000112116	0.000723407	0.235107	0.01	7	22	Environmental information processing	Signal transduction
Panther_Pathway	Adenine and hypoxanthine salvage pathway	0.000118185	0.000755591	0.247834	0.01	4	6	Metabolism	Nucleotide metabolism
Panther_Pathway	TGF-beta signaling pathway	0.000119133	0.000759337	0.249822	0.02	15	92	Environmental information processing	Signal transduction
REACTOME	PCP/CE pathway	0.000119133	0.000759337	0.249822	0.02	15	92	Environmental information processing	Signal transduction
REACTOME	Selective autophagy	0.000119944	0.000759887	0.251523	0.02	14	82	Cellular processes and organization	Transport and catabolism
REACTOME	GTP hydrolysis and joining of the 60S ribosomal subunit	0.000120654	0.000762083	0.253011	0.02	17	113	Genetic information processing	Translation
REACTOME	Ub-specific processing proteases	0.000125147	0.000788088	0.262433	0.03	25	205	Genetic information processing	Folding, sorting and degradation
KEGG	Th17 cell differentiation	0.000129086	0.000810459	0.270693	0.02	16	103	Organismal systems	Immune system
REACTOME	Regulation of RUNX2 expression and activity	0.00013393	0.000838362	0.280851	0.02	13	73	Genetic information processing	Transcription
REACTOME	Oxidative Stress Induced Senescence	0.000135057	0.0008429	0.283215	0.02	15	93	Cellular processes and organization	Cell growth and death
WikiPathways	Microtubule cytoskeleton regulation	0.000143138	0.000890684	0.30016	0.01	10	46	Cellular processes and organization	Cellular components
REACTOME	Downstream signaling of activated FGFR2	0.000145808	0.000904614	0.305759	0.01	8	30	Environmental information processing	Signal transduction
REACTOME	Regulation of TP53 Activity through Acetylation	0.000145808	0.000904614	0.305759	0.01	8	30	Genetic information processing	Transcription
REACTOME	Regulation of RUNX3 expression and activity	0.000149118	0.000919707	0.3127	0.01	11	55	Genetic information processing	Transcription
WikiPathways	G13 signaling pathway	0.00015286	0.000937273	0.320547	0.01	9	38	Environmental information processing	Signal transduction
REACTOME	SHC-mediated cascade:FGFR2	0.000153666	0.000939468	0.322238	0.01	7	23	Environmental information processing	Signal transduction
REACTOME	Activation of NMDA receptors and postsynaptic events	0.000152802	0.000939665	0.320426	0.02	15	94	Organismal systems	Nervous system
REACTOME	Regulation of expression of SLITs and ROBOs	0.000157022	0.000957195	0.329275	0.03	22	172	Organismal systems	Development and regeneration
REACTOME	Mitotic G1 phase and G1/S transition	0.000159802	0.000971318	0.335105	0.03	20	149	Cellular processes and organization	Cell growth and death
BioCarta	BIOCARTA IL4 PATHWAY	0.000163066	0.000988293	0.341949	0.01	5	11	Organismal systems	Immune system
REACTOME	Purine ribonucleoside monophosphate biosynthesis	0.000163066	0.000988293	0.341949	0.01	5	11	Metabolism	Nucleotide metabolism
WikiPathways	Glycolysis in senescence	0.000163066	0.000988293	0.341949	0.01	5	11	Cellular processes and organization	Cell growth and death
REACTOME	Hedgehog ligand biogenesis	0.000168833	0.00101445	0.354043	0.02	12	65	Environmental information processing	Signal transduction
REACTOME	Hedgehog 'on' state	0.000178277	0.00106509	0.373847	0.02	14	85	Environmental information processing	Signal transduction
WikiPathways	Aryl hydrocarbon receptor pathway	0.000177826	0.00106543	0.372901	0.02	13	75	Metabolism	Xenobiotics biodegradation and metabolism
WikiPathways	CKAP4 signaling pathway map	0.000186238	0.00109395	0.390541	0.02	17	117	Environmental information processing	Signal transduction
KEGG	Osteoclast differentiation	0.000185804	0.00109447	0.389631	0.02	18	128	Organismal systems	Development and regeneration
REACTOME	EGFR downregulation	0.000187267	0.00109692	0.392699	0.01	8	31	Environmental information processing	Signal transduction
REACTOME	Endosomal Sorting Complex Required For Transport (ESCRT)	0.000187267	0.00109692	0.392699	0.01	8	31	Cellular processes and organization	Transport and catabolism
REACTOME	Regulation of MECP2 expression and activity	0.000187267	0.00109692	0.392699	0.01	8	31	Genetic information processing	Transcription
WikiPathways	Base excision repair	0.000187267	0.00109692	0.392699	0.01	8	31	Genetic information processing	Replication and repair
REACTOME	Platelet sensitization by LDL	0.000184863	0.0011013	0.387658	0.01	6	17	Organismal systems	Immune system
SIGNOR 3.0	Glycolysis and Gluconeogenesis	0.000184863	0.0011013	0.387658	0.01	6	17	Metabolism	Carbohydrate metabolism
WikiPathways	Cori cycle	0.000184863	0.0011013	0.387658	0.01	6	17	Metabolism	Energy metabolism
WikiPathways	TGF-beta signaling in thyroid cells for epithelial-mesenchymal transition	0.000184863	0.0011013	0.387658	0.01	6	17	Environmental information processing	Signal transduction
REACTOME	p53-Dependent G1 DNA Damage Response	0.000196335	0.00113733	0.411714	0.02	12	66	Cellular processes and organization	Cell growth and death
REACTOME	p53-Dependent G1/S DNA damage checkpoint	0.000196335	0.00113733	0.411714	0.02	12	66	Cellular processes and organization	Cell growth and death
BioCarta	BIOCARTA TFF PATHWAY	0.00020686	0.00119172	0.433785	0.01	7	24	Organismal systems	Development and regeneration
PathBank	Ras Signaling Pathway	0.00020686	0.00119172	0.433785	0.01	7	24	Environmental information processing	Signal transduction
REACTOME	Stabilization of p53	0.000208275	0.00119331	0.436753	0.01	11	57	Cellular processes and organization	Cell growth and death
REACTOME	Interleukin-1 family signaling	0.000210011	0.00119998	0.440393	0.03	20	152	Organismal systems	Immune system
KEGG	Rap1 signaling pathway	0.000229335	0.00130684	0.480915	0.03	25	213	Environmental information processing	Signal transduction
WikiPathways	Oxidative damage response	0.000232596	0.00132183	0.487754	0.01	9	40	Cellular processes and organization	Cellular response to stimuli
Panther_Pathway	Integrin signalling pathway	0.000235555	0.00133502	0.493959	0.03	21	165	Environmental information processing	Signal transduction
WikiPathways	Chemokine signaling pathway	0.000235555	0.00133502	0.493959	0.03	21	165	Organismal systems	Immune system
MetabolicAtlas	pentose phosphate pathway	0.000237938	0.00134128	0.498956	0.01	8	32	Metabolism	Carbohydrate metabolism
WikiPathways	IL-17 signaling pathway	0.000237938	0.00134128	0.498956	0.01	8	32	Organismal systems	Immune system
REACTOME	Signaling by PDGF	0.000244619	0.00137157	0.512966	0.01	11	58	Environmental information processing	Signal transduction
REACTOME	p75 NTR receptor-mediated signalling	0.000245546	0.00137309	0.51491	0.02	15	98	Environmental information processing	Signal transduction
REACTOME	G1/S Transition	0.000249506	0.00138784	0.523214	0.02	18	131	Cellular processes and organization	Cell growth and death
ACSN2	BER	0.000249013	0.00138878	0.52218	0.01	10	49	Genetic information processing	Replication and repair
REACTOME	Signaling by Nuclear Receptors	0.000254814	0.00141361	0.534345	0.04	29	265	Environmental information processing	Signal transduction
BioCarta	BIOCARTA CHEMICAL PATHWAY	0.000264635	0.0014414	0.55494	0.01	6	18	Cellular processes and organization	Cell growth and death
REACTOME	Ethanol oxidation	0.000267077	0.00144718	0.56006	0.01	5	12	Metabolism	Xenobiotics biodegradation and metabolism
REACTOME	HSF1 activation	0.000267077	0.00144718	0.56006	0.01	5	12	Cellular processes and organization	Cellular response to stimuli
REACTOME	Regulation of localization of FOXO transcription factors	0.000267077	0.00144718	0.56006	0.01	5	12	Genetic information processing	Transcription
WikiPathways	PtdIns(4,5)P2 in cytokinesis pathway	0.000267077	0.00144718	0.56006	0.01	5	12	Organismal systems	Immune system
WikiPathways	RalA downstream regulated genes	0.000267077	0.00144718	0.56006	0.01	5	12	Environmental information processing	Signal transduction
WikiPathways	Regulatory circuits of the STAT3 signaling pathway	0.000266586	0.00144827	0.559031	0.02	13	78	Environmental information processing	Signal transduction
BioCarta	BIOCARTA IRES PATHWAY	0.00026389	0.00145243	0.553377	0.01	4	7	Genetic information processing	Translation
PharmGKB	Oxidative Stress Regulatory Pathway Erythrocyte	0.00026389	0.00145243	0.553377	0.01	4	7	Cellular processes and organization	Cellular response to stimuli
REACTOME	Post-transcriptional silencing by small RNAs	0.00026389	0.00145243	0.553377	0.01	4	7	Genetic information processing	Transcription
REACTOME	RSK activation	0.00026389	0.00145243	0.553377	0.01	4	7	Organismal systems	Nervous system
REACTOME	G1/S DNA Damage Checkpoints	0.000262923	0.00145475	0.55135	0.02	12	68	Cellular processes and organization	Cell growth and death
REACTOME	Regulation of RAS by GAPs	0.000262923	0.00145475	0.55135	0.02	12	68	Environmental information processing	Signal transduction
BioCarta	BIOCARTA BAD PATHWAY	0.000273958	0.00146181	0.57449	0.01	7	25	Cellular processes and organization	Cell growth and death
REACTOME	Deadenylation of mRNA	0.000273958	0.00146181	0.57449	0.01	7	25	Genetic information processing	Folding, sorting and degradation
REACTOME	FRS-mediated FGFR2 signaling	0.000273958	0.00146181	0.57449	0.01	7	25	Environmental information processing	Signal transduction
REACTOME	Inactivation of CSF3 (G-CSF) signaling	0.000273958	0.00146181	0.57449	0.01	7	25	Organismal systems	Immune system
REACTOME	Signaling by NTRK2 (TRKB)	0.000273958	0.00146181	0.57449	0.01	7	25	Environmental information processing	Signal transduction
REACTOME	Death Receptor Signaling	0.000273574	0.00146348	0.573685	0.03	20	155	Environmental information processing	Signal transduction
REACTOME	MTOR signalling	0.000283855	0.00149559	0.595244	0.01	9	41	Environmental information processing	Signal transduction
REACTOME	Signaling by NOTCH	0.000293161	0.00154075	0.614759	0.03	24	204	Environmental information processing	Signal transduction
REACTOME	Regulation of activated PAK-2p34 by proteasome mediated degradation	0.000296349	0.00155361	0.621444	0.01	10	50	Cellular processes and organization	Cell growth and death
WikiPathways	TROP2 regulatory signaling	0.000296349	0.00155361	0.621444	0.01	10	50	Environmental information processing	Signal transduction
BioCarta	BIOCARTA BCR PATHWAY	0.000299308	0.00156132	0.627649	0.01	8	33	Organismal systems	Immune system
BioCarta	BIOCARTA MET PATHWAY	0.000299308	0.00156132	0.627649	0.01	8	33	Organismal systems	Development and regeneration
WikiPathways	BDNF-TrkB signaling	0.000299308	0.00156132	0.627649	0.01	8	33	Organismal systems	Nervous system
ACSN2	G2 M CHECKPOINT	0.000303545	0.00157169	0.636534	0.02	13	79	Cellular processes and organization	Cell growth and death
KEGG	Growth hormone synthesis, secretion and action	0.000310349	0.00160296	0.650802	0.02	17	122	Organismal systems	Endocrine system
REACTOME	Transcriptional regulation by RUNX1	0.000315443	0.00162527	0.661484	0.03	24	205	Genetic information processing	Transcription
REACTOME	Degradation of GLI1 by the proteasome	0.000333526	0.00171423	0.699404	0.01	11	60	Environmental information processing	Signal transduction
REACTOME	Degradation of GLI2 by the proteasome	0.000333526	0.00171423	0.699404	0.01	11	60	Environmental information processing	Signal transduction
REACTOME	GLI3 is processed to GLI3R by the proteasome	0.000333526	0.00171423	0.699404	0.01	11	60	Environmental information processing	Signal transduction
REACTOME	SCF(Skp2)-mediated degradation of p27/p21	0.000333526	0.00171423	0.699404	0.01	11	60	Cellular processes and organization	Cell growth and death
PathBank	Fc Epsilon Receptor I Signaling in Mast Cells	0.000344109	0.00175145	0.721597	0.01	9	42	Organismal systems	Immune system
WikiPathways	Wnt signaling pathway	0.00035098	0.00178209	0.736005	0.01	10	51	Environmental information processing	Signal transduction
BioCarta	BIOCARTA RACCYCD PATHWAY	0.000357496	0.00181079	0.749669	0.01	7	26	Cellular processes and organization	Cell growth and death
REACTOME	Downregulation of TGF-beta receptor signaling	0.000357496	0.00181079	0.749669	0.01	7	26	Environmental information processing	Signal transduction
WikiPathways	EPO receptor signaling	0.000357496	0.00181079	0.749669	0.01	7	26	Environmental information processing	Signal transduction
WikiPathways	Estrogen signaling pathway	0.000357496	0.00181079	0.749669	0.01	7	26	Organismal systems	Endocrine system
BioCarta	BIOCARTA IGF1MTOR PATHWAY	0.000369137	0.00185187	0.77408	0.01	6	19	Organismal systems	Endocrine system
REACTOME	TICAM1, RIP1-mediated IKK complex recruitment	0.000369137	0.00185187	0.77408	0.01	6	19	Organismal systems	Immune system
REACTOME	Translesion Synthesis by POLH	0.000369137	0.00185187	0.77408	0.01	6	19	Genetic information processing	Replication and repair
REACTOME	Late endosomal microautophagy	0.000373004	0.00185793	0.782189	0.01	8	34	Cellular processes and organization	Transport and catabolism
REACTOME	Oncogene Induced Senescence	0.000373004	0.00185793	0.782189	0.01	8	34	Cellular processes and organization	Cell growth and death
REACTOME	Metabolism of water-soluble vitamins and cofactors	0.000415007	0.00202388	0.87027	0.02	17	125	Metabolism	Metabolism of cofactors and vitamins
REACTOME	Chk1/Chk2(Cds1) mediated inactivation of Cyclin B:Cdk1 complex	0.000414675	0.00204125	0.869573	0.01	5	13	Cellular processes and organization	Cell growth and death
REACTOME	Downregulation of ERBB2:ERBB3 signaling	0.000414675	0.00204125	0.869573	0.01	5	13	Environmental information processing	Signal transduction
REACTOME	TRAF6 mediated IRF7 activation in TLR7/8 or 9 signaling	0.000414675	0.00204125	0.869573	0.01	5	13	Organismal systems	Immune system
REACTOME	p75NTR recruits signalling complexes	0.000414675	0.00204125	0.869573	0.01	5	13	Environmental information processing	Signal transduction
MetabolicAtlas	tricarboxylic acid cycle and glyoxylate dicarboxylate metabolism	0.000413754	0.00205116	0.867642	0.01	10	52	Metabolism	Carbohydrate metabolism
REACTOME	Autodegradation of the E3 ubiquitin ligase COP1	0.000413754	0.00205116	0.867642	0.01	10	52	Cellular processes and organization	Cell growth and death
REACTOME	Formation of the ternary complex, and subsequently, the 43S complex	0.000413754	0.00205116	0.867642	0.01	10	52	Genetic information processing	Translation
REACTOME	Interleukin-1 signaling	0.000425299	0.00206926	0.891852	0.02	16	114	Organismal systems	Immune system
REACTOME	Vesicle-mediated transport	0.00043743	0.00212336	0.917291	0.08	63	757	Cellular processes and organization	Transport and catabolism
REACTOME	Signaling by NOTCH4	0.000441735	0.0021393	0.926318	0.02	13	82	Environmental information processing	Signal transduction
REACTOME	Gluconeogenesis	0.000460811	0.00221126	0.966321	0.01	8	35	Metabolism	Carbohydrate metabolism
REACTOME	Downstream signaling of activated FGFR4	0.000460242	0.0022238	0.965127	0.01	7	27	Environmental information processing	Signal transduction
REACTOME	Pyroptosis	0.000460242	0.0022238	0.965127	0.01	7	27	Cellular processes and organization	Cell growth and death
WikiPathways	Follicle stimulating hormone (FSH) signaling pathway	0.000460242	0.0022238	0.965127	0.01	7	27	Organismal systems	Endocrine system
Panther_Pathway	Inflammation mediated by chemokine and cytokine signaling pathway	0.000466513	0.00222842	0.978278	0.03	23	198	Organismal systems	Immune system
REACTOME	Signaling by TGF-beta Receptor Complex	0.000465932	0.00223073	0.977059	0.02	14	93	Environmental information processing	Signal transduction
REACTOME	Regulation of Apoptosis	0.000485578	0.00231422	1	0.01	10	53	Cellular processes and organization	Cell growth and death
REACTOME	G2/M Checkpoints	0.000487582	0.0023185	1	0.02	19	150	Cellular processes and organization	Cell growth and death
REACTOME	Degradation of beta-catenin by the destruction complex	0.000498286	0.00236404	1	0.02	13	83	Environmental information processing	Signal transduction
KEGG	Platelet activation	0.000500582	0.00236957	1	0.02	17	127	Organismal systems	Immune system
REACTOME	Competing endogenous RNAs (ceRNAs) regulate PTEN translation	0.000505111	0.00237493	1	0.01	4	8	Environmental information processing	Signal transduction
WikiPathways	Pentose phosphate pathway in senescent cells	0.000505111	0.00237493	1	0.01	4	8	Organismal systems	Immune system
REACTOME	Ras activation upon Ca2+ influx through NMDA receptor	0.000503298	0.00237706	1	0.01	6	20	Organismal systems	Nervous system
REACTOME	SHC-mediated cascade:FGFR4	0.000503298	0.00237706	1	0.01	6	20	Environmental information processing	Signal transduction
REACTOME	CDK-mediated phosphorylation and removal of Cdc6	0.000517863	0.00242401	1	0.02	12	73	Genetic information processing	Replication and repair
KEGG	TGF-beta signaling pathway	0.000520729	0.002432	1	0.02	14	94	Environmental information processing	Signal transduction
REACTOME	Signaling by the B Cell Receptor (BCR)	0.000526601	0.00245396	1	0.03	21	175	Organismal systems	Immune system
REACTOME	S Phase	0.000531769	0.00247255	1	0.03	20	163	Cellular processes and organization	Cell growth and death
REACTOME	Global Genome Nucleotide Excision Repair (GG-NER)	0.000560855	0.00260202	1	0.02	13	84	Genetic information processing	Replication and repair
REACTOME	Signaling by Type 1 Insulin-like Growth Factor 1 Receptor (IGF1R)	0.000567456	0.00260955	1	0.01	10	54	Environmental information processing	Signal transduction
REACTOME	NOD1/2 Signaling Pathway	0.000564663	0.0026139	1	0.01	8	36	Organismal systems	Immune system
REACTOME	Regulation of TP53 Degradation	0.000564663	0.0026139	1	0.01	8	36	Genetic information processing	Transcription
WikiPathways	p38 MAPK signaling pathway	0.000564663	0.0026139	1	0.01	8	36	Environmental information processing	Signal transduction
PathBank	Ubiquitin-Proteasome Pathway	0.000585225	0.00268538	1	0.01	7	28	Genetic information processing	Folding, sorting and degradation
REACTOME	Autodegradation of Cdh1 by Cdh1:APC/C	0.000594041	0.00271988	1	0.01	11	64	Cellular processes and organization	Cell growth and death
Panther_Pathway	Xanthine and guanine salvage pathway	0.000610914	0.00279104	1	0	3	4	Metabolism	Nucleotide metabolism
BioCarta	BIOCARTA UCALPAIN PATHWAY	0.000616383	0.0028099	1	0.01	5	14	Cellular processes and organization	Cellular response to stimuli
REACTOME	AKT phosphorylates targets in the cytosol	0.000616383	0.0028099	1	0.01	5	14	Environmental information processing	Signal transduction
REACTOME	Erythropoietin activates RAS	0.000616383	0.0028099	1	0.01	5	14	Environmental information processing	Signal transduction
REACTOME	Nucleotide biosynthesis	0.000616383	0.0028099	1	0.01	5	14	Metabolism	Nucleotide metabolism
REACTOME	Prolonged ERK activation events	0.000616383	0.0028099	1	0.01	5	14	Environmental information processing	Signal transduction
SIGNOR 3.0	Autophagy	0.000616383	0.0028099	1	0.01	5	14	Cellular processes and organization	Transport and catabolism
KEGG	GnRH signaling pathway	0.000646904	0.00291107	1	0.02	14	96	Organismal systems	Endocrine system
REACTOME	Degradation of AXIN	0.00066042	0.00296553	1	0.01	10	55	Environmental information processing	Signal transduction
REACTOME	FBXL7 down-regulates AURKA during mitotic entry and in early mitosis	0.00066042	0.00296553	1	0.01	10	55	Cellular processes and organization	Cell growth and death
REACTOME	SCF-beta-TrCP mediated degradation of Emi1	0.00066042	0.00296553	1	0.01	10	55	Cellular processes and organization	Cell growth and death
REACTOME	Extra-nuclear estrogen signaling	0.00066634	0.00297301	1	0.02	12	75	Environmental information processing	Signal transduction
REACTOME	Negative regulation of MET activity	0.000672559	0.00299439	1	0.01	6	21	Environmental information processing	Signal transduction
BioCarta	BIOCARTA P38MAPK PATHWAY	0.000686631	0.00305056	1	0.01	8	37	Environmental information processing	Signal transduction
REACTOME	Detoxification of Reactive Oxygen Species	0.000686631	0.00305056	1	0.01	8	37	Cellular processes and organization	Cellular response to stimuli
REACTOME	Plasma lipoprotein clearance	0.000686631	0.00305056	1	0.01	8	37	Environmental information processing	Membrane transport
REACTOME	Regulation of TP53 Expression and Degradation	0.000686631	0.00305056	1	0.01	8	37	Genetic information processing	Transcription
WikiPathways	Serotonin HTR1 group and FOS pathway	0.000686631	0.00305056	1	0.01	8	37	Organismal systems	Nervous system
REACTOME	TGF-beta receptor signaling activates SMADs	0.000700066	0.00307765	1	0.01	9	46	Environmental information processing	Signal transduction
REACTOME	Antigen processing: Ubiquitination & Proteasome degradation	0.00071905	0.00315449	1	0.04	31	309	Organismal systems	Immune system
REACTOME	Downregulation of ERBB2 signaling	0.000735731	0.00322094	1	0.01	7	29	Environmental information processing	Signal transduction
WikiPathways	Cannabinoid receptor signaling	0.000735731	0.00322094	1	0.01	7	29	Environmental information processing	Signal transduction
KEGG	Pyrimidine metabolism	0.000765596	0.00333774	1	0.01	10	56	Metabolism	Nucleotide metabolism
REACTOME	Nucleotide-binding domain, leucine rich repeat containing receptor (NLR) signaling pathways	0.000765596	0.00333774	1	0.01	10	56	Organismal systems	Immune system
REACTOME	Oxygen-dependent proline hydroxylation of Hypoxia-inducible Factor Alpha	0.000777522	0.0033757	1	0.01	11	66	Cellular processes and organization	Cellular response to stimuli
WikiPathways	TGF-beta signaling pathway	0.000783653	0.00338829	1	0.02	17	132	Environmental information processing	Signal transduction
KEGG	Tight junction	0.000783542	0.00339481	1	0.03	20	168	Cellular processes and organization	Cellular community
REACTOME	RHO GTPase cycle	0.000793997	0.00342595	1	0.05	41	450	Environmental information processing	Signal transduction
REACTOME	L1CAM interactions	0.000829137	0.00356291	1	0.02	16	121	Organismal systems	Development and regeneration
REACTOME	Resolution of Abasic Sites (AP sites)	0.000828994	0.00356961	1	0.01	8	38	Genetic information processing	Replication and repair
KEGG	Long-term potentiation	0.000885557	0.00370661	1	0.01	11	67	Organismal systems	Nervous system
REACTOME	Activation of NF-kappaB in B cells	0.000885557	0.00370661	1	0.01	11	67	Organismal systems	Immune system
REACTOME	Degradation of DVL	0.000884178	0.00371567	1	0.01	10	57	Environmental information processing	Signal transduction
REACTOME	HSP90 chaperone cycle for steroid hormone receptors (SHR) in the presence of ligand	0.000884178	0.00371567	1	0.01	10	57	Cellular processes and organization	Cellular response to stimuli
REACTOME	Regulation of innate immune responses to cytosolic DNA	0.000883509	0.00372032	1	0.01	5	15	Organismal systems	Immune system
HumanCyc	purine nucleotides de novo biosynthesis II	0.000870223	0.00373182	1	0.01	4	9	Metabolism	Nucleotide metabolism
REACTOME	Activated NTRK2 signals through RAS	0.000870223	0.00373182	1	0.01	4	9	Environmental information processing	Signal transduction
REACTOME	Displacement of DNA glycosylase by APEX1	0.000870223	0.00373182	1	0.01	4	9	Genetic information processing	Replication and repair
REACTOME	Regulation of NPAS4 mRNA translation	0.000870223	0.00373182	1	0.01	4	9	Genetic information processing	Transcription
REACTOME	Small interfering RNA (siRNA) biogenesis	0.000870223	0.00373182	1	0.01	4	9	Genetic information processing	Transcription
BioCarta	BIOCARTA RAS PATHWAY	0.000882712	0.00373949	1	0.01	6	22	Environmental information processing	Signal transduction
PathBank	Gluconeogenesis	0.000882712	0.00373949	1	0.01	6	22	Metabolism	Carbohydrate metabolism
REACTOME	FRS-mediated FGFR4 signaling	0.000882712	0.00373949	1	0.01	6	22	Environmental information processing	Signal transduction
KEGG	Th1 and Th2 cell differentiation	0.000881658	0.00374258	1	0.02	13	88	Organismal systems	Immune system
WikiPathways	IL-18 signaling pathway	0.00090937	0.00379115	1	0.04	28	273	Organismal systems	Immune system
KEGG	Glyoxylate and dicarboxylate metabolism	0.000915256	0.00380812	1	0.01	7	30	Metabolism	Carbohydrate metabolism
REACTOME	Downregulation of SMAD2/3:SMAD4 transcriptional activity	0.000915256	0.00380812	1	0.01	7	30	Genetic information processing	Transcription
WikiPathways	PI3K-AKT-mTOR signaling pathway and therapeutic opportunities	0.000915256	0.00380812	1	0.01	7	30	Environmental information processing	Signal transduction
REACTOME	Cell Cycle Checkpoints	0.000962157	0.00397957	1	0.04	28	274	Cellular processes and organization	Cell growth and death
REACTOME	DNA Damage Bypass	0.000967204	0.00399257	1	0.01	9	48	Genetic information processing	Replication and repair
REACTOME	Translesion synthesis by Y family DNA polymerases bypasses lesions on DNA template	0.000994059	0.00409537	1	0.01	8	39	Genetic information processing	Replication and repair
REACTOME	APC/C:Cdc20 mediated degradation of Securin	0.00100571	0.00413524	1	0.01	11	68	Cellular processes and organization	Cell growth and death
REACTOME	Signaling by ERBB4	0.00101741	0.00417516	1	0.01	10	58	Environmental information processing	Signal transduction
REACTOME	The role of GTSE1 in G2/M progression after G2 checkpoint	0.00107144	0.0043883	1	0.02	12	79	Cellular processes and organization	Cell growth and death
KEGG	Dopaminergic synapse	0.00109951	0.00449449	1	0.02	17	136	Organismal systems	Nervous system
REACTOME	Glutamate binding, activation of AMPA receptors and synaptic plasticity	0.0011276	0.00460034	1	0.01	7	31	Organismal systems	Nervous system
REACTOME	Trafficking of AMPA receptors	0.0011276	0.00460034	1	0.01	7	31	Organismal systems	Nervous system
BioCarta	BIOCARTA IGF1R PATHWAY	0.00114003	0.00460625	1	0.01	6	23	Organismal systems	Endocrine system
REACTOME	IKK complex recruitment mediated by RIP1	0.00114003	0.00460625	1	0.01	6	23	Organismal systems	Immune system
SIGNOR 3.0	EGFR Signaling	0.00114003	0.00460625	1	0.01	6	23	Environmental information processing	Signal transduction
KEGG	RIG-I-like receptor signaling pathway	0.00113902	0.00462892	1	0.01	11	69	Organismal systems	Immune system
WikiPathways	Folate metabolism	0.00113902	0.00462892	1	0.01	11	69	Metabolism	Metabolism of cofactors and vitamins
WikiPathways	Thyroid stimulating hormone (TSH) signaling pathway	0.00113902	0.00462892	1	0.01	11	69	Organismal systems	Endocrine system
REACTOME	NIK-->noncanonical NF-kB signaling	0.00116665	0.00468671	1	0.01	10	59	Organismal systems	Immune system
ACSN2	DEPENDANCE RECEPTORS	0.00118444	0.00474908	1	0.01	8	40	Cellular processes and organization	Cell growth and death
WikiPathways	Glycogen synthesis and degradation	0.00118444	0.00474908	1	0.01	8	40	Metabolism	Carbohydrate metabolism
REACTOME	ER-Phagosome pathway	0.00121273	0.00484399	1	0.02	13	91	Organismal systems	Immune system
REACTOME	RHO GTPase Effectors	0.00123234	0.0048667	1	0.04	29	292	Environmental information processing	Signal transduction
BioCarta	BIOCARTA EIF PATHWAY	0.00122814	0.00489622	1	0.01	5	16	Genetic information processing	Translation
REACTOME	NRIF signals cell death from the nucleus	0.00122814	0.00489622	1	0.01	5	16	Environmental information processing	Signal transduction
REACTOME	TGF-beta receptor signaling in EMT (epithelial to mesenchymal transition)	0.00122814	0.00489622	1	0.01	5	16	Environmental information processing	Signal transduction
REACTOME	VLDLR internalisation and degradation	0.00122814	0.00489622	1	0.01	5	16	Environmental information processing	Membrane transport
REACTOME	p75NTR signals via NF-kB	0.00122814	0.00489622	1	0.01	5	16	Environmental information processing	Signal transduction
KEGG	Apoptosis	0.00129432	0.00510186	1	0.02	17	138	Cellular processes and organization	Cell growth and death
REACTOME	Dectin-1 mediated noncanonical NF-kB signaling	0.00133327	0.00524553	1	0.01	10	60	Organismal systems	Immune system
REACTOME	Transcriptional Regulation by MECP2	0.00133327	0.00524553	1	0.01	10	60	Genetic information processing	Transcription
WikiPathways	Amino acid metabolism	0.00134383	0.00524769	1	0.02	13	92	Metabolism	Metabolism of amino acids and derivatives
REACTOME	Post NMDA receptor activation events	0.00134036	0.00525371	1	0.02	12	81	Organismal systems	Nervous system
REACTOME	Regulation of APC/C activators between G1/S and early anaphase	0.00134036	0.00525371	1	0.02	12	81	Cellular processes and organization	Cell growth and death
REACTOME	RIPK1-mediated regulated necrosis	0.00137672	0.00536614	1	0.01	7	32	Cellular processes and organization	Cell growth and death
REACTOME	Regulation of necroptotic cell death	0.00137672	0.00536614	1	0.01	7	32	Cellular processes and organization	Cell growth and death
BioCarta	BIOCARTA RANMS PATHWAY	0.00138832	0.00539131	1	0.01	4	10	Cellular processes and organization	Cell growth and death
KEGG	Synthesis and degradation of ketone bodies	0.00138832	0.00539131	1	0.01	4	10	Metabolism	Lipid metabolism
REACTOME	Folding of actin by CCT/TriC	0.00138832	0.00539131	1	0.01	4	10	Genetic information processing	Folding, sorting and degradation
SIGNOR 3.0	Glucocorticoid receptor Signaling	0.00138832	0.00539131	1	0.01	4	10	Organismal systems	Endocrine system
REACTOME	Downstream TCR signaling	0.00144132	0.00555597	1	0.02	14	104	Organismal systems	Immune system
REACTOME	Estrogen-dependent nuclear events downstream of ESR-membrane signaling	0.0014511	0.00557318	1	0.01	6	24	Environmental information processing	Signal transduction
REACTOME	RHO GTPases Activate NADPH Oxidases	0.0014511	0.00557318	1	0.01	6	24	Environmental information processing	Signal transduction
REACTOME	mTORC1-mediated signalling	0.0014511	0.00557318	1	0.01	6	24	Environmental information processing	Signal transduction
REACTOME	Orc1 removal from chromatin	0.00144938	0.00557679	1	0.01	11	71	Genetic information processing	Replication and repair
BioCarta	BIOCARTA DICER PATHWAY	0.00146553	0.00559784	1	0	3	5	Genetic information processing	miRNA biosynthesis, processing, and degradation
BioCarta	BIOCARTA RAN PATHWAY	0.00146553	0.00559784	1	0	3	5	Cellular processes and organization	Transport and catabolism
PathBank	Vitamin B6 Metabolism	0.00146553	0.00559784	1	0	3	5	Metabolism	Metabolism of cofactors and vitamins
REACTOME	Cellular Senescence	0.00155947	0.00592429	1	0.02	19	165	Cellular processes and organization	Cell growth and death
REACTOME	Cargo recognition for clathrin-mediated endocytosis	0.00158212	0.00599947	1	0.02	14	105	Cellular processes and organization	Transport and catabolism
KEGG	Cellular senescence	0.00160818	0.00608728	1	0.02	18	153	Cellular processes and organization	Cell growth and death
REACTOME	Interferon gamma signaling	0.00164147	0.00620209	1	0.02	13	94	Organismal systems	Immune system
REACTOME	Signaling by WNT	0.0016827	0.00624535	1	0.04	29	298	Environmental information processing	Signal transduction
KEGG	Apoptosis - multiple species	0.00166679	0.0062527	1	0.01	7	33	Cellular processes and organization	Cell growth and death
KEGG	Base excision repair	0.00166679	0.0062527	1	0.01	7	33	Genetic information processing	Replication and repair
KEGG	Fructose and mannose metabolism	0.00166679	0.0062527	1	0.01	7	33	Metabolism	Carbohydrate metabolism
REACTOME	CD28 co-stimulation	0.00166679	0.0062527	1	0.01	7	33	Organismal systems	Immune system
WikiPathways	MAPK cascade	0.00166679	0.0062527	1	0.01	7	33	Environmental information processing	Signal transduction
WikiPathways	Resistin as a regulator of inflammation	0.00166679	0.0062527	1	0.01	7	33	Organismal systems	Immune system
REACTOME	Activation of IRF3, IRF7 mediated by TBK1, IKBKE	0.00166281	0.00627143	1	0.01	5	17	Organismal systems	Immune system
SIGNOR 3.0	IL6 Signaling	0.00166281	0.00627143	1	0.01	5	17	Organismal systems	Immune system
WikiPathways	IL-9 signaling pathway	0.00166281	0.00627143	1	0.01	5	17	Organismal systems	Immune system
REACTOME	Class I MHC mediated antigen processing & presentation	0.00177566	0.00657873	1	0.05	35	383	Organismal systems	Immune system
REACTOME	Cdc20:Phospho-APC/C mediated degradation of Cyclin A	0.00182588	0.00672912	1	0.01	11	73	Cellular processes and organization	Cell growth and death
REACTOME	Downstream signaling of activated FGFR3	0.00182285	0.00674165	1	0.01	6	25	Environmental information processing	Signal transduction
REACTOME	Signaling by Erythropoietin	0.00182285	0.00674165	1	0.01	6	25	Environmental information processing	Signal transduction
REACTOME	Antigen processing-Cross presentation	0.00189824	0.00698353	1	0.02	14	107	Organismal systems	Immune system
REACTOME	Transcriptional regulation by RUNX3	0.00199174	0.00731467	1	0.02	13	96	Genetic information processing	Transcription
REACTOME	IGF1R signaling cascade	0.00200658	0.00731791	1	0.01	9	53	Environmental information processing	Signal transduction
BioCarta	BIOCARTA INTEGRIN PATHWAY	0.00200221	0.00734027	1	0.01	7	34	Cellular processes and organization	Cellular community
PathBank	BCR Signaling Pathway	0.00200221	0.00734027	1	0.01	7	34	Organismal systems	Immune system
REACTOME	Transcriptional Regulation by NPAS4	0.00200221	0.00734027	1	0.01	7	34	Genetic information processing	Transcription
REACTOME	APC/C:Cdh1 mediated degradation of Cdc20 and other APC/C:Cdh1 targeted proteins in late mitosis/early G1	0.00204195	0.00743397	1	0.01	11	74	Cellular processes and organization	Cell growth and death
REACTOME	APC:Cdc20 mediated degradation of cell cycle proteins prior to satisfation of the cell cycle checkpoint	0.00204195	0.00743397	1	0.01	11	74	Cellular processes and organization	Cell growth and death
KEGG	Relaxin signaling pathway	0.00210019	0.00754126	1	0.02	16	132	Organismal systems	Endocrine system
BioCarta	BIOCARTA NPC PATHWAY	0.00208845	0.00757695	1	0.01	4	11	Cellular processes and organization	Transport and catabolism
Panther_Pathway	Fructose galactose metabolism	0.00208845	0.00757695	1	0.01	4	11	Metabolism	Carbohydrate metabolism
REACTOME	Activated NTRK2 signals through FRS2 and FRS3	0.00208845	0.00757695	1	0.01	4	11	Environmental information processing	Signal transduction
REACTOME	DSCAM interactions	0.00208845	0.00757695	1	0.01	4	11	Organismal systems	Development and regeneration
REACTOME	Interleukin-6 signaling	0.00208845	0.00757695	1	0.01	4	11	Organismal systems	Immune system
REACTOME	RHO GTPases activate KTN1	0.00208845	0.00757695	1	0.01	4	11	Environmental information processing	Signal transduction
REACTOME	Asymmetric localization of PCP proteins	0.00220408	0.00784712	1	0.01	10	64	Environmental information processing	Signal transduction
BioCarta	BIOCARTA PTEN PATHWAY	0.0022006	0.0078883	1	0.01	5	18	Cellular processes and organization	Cell growth and death
REACTOME	Gastrin-CREB signalling pathway via PKC and MAPK	0.0022006	0.0078883	1	0.01	5	18	Environmental information processing	Signal transduction
REACTOME	Regulation of NF-kappa B signaling	0.0022006	0.0078883	1	0.01	5	18	Organismal systems	Immune system
REACTOME	SHC-mediated cascade:FGFR3	0.0022006	0.0078883	1	0.01	5	18	Environmental information processing	Signal transduction
WikiPathways	Selenium micronutrient network	0.00226374	0.00799169	1	0.02	12	86	Metabolism	Metabolism of amino acids and derivatives
REACTOME	TAK1-dependent IKK and NF-kappa-B activation	0.00225429	0.00801228	1	0.01	8	44	Organismal systems	Immune system
REACTOME	TBC/RABGAPs	0.00225429	0.00801228	1	0.01	8	44	Cellular processes and organization	Transport and catabolism
PathBank	EGF Signalling Pathway	0.0022624	0.00801394	1	0.01	6	26	Environmental information processing	Signal transduction
WikiPathways	S1P receptor signal transduction	0.0022624	0.00801394	1	0.01	6	26	Environmental information processing	Signal transduction
REACTOME	Cellular response to hypoxia	0.00227838	0.00802985	1	0.01	11	75	Cellular processes and organization	Cellular response to stimuli
REACTOME	N-glycan trimming in the ER and Calnexin/Calreticulin cycle	0.00238756	0.00840053	1	0.01	7	35	Genetic information processing	Folding, sorting and degradation
REACTOME	Rab regulation of trafficking	0.00248206	0.00871839	1	0.02	15	122	Cellular processes and organization	Transport and catabolism
REACTOME	G2/M Transition	0.00254018	0.00884843	1	0.03	21	198	Cellular processes and organization	Cell growth and death
Panther_Pathway	T cell activation	0.00253653	0.00889482	1	0.01	11	76	Organismal systems	Immune system
REACTOME	APC/C:Cdc20 mediated degradation of mitotic proteins	0.00253653	0.00889482	1	0.01	11	76	Cellular processes and organization	Cell growth and death
REACTOME	Cell death signalling via NRAGE, NRIF and NADE	0.00253653	0.00889482	1	0.01	11	76	Environmental information processing	Signal transduction
REACTOME	Nuclear Envelope (NE) Reassembly	0.00253653	0.00889482	1	0.01	11	76	Cellular processes and organization	Cell growth and death
REACTOME	Developmental Biology	0.00269343	0.0093667	1	0.11	83	1131	Organismal systems	Development and regeneration
REACTOME	APC/C-mediated degradation of cell cycle proteins	0.0027551	0.00956531	1	0.02	12	88	Cellular processes and organization	Cell growth and death
REACTOME	Regulation of mitotic cell cycle	0.0027551	0.00956531	1	0.02	12	88	Cellular processes and organization	Cell growth and death
BioCarta	BIOCARTA PYK2 PATHWAY	0.00277736	0.00961077	1	0.01	6	27	Environmental information processing	Signal transduction
KEGG	Folate biosynthesis	0.00277736	0.00961077	1	0.01	6	27	Metabolism	Metabolism of cofactors and vitamins
REACTOME	Integrin signaling	0.00277736	0.00961077	1	0.01	6	27	Environmental information processing	Signal transduction
REACTOME	Activation of APC/C and APC/C:Cdc20 mediated degradation of mitotic proteins	0.00281778	0.00963929	1	0.01	11	77	Cellular processes and organization	Cell growth and death
REACTOME	Mitotic G2-G2/M phases	0.00286679	0.00964953	1	0.03	21	200	Cellular processes and organization	Cell growth and death
MetabolicAtlas	fructose and mannose metabolism	0.00282753	0.00965689	1	0.01	7	36	Metabolism	Carbohydrate metabolism
REACTOME	SMAD2/SMAD3:SMAD4 heterotrimer regulates transcription	0.00282753	0.00965689	1	0.01	7	36	Genetic information processing	Transcription
WikiPathways	Disruption of postsynaptic signaling by CNV	0.00282753	0.00965689	1	0.01	7	36	Organismal systems	Nervous system
WikiPathways	Type II interferon signaling	0.00282753	0.00965689	1	0.01	7	36	Organismal systems	Immune system
PathBank	Stat3 Signaling Pathway	0.00281288	0.00968573	1	0	3	6	Environmental information processing	Signal transduction
REACTOME	Estrogen-stimulated signaling through PRKCZ	0.00281288	0.00968573	1	0	3	6	Environmental information processing	Signal transduction
REACTOME	Negative feedback regulation of MAPK pathway	0.00281288	0.00968573	1	0	3	6	Environmental information processing	Signal transduction
REACTOME	Scavenging by Class F Receptors	0.00281288	0.00968573	1	0	3	6	Cellular processes and organization	Transport and catabolism
BioCarta	BIOCARTA ECM PATHWAY	0.0028547	0.00968658	1	0.01	5	19	Cellular processes and organization	Cellular community
PathBank	Insulin Signalling	0.0028547	0.00968658	1	0.01	5	19	Organismal systems	Endocrine system
REACTOME	LDL clearance	0.0028547	0.00968658	1	0.01	5	19	Environmental information processing	Membrane transport
REACTOME	Metabolism of cofactors	0.0028547	0.00968658	1	0.01	5	19	Metabolism	Metabolism of cofactors and vitamins
REACTOME	VEGFR2 mediated cell proliferation	0.0028547	0.00968658	1	0.01	5	19	Environmental information processing	Signal transduction
HumanCyc	inosine-5'-phosphate biosynthesis II	0.0029408	0.00988278	1	0	2	2	Metabolism	Nucleotide metabolism
REACTOME	Abasic sugar-phosphate removal via the single-nucleotide replacement pathway	0.0029408	0.00988278	1	0	2	2	Genetic information processing	Replication and repair
UniProt_Pathways	Carbohydrate degradation; glycolysis; pyruvate from D-glyceraldehyde 3-phosphate: step 5/5.	0.0029408	0.00988278	1	0	2	2	Metabolism	Carbohydrate metabolism
REACTOME	Deadenylation-dependent mRNA decay	0.0029681	0.0099268	1	0.01	9	56	Genetic information processing	Folding, sorting and degradation
REACTOME	E3 ubiquitin ligases ubiquitinate target proteins	0.0029681	0.0099268	1	0.01	9	56	Genetic information processing	Folding, sorting and degradation
Panther_Pathway	p53 pathway feedback loops 2	0.00301683	0.00997838	1	0.01	8	46	Cellular processes and organization	Cell growth and death
HumanCyc	pyrimidine ribonucleotides interconversion	0.00299913	0.00999869	1	0.01	4	12	Metabolism	Nucleotide metabolism
REACTOME	Frs2-mediated activation	0.00299913	0.00999869	1	0.01	4	12	Environmental information processing	Signal transduction
REACTOME	TICAM1-dependent activation of IRF3/IRF7	0.00299913	0.00999869	1	0.01	4	12	Organismal systems	Immune system
SIGNOR 3.0	PI3K/AKT Signaling	0.00299913	0.00999869	1	0.01	4	12	Environmental information processing	Signal transduction
WikiPathways	IL-10 anti-inflammatory signaling pathway	0.00299913	0.00999869	1	0.01	4	12	Organismal systems	Immune system
Note:
- IDs ratio is 'IDs ratio is the number of proteins annotated with one pathway divided by the number of proteins annotated with any pathway'.
- Query mapped is 'Number of annotated proteins in that pathway'.
- Pathway size is 'total number of proteins in the pathway.
Pathway annotations for the full input list (results size = 18175)
UniProt	Gene Symbol	Entrez Gene	Pathway Source	Pathway Name	TYPE	CATEGORY
A0AVT1	UBA6	55236	ACSN2	WNT NON CANONICAL	Environmental information processing	Signal transduction
A0AVT1	UBA6	55236	ACSN2	HEDGEHOG	Environmental information processing	Signal transduction
A0AVT1	UBA6	55236	ACSN2	PI3K AKT MTOR	Environmental information processing	Signal transduction
A0AVT1	UBA6	55236	ACSN2	WNT CANONICAL	Environmental information processing	Signal transduction
A0AVT1	UBA6	55236	KEGG	Ubiquitin mediated proteolysis	Genetic information processing	Folding, sorting and degradation
A0AVT1	UBA6	55236	Panther_Pathway	Ubiquitin proteasome pathway	Genetic information processing	Folding, sorting and degradation
A0AVT1	UBA6	55236	REACTOME	Adaptive Immune System	Organismal systems	Immune system
A0AVT1	UBA6	55236	REACTOME	Immune System	Organismal systems	Immune system
A0AVT1	UBA6	55236	REACTOME	Metabolism of proteins	Genetic information processing	Folding, sorting and degradation
A0AVT1	UBA6	55236	REACTOME	Post-translational protein modification	Genetic information processing	Folding, sorting and degradation
A0AVT1	UBA6	55236	REACTOME	Protein ubiquitination	Genetic information processing	Folding, sorting and degradation
A0AVT1	UBA6	55236	REACTOME	Synthesis of active ubiquitin: roles of E1 and E2 enzymes	Genetic information processing	Folding, sorting and degradation
A0AVT1	UBA6	55236	REACTOME	Antigen processing: Ubiquitination & Proteasome degradation	Organismal systems	Immune system
A0AVT1	UBA6	55236	REACTOME	Class I MHC mediated antigen processing & presentation	Organismal systems	Immune system
A0AVT1	UBA6	55236	SIGNOR 3.0	Ubiquitin activation	Genetic information processing	Folding, sorting and degradation
A0AVT1	UBA6	55236	UniProt_Pathways	Protein modification; protein ubiquitination.	Genetic information processing	Folding, sorting and degradation
A1Z1Q3	MACROD2	140733	MetabolicAtlas	histidine metabolism	Metabolism	Metabolism of amino acids and derivatives
A2RUC4	TYW5	129450	REACTOME	tRNA modification in the nucleus and cytosol	Genetic information processing	Folding, sorting and degradation
A2RUC4	TYW5	129450	REACTOME	tRNA processing	Genetic information processing	Folding, sorting and degradation
A2RUC4	TYW5	129450	REACTOME	Metabolism of RNA	Genetic information processing	Folding, sorting and degradation
A6NDG6	PGP	283871	KEGG	Glyoxylate and dicarboxylate metabolism	Metabolism	Carbohydrate metabolism
A6NDG6	PGP	283871	REACTOME	Metabolism	Metabolism	Metabolism
A6NDG6	PGP	283871	REACTOME	Glycolysis	Metabolism	Carbohydrate metabolism
A6NDG6	PGP	283871	REACTOME	Glucose metabolism	Metabolism	Carbohydrate metabolism
A6NDG6	PGP	283871	REACTOME	Metabolism of carbohydrates	Metabolism	Carbohydrate metabolism
A6NIH7	UNC119B	84747	REACTOME	Organelle biogenesis and maintenance	Cellular processes and organization	Cellular components
A6NIH7	UNC119B	84747	REACTOME	Cilium Assembly	Cellular processes and organization	Cellular components
A6NIH7	UNC119B	84747	REACTOME	Cargo trafficking to the periciliary membrane	Cellular processes and organization	Cellular components
O00170	AIP	9049	REACTOME	Metabolism	Metabolism	Metabolism
O00170	AIP	9049	REACTOME	Cytokine Signaling in Immune system	Organismal systems	Immune system
O00170	AIP	9049	REACTOME	Immune System	Organismal systems	Immune system
O00170	AIP	9049	REACTOME	Biological oxidations	Metabolism	Xenobiotics biodegradation and metabolism
O00170	AIP	9049	REACTOME	Phase I - Functionalization of compounds	Metabolism	Xenobiotics biodegradation and metabolism
O00170	AIP	9049	REACTOME	Interleukin-12 family signaling	Organismal systems	Immune system
O00170	AIP	9049	REACTOME	Signaling by Interleukins	Organismal systems	Immune system
O00170	AIP	9049	REACTOME	Aryl hydrocarbon receptor signalling	Metabolism	Xenobiotics biodegradation and metabolism
O00170	AIP	9049	REACTOME	Gene and protein expression by JAK-STAT signaling after Interleukin-12 stimulation	Organismal systems	Immune system
O00170	AIP	9049	REACTOME	Interleukin-12 signaling	Organismal systems	Immune system
O00170	AIP	9049	WikiPathways	Aryl hydrocarbon receptor pathway	Metabolism	Xenobiotics biodegradation and metabolism
O00170	AIP	9049	WikiPathways	Nuclear receptors meta-pathway	Organismal systems	Endocrine system
O00231	PSMD11	5717	KEGG	Proteasome	Genetic information processing	Folding, sorting and degradation
O00231	PSMD11	5717	REACTOME	MAPK1/MAPK3 signaling	Environmental information processing	Signal transduction
O00231	PSMD11	5717	REACTOME	Apoptosis	Cellular processes and organization	Cell growth and death
O00231	PSMD11	5717	REACTOME	Downstream signaling events of B Cell Receptor (BCR)	Organismal systems	Immune system
O00231	PSMD11	5717	REACTOME	Activation of NF-kappaB in B cells	Organismal systems	Immune system
O00231	PSMD11	5717	REACTOME	Cellular response to hypoxia	Cellular processes and organization	Cellular response to stimuli
O00231	PSMD11	5717	REACTOME	Oxygen-dependent proline hydroxylation of Hypoxia-inducible Factor Alpha	Cellular processes and organization	Cellular response to stimuli
O00231	PSMD11	5717	REACTOME	ER-Phagosome pathway	Organismal systems	Immune system
O00231	PSMD11	5717	REACTOME	Antigen processing-Cross presentation	Organismal systems	Immune system
O00231	PSMD11	5717	REACTOME	Cross-presentation of soluble exogenous antigens (endosomes)	Organismal systems	Immune system
O00231	PSMD11	5717	REACTOME	PIP3 activates AKT signaling	Environmental information processing	Signal transduction
O00231	PSMD11	5717	REACTOME	Developmental Biology	Organismal systems	Development and regeneration
O00231	PSMD11	5717	REACTOME	Cytokine Signaling in Immune system	Organismal systems	Immune system
O00231	PSMD11	5717	REACTOME	Adaptive Immune System	Organismal systems	Immune system
O00231	PSMD11	5717	REACTOME	Metabolism	Metabolism	Metabolism
O00231	PSMD11	5717	REACTOME	Signaling by NOTCH	Environmental information processing	Signal transduction
O00231	PSMD11	5717	REACTOME	Signal Transduction	Environmental information processing	Signal transduction
O00231	PSMD11	5717	REACTOME	Cell Cycle	Cellular processes and organization	Cell growth and death
O00231	PSMD11	5717	REACTOME	Innate Immune System	Organismal systems	Immune system
O00231	PSMD11	5717	REACTOME	Immune System	Organismal systems	Immune system
O00231	PSMD11	5717	REACTOME	Regulation of Apoptosis	Cellular processes and organization	Cell growth and death
O00231	PSMD11	5717	REACTOME	Autodegradation of Cdh1 by Cdh1:APC/C	Cellular processes and organization	Cell growth and death
O00231	PSMD11	5717	REACTOME	SCF-beta-TrCP mediated degradation of Emi1	Cellular processes and organization	Cell growth and death
O00231	PSMD11	5717	REACTOME	APC/C-mediated degradation of cell cycle proteins	Cellular processes and organization	Cell growth and death
O00231	PSMD11	5717	REACTOME	APC/C:Cdc20 mediated degradation of Securin	Cellular processes and organization	Cell growth and death
O00231	PSMD11	5717	REACTOME	APC/C:Cdh1 mediated degradation of Cdc20 and other APC/C:Cdh1 targeted proteins in late mitosis/early G1	Cellular processes and organization	Cell growth and death
O00231	PSMD11	5717	REACTOME	Cdc20:Phospho-APC/C mediated degradation of Cyclin A	Cellular processes and organization	Cell growth and death
O00231	PSMD11	5717	REACTOME	Regulation of APC/C activators between G1/S and early anaphase	Cellular processes and organization	Cell growth and death
O00231	PSMD11	5717	REACTOME	APC/C:Cdc20 mediated degradation of mitotic proteins	Cellular processes and organization	Cell growth and death
O00231	PSMD11	5717	REACTOME	Activation of APC/C and APC/C:Cdc20 mediated degradation of mitotic proteins	Cellular processes and organization	Cell growth and death
O00231	PSMD11	5717	REACTOME	APC:Cdc20 mediated degradation of cell cycle proteins prior to satisfation of the cell cycle checkpoint	Cellular processes and organization	Cell growth and death
O00231	PSMD11	5717	REACTOME	SCF(Skp2)-mediated degradation of p27/p21	Cellular processes and organization	Cell growth and death
O00231	PSMD11	5717	REACTOME	Degradation of beta-catenin by the destruction complex	Environmental information processing	Signal transduction
O00231	PSMD11	5717	REACTOME	Signaling by WNT	Environmental information processing	Signal transduction
O00231	PSMD11	5717	REACTOME	TCF dependent signaling in response to WNT	Environmental information processing	Signal transduction
O00231	PSMD11	5717	REACTOME	TCR signaling	Organismal systems	Immune system
O00231	PSMD11	5717	REACTOME	Downstream TCR signaling	Organismal systems	Immune system
O00231	PSMD11	5717	REACTOME	Regulation of activated PAK-2p34 by proteasome mediated degradation	Cellular processes and organization	Cell growth and death
O00231	PSMD11	5717	REACTOME	Generic Transcription Pathway	Genetic information processing	Transcription
O00231	PSMD11	5717	REACTOME	Cellular responses to stress	Cellular processes and organization	Cellular response to stimuli
O00231	PSMD11	5717	REACTOME	Fc epsilon receptor (FCERI) signaling	Organismal systems	Immune system
O00231	PSMD11	5717	REACTOME	Separation of Sister Chromatids	Cellular processes and organization	Cell growth and death
O00231	PSMD11	5717	REACTOME	Mitotic Metaphase and Anaphase	Cellular processes and organization	Cell growth and death
O00231	PSMD11	5717	REACTOME	FCERI mediated NF-kB activation	Organismal systems	Immune system
O00231	PSMD11	5717	REACTOME	Autodegradation of the E3 ubiquitin ligase COP1	Cellular processes and organization	Cell growth and death
O00231	PSMD11	5717	REACTOME	Regulation of ornithine decarboxylase (ODC)	Metabolism	Metabolism of amino acids and derivatives
O00231	PSMD11	5717	REACTOME	Metabolism of polyamines	Metabolism	Metabolism of amino acids and derivatives
O00231	PSMD11	5717	REACTOME	Signaling by ROBO receptors	Organismal systems	Development and regeneration
O00231	PSMD11	5717	REACTOME	Transport of small molecules	Environmental information processing	Membrane transport
O00231	PSMD11	5717	REACTOME	ABC-family proteins mediated transport	Environmental information processing	Membrane transport
O00231	PSMD11	5717	REACTOME	Beta-catenin independent WNT signaling	Environmental information processing	Signal transduction
O00231	PSMD11	5717	REACTOME	Metabolism of proteins	Genetic information processing	Folding, sorting and degradation
O00231	PSMD11	5717	REACTOME	PCP/CE pathway	Environmental information processing	Signal transduction
O00231	PSMD11	5717	REACTOME	Axon guidance	Organismal systems	Development and regeneration
O00231	PSMD11	5717	REACTOME	Interleukin-1 family signaling	Organismal systems	Immune system
O00231	PSMD11	5717	REACTOME	Signaling by Interleukins	Organismal systems	Immune system
O00231	PSMD11	5717	REACTOME	AUF1 (hnRNP D0) binds and destabilizes mRNA	Genetic information processing	Folding, sorting and degradation
O00231	PSMD11	5717	REACTOME	Regulation of mRNA stability by proteins that bind AU-rich elements	Genetic information processing	Folding, sorting and degradation
O00231	PSMD11	5717	REACTOME	Mitotic G2-G2/M phases	Cellular processes and organization	Cell growth and death
O00231	PSMD11	5717	REACTOME	Regulation of mitotic cell cycle	Cellular processes and organization	Cell growth and death
O00231	PSMD11	5717	REACTOME	Mitotic G1 phase and G1/S transition	Cellular processes and organization	Cell growth and death
O00231	PSMD11	5717	REACTOME	Asymmetric localization of PCP proteins	Environmental information processing	Signal transduction
O00231	PSMD11	5717	REACTOME	Degradation of AXIN	Environmental information processing	Signal transduction
O00231	PSMD11	5717	REACTOME	Degradation of DVL	Environmental information processing	Signal transduction
O00231	PSMD11	5717	REACTOME	Programmed Cell Death	Cellular processes and organization	Cell growth and death
O00231	PSMD11	5717	REACTOME	Hedgehog ligand biogenesis	Environmental information processing	Signal transduction
O00231	PSMD11	5717	REACTOME	Signaling by Hedgehog	Environmental information processing	Signal transduction
O00231	PSMD11	5717	REACTOME	Dectin-1 mediated noncanonical NF-kB signaling	Organismal systems	Immune system
O00231	PSMD11	5717	REACTOME	CLEC7A (Dectin-1) signaling	Organismal systems	Immune system
O00231	PSMD11	5717	REACTOME	Degradation of GLI1 by the proteasome	Environmental information processing	Signal transduction
O00231	PSMD11	5717	REACTOME	Degradation of GLI2 by the proteasome	Environmental information processing	Signal transduction
O00231	PSMD11	5717	REACTOME	GLI3 is processed to GLI3R by the proteasome	Environmental information processing	Signal transduction
O00231	PSMD11	5717	REACTOME	Hedgehog 'off' state	Environmental information processing	Signal transduction
O00231	PSMD11	5717	REACTOME	C-type lectin receptors (CLRs)	Organismal systems	Immune system
O00231	PSMD11	5717	REACTOME	Hedgehog 'on' state	Environmental information processing	Signal transduction
O00231	PSMD11	5717	REACTOME	Regulation of RAS by GAPs	Environmental information processing	Signal transduction
O00231	PSMD11	5717	REACTOME	TNFR2 non-canonical NF-kB pathway	Organismal systems	Immune system
O00231	PSMD11	5717	REACTOME	RAF/MAP kinase cascade	Environmental information processing	Signal transduction
O00231	PSMD11	5717	REACTOME	NIK-->noncanonical NF-kB signaling	Organismal systems	Immune system
O00231	PSMD11	5717	REACTOME	MAPK family signaling cascades	Environmental information processing	Signal transduction
O00231	PSMD11	5717	REACTOME	MAPK6/MAPK4 signaling	Environmental information processing	Signal transduction
O00231	PSMD11	5717	REACTOME	Deubiquitination	Genetic information processing	Folding, sorting and degradation
O00231	PSMD11	5717	REACTOME	UCH proteinases	Genetic information processing	Folding, sorting and degradation
O00231	PSMD11	5717	REACTOME	Ub-specific processing proteases	Genetic information processing	Folding, sorting and degradation
O00231	PSMD11	5717	REACTOME	Post-translational protein modification	Genetic information processing	Folding, sorting and degradation
O00231	PSMD11	5717	REACTOME	Neutrophil degranulation	Organismal systems	Immune system
O00231	PSMD11	5717	REACTOME	PTEN Regulation	Environmental information processing	Signal transduction
O00231	PSMD11	5717	REACTOME	Assembly of the pre-replicative complex	Genetic information processing	Replication and repair
O00231	PSMD11	5717	REACTOME	Mitotic Anaphase	Cellular processes and organization	Cell growth and death
O00231	PSMD11	5717	REACTOME	M Phase	Cellular processes and organization	Cell growth and death
O00231	PSMD11	5717	REACTOME	Orc1 removal from chromatin	Genetic information processing	Replication and repair
O00231	PSMD11	5717	REACTOME	DNA Replication Pre-Initiation	Genetic information processing	Replication and repair
O00231	PSMD11	5717	REACTOME	CDK-mediated phosphorylation and removal of Cdc6	Genetic information processing	Replication and repair
O00231	PSMD11	5717	REACTOME	Switching of origins to a post-replicative state	Genetic information processing	Replication and repair
O00231	PSMD11	5717	REACTOME	Cyclin E associated events during G1/S transition	Cellular processes and organization	Cell growth and death
O00231	PSMD11	5717	REACTOME	G1/S Transition	Cellular processes and organization	Cell growth and death
O00231	PSMD11	5717	REACTOME	Synthesis of DNA	Genetic information processing	Replication and repair
O00231	PSMD11	5717	REACTOME	S Phase	Cellular processes and organization	Cell growth and death
O00231	PSMD11	5717	REACTOME	G2/M Transition	Cellular processes and organization	Cell growth and death
O00231	PSMD11	5717	REACTOME	Cell Cycle, Mitotic	Cellular processes and organization	Cell growth and death
O00231	PSMD11	5717	REACTOME	DNA Replication	Genetic information processing	Replication and repair
O00231	PSMD11	5717	REACTOME	G2/M Checkpoints	Cellular processes and organization	Cell growth and death
O00231	PSMD11	5717	REACTOME	Stabilization of p53	Cellular processes and organization	Cell growth and death
O00231	PSMD11	5717	REACTOME	p53-Dependent G1 DNA Damage Response	Cellular processes and organization	Cell growth and death
O00231	PSMD11	5717	REACTOME	p53-Dependent G1/S DNA damage checkpoint	Cellular processes and organization	Cell growth and death
O00231	PSMD11	5717	REACTOME	Ubiquitin Mediated Degradation of Phosphorylated Cdc25A	Cellular processes and organization	Cell growth and death
O00231	PSMD11	5717	REACTOME	p53-Independent DNA Damage Response	Cellular processes and organization	Cell growth and death
O00231	PSMD11	5717	REACTOME	p53-Independent G1/S DNA damage checkpoint	Cellular processes and organization	Cell growth and death
O00231	PSMD11	5717	REACTOME	G1/S DNA Damage Checkpoints	Cellular processes and organization	Cell growth and death
O00231	PSMD11	5717	REACTOME	Cell Cycle Checkpoints	Cellular processes and organization	Cell growth and death
O00231	PSMD11	5717	REACTOME	Cyclin A:Cdk2-associated events at S phase entry	Cellular processes and organization	Cell growth and death
O00231	PSMD11	5717	REACTOME	Metabolism of amino acids and derivatives	Metabolism	Metabolism of amino acids and derivatives
O00231	PSMD11	5717	REACTOME	RNA Polymerase II Transcription	Genetic information processing	Transcription
O00231	PSMD11	5717	REACTOME	Gene expression (Transcription)	Genetic information processing	Transcription
O00231	PSMD11	5717	REACTOME	Ubiquitin-dependent degradation of Cyclin D	Cellular processes and organization	Cell growth and death
O00231	PSMD11	5717	REACTOME	The role of GTSE1 in G2/M progression after G2 checkpoint	Cellular processes and organization	Cell growth and death
O00231	PSMD11	5717	REACTOME	FBXL7 down-regulates AURKA during mitotic entry and in early mitosis	Cellular processes and organization	Cell growth and death
O00231	PSMD11	5717	REACTOME	Transcriptional regulation by RUNX3	Genetic information processing	Transcription
O00231	PSMD11	5717	REACTOME	Transcriptional regulation by RUNX2	Genetic information processing	Transcription
O00231	PSMD11	5717	REACTOME	Transcriptional regulation by RUNX1	Genetic information processing	Transcription
O00231	PSMD11	5717	REACTOME	RUNX1 regulates transcription of genes involved in differentiation of HSCs	Genetic information processing	Transcription
O00231	PSMD11	5717	REACTOME	Regulation of RUNX2 expression and activity	Genetic information processing	Transcription
O00231	PSMD11	5717	REACTOME	Regulation of RUNX3 expression and activity	Genetic information processing	Transcription
O00231	PSMD11	5717	REACTOME	Regulation of PTEN stability and activity	Environmental information processing	Signal transduction
O00231	PSMD11	5717	REACTOME	Neddylation	Genetic information processing	Folding, sorting and degradation
O00231	PSMD11	5717	REACTOME	Metabolism of RNA	Genetic information processing	Folding, sorting and degradation
O00231	PSMD11	5717	REACTOME	Cellular responses to stimuli	Cellular processes and organization	Cellular response to stimuli
O00231	PSMD11	5717	REACTOME	Intracellular signaling by second messengers	Environmental information processing	Signal transduction
O00231	PSMD11	5717	REACTOME	Regulation of expression of SLITs and ROBOs	Organismal systems	Development and regeneration
O00231	PSMD11	5717	REACTOME	Signaling by NOTCH4	Environmental information processing	Signal transduction
O00231	PSMD11	5717	REACTOME	Interleukin-1 signaling	Organismal systems	Immune system
O00231	PSMD11	5717	REACTOME	Negative regulation of NOTCH4 signaling	Environmental information processing	Signal transduction
O00231	PSMD11	5717	REACTOME	Nervous system development	Organismal systems	Development and regeneration
O00231	PSMD11	5717	REACTOME	Cellular response to chemical stress	Cellular processes and organization	Cellular response to stimuli
O00231	PSMD11	5717	REACTOME	KEAP1-NFE2L2 pathway	Cellular processes and organization	Cellular response to stimuli
O00231	PSMD11	5717	REACTOME	Nuclear events mediated by NFE2L2	Cellular processes and organization	Cellular response to stimuli
O00231	PSMD11	5717	REACTOME	GSK3B and BTRC:CUL1-mediated-degradation of NFE2L2	Cellular processes and organization	Cellular response to stimuli
O00231	PSMD11	5717	REACTOME	Antigen processing: Ubiquitination & Proteasome degradation	Organismal systems	Immune system
O00231	PSMD11	5717	REACTOME	Class I MHC mediated antigen processing & presentation	Organismal systems	Immune system
O00231	PSMD11	5717	REACTOME	Signaling by the B Cell Receptor (BCR)	Organismal systems	Immune system
O00231	PSMD11	5717	WikiPathways	Proteasome degradation	Genetic information processing	Folding, sorting and degradation
O00231	PSMD11	5717	WikiPathways	Parkin-ubiquitin proteasomal system pathway	Genetic information processing	Folding, sorting and degradation
O00231	PSMD11	5717	WikiPathways	VEGFA-VEGFR2 signaling	Environmental information processing	Signal transduction
O00233	PSMD9	5715	KEGG	Proteasome	Genetic information processing	Folding, sorting and degradation
O00233	PSMD9	5715	REACTOME	Regulation of APC/C activators between G1/S and early anaphase	Cellular processes and organization	Cell growth and death
O00233	PSMD9	5715	REACTOME	Apoptosis	Cellular processes and organization	Cell growth and death
O00233	PSMD9	5715	REACTOME	Downstream signaling events of B Cell Receptor (BCR)	Organismal systems	Immune system
O00233	PSMD9	5715	REACTOME	Activation of NF-kappaB in B cells	Organismal systems	Immune system
O00233	PSMD9	5715	REACTOME	Cellular response to hypoxia	Cellular processes and organization	Cellular response to stimuli
O00233	PSMD9	5715	REACTOME	Oxygen-dependent proline hydroxylation of Hypoxia-inducible Factor Alpha	Cellular processes and organization	Cellular response to stimuli
O00233	PSMD9	5715	REACTOME	ER-Phagosome pathway	Organismal systems	Immune system
O00233	PSMD9	5715	REACTOME	Antigen processing-Cross presentation	Organismal systems	Immune system
O00233	PSMD9	5715	REACTOME	Cross-presentation of soluble exogenous antigens (endosomes)	Organismal systems	Immune system
O00233	PSMD9	5715	REACTOME	PIP3 activates AKT signaling	Environmental information processing	Signal transduction
O00233	PSMD9	5715	REACTOME	Developmental Biology	Organismal systems	Development and regeneration
O00233	PSMD9	5715	REACTOME	Cytokine Signaling in Immune system	Organismal systems	Immune system
O00233	PSMD9	5715	REACTOME	Adaptive Immune System	Organismal systems	Immune system
O00233	PSMD9	5715	REACTOME	Metabolism	Metabolism	Metabolism
O00233	PSMD9	5715	REACTOME	Signaling by NOTCH	Environmental information processing	Signal transduction
O00233	PSMD9	5715	REACTOME	Signal Transduction	Environmental information processing	Signal transduction
O00233	PSMD9	5715	REACTOME	Cell Cycle	Cellular processes and organization	Cell growth and death
O00233	PSMD9	5715	REACTOME	Innate Immune System	Organismal systems	Immune system
O00233	PSMD9	5715	REACTOME	Immune System	Organismal systems	Immune system
O00233	PSMD9	5715	REACTOME	Regulation of Apoptosis	Cellular processes and organization	Cell growth and death
O00233	PSMD9	5715	REACTOME	Autodegradation of Cdh1 by Cdh1:APC/C	Cellular processes and organization	Cell growth and death
O00233	PSMD9	5715	REACTOME	SCF-beta-TrCP mediated degradation of Emi1	Cellular processes and organization	Cell growth and death
O00233	PSMD9	5715	REACTOME	APC/C-mediated degradation of cell cycle proteins	Cellular processes and organization	Cell growth and death
O00233	PSMD9	5715	REACTOME	APC/C:Cdc20 mediated degradation of Securin	Cellular processes and organization	Cell growth and death
O00233	PSMD9	5715	REACTOME	APC/C:Cdh1 mediated degradation of Cdc20 and other APC/C:Cdh1 targeted proteins in late mitosis/early G1	Cellular processes and organization	Cell growth and death
O00233	PSMD9	5715	REACTOME	Cdc20:Phospho-APC/C mediated degradation of Cyclin A	Cellular processes and organization	Cell growth and death
O00233	PSMD9	5715	REACTOME	Ubiquitin-dependent degradation of Cyclin D	Cellular processes and organization	Cell growth and death
O00233	PSMD9	5715	REACTOME	APC/C:Cdc20 mediated degradation of mitotic proteins	Cellular processes and organization	Cell growth and death
O00233	PSMD9	5715	REACTOME	Activation of APC/C and APC/C:Cdc20 mediated degradation of mitotic proteins	Cellular processes and organization	Cell growth and death
O00233	PSMD9	5715	REACTOME	APC:Cdc20 mediated degradation of cell cycle proteins prior to satisfation of the cell cycle checkpoint	Cellular processes and organization	Cell growth and death
O00233	PSMD9	5715	REACTOME	SCF(Skp2)-mediated degradation of p27/p21	Cellular processes and organization	Cell growth and death
O00233	PSMD9	5715	REACTOME	Degradation of beta-catenin by the destruction complex	Environmental information processing	Signal transduction
O00233	PSMD9	5715	REACTOME	Signaling by WNT	Environmental information processing	Signal transduction
O00233	PSMD9	5715	REACTOME	TCF dependent signaling in response to WNT	Environmental information processing	Signal transduction
O00233	PSMD9	5715	REACTOME	TCR signaling	Organismal systems	Immune system
O00233	PSMD9	5715	REACTOME	Downstream TCR signaling	Organismal systems	Immune system
O00233	PSMD9	5715	REACTOME	Regulation of activated PAK-2p34 by proteasome mediated degradation	Cellular processes and organization	Cell growth and death
O00233	PSMD9	5715	REACTOME	Generic Transcription Pathway	Genetic information processing	Transcription
O00233	PSMD9	5715	REACTOME	Cellular responses to stress	Cellular processes and organization	Cellular response to stimuli
O00233	PSMD9	5715	REACTOME	Fc epsilon receptor (FCERI) signaling	Organismal systems	Immune system
O00233	PSMD9	5715	REACTOME	Separation of Sister Chromatids	Cellular processes and organization	Cell growth and death
O00233	PSMD9	5715	REACTOME	Mitotic Metaphase and Anaphase	Cellular processes and organization	Cell growth and death
O00233	PSMD9	5715	REACTOME	FCERI mediated NF-kB activation	Organismal systems	Immune system
O00233	PSMD9	5715	REACTOME	Autodegradation of the E3 ubiquitin ligase COP1	Cellular processes and organization	Cell growth and death
O00233	PSMD9	5715	REACTOME	Regulation of ornithine decarboxylase (ODC)	Metabolism	Metabolism of amino acids and derivatives
O00233	PSMD9	5715	REACTOME	Metabolism of polyamines	Metabolism	Metabolism of amino acids and derivatives
O00233	PSMD9	5715	REACTOME	Signaling by ROBO receptors	Organismal systems	Development and regeneration
O00233	PSMD9	5715	REACTOME	Transport of small molecules	Environmental information processing	Membrane transport
O00233	PSMD9	5715	REACTOME	ABC-family proteins mediated transport	Environmental information processing	Membrane transport
O00233	PSMD9	5715	REACTOME	Beta-catenin independent WNT signaling	Environmental information processing	Signal transduction
O00233	PSMD9	5715	REACTOME	Metabolism of proteins	Genetic information processing	Folding, sorting and degradation
O00233	PSMD9	5715	REACTOME	PCP/CE pathway	Environmental information processing	Signal transduction
O00233	PSMD9	5715	REACTOME	Axon guidance	Organismal systems	Development and regeneration
O00233	PSMD9	5715	REACTOME	Interleukin-1 family signaling	Organismal systems	Immune system
O00233	PSMD9	5715	REACTOME	Signaling by Interleukins	Organismal systems	Immune system
O00233	PSMD9	5715	REACTOME	AUF1 (hnRNP D0) binds and destabilizes mRNA	Genetic information processing	Folding, sorting and degradation
O00233	PSMD9	5715	REACTOME	Regulation of mRNA stability by proteins that bind AU-rich elements	Genetic information processing	Folding, sorting and degradation
O00233	PSMD9	5715	REACTOME	Mitotic G2-G2/M phases	Cellular processes and organization	Cell growth and death
O00233	PSMD9	5715	REACTOME	Regulation of mitotic cell cycle	Cellular processes and organization	Cell growth and death
O00233	PSMD9	5715	REACTOME	Mitotic G1 phase and G1/S transition	Cellular processes and organization	Cell growth and death
O00233	PSMD9	5715	REACTOME	Asymmetric localization of PCP proteins	Environmental information processing	Signal transduction
O00233	PSMD9	5715	REACTOME	Degradation of AXIN	Environmental information processing	Signal transduction
O00233	PSMD9	5715	REACTOME	Degradation of DVL	Environmental information processing	Signal transduction
O00233	PSMD9	5715	REACTOME	Programmed Cell Death	Cellular processes and organization	Cell growth and death
O00233	PSMD9	5715	REACTOME	Hedgehog ligand biogenesis	Environmental information processing	Signal transduction
O00233	PSMD9	5715	REACTOME	Signaling by Hedgehog	Environmental information processing	Signal transduction
O00233	PSMD9	5715	REACTOME	Dectin-1 mediated noncanonical NF-kB signaling	Organismal systems	Immune system
O00233	PSMD9	5715	REACTOME	CLEC7A (Dectin-1) signaling	Organismal systems	Immune system
O00233	PSMD9	5715	REACTOME	Degradation of GLI1 by the proteasome	Environmental information processing	Signal transduction
O00233	PSMD9	5715	REACTOME	Degradation of GLI2 by the proteasome	Environmental information processing	Signal transduction
O00233	PSMD9	5715	REACTOME	GLI3 is processed to GLI3R by the proteasome	Environmental information processing	Signal transduction
O00233	PSMD9	5715	REACTOME	Hedgehog 'off' state	Environmental information processing	Signal transduction
O00233	PSMD9	5715	REACTOME	C-type lectin receptors (CLRs)	Organismal systems	Immune system
O00233	PSMD9	5715	REACTOME	Hedgehog 'on' state	Environmental information processing	Signal transduction
O00233	PSMD9	5715	REACTOME	Regulation of RAS by GAPs	Environmental information processing	Signal transduction
O00233	PSMD9	5715	REACTOME	TNFR2 non-canonical NF-kB pathway	Organismal systems	Immune system
O00233	PSMD9	5715	REACTOME	RAF/MAP kinase cascade	Environmental information processing	Signal transduction
O00233	PSMD9	5715	REACTOME	NIK-->noncanonical NF-kB signaling	Organismal systems	Immune system
O00233	PSMD9	5715	REACTOME	MAPK family signaling cascades	Environmental information processing	Signal transduction
O00233	PSMD9	5715	REACTOME	MAPK1/MAPK3 signaling	Environmental information processing	Signal transduction
O00233	PSMD9	5715	REACTOME	MAPK6/MAPK4 signaling	Environmental information processing	Signal transduction
O00233	PSMD9	5715	REACTOME	Deubiquitination	Genetic information processing	Folding, sorting and degradation
O00233	PSMD9	5715	REACTOME	UCH proteinases	Genetic information processing	Folding, sorting and degradation
O00233	PSMD9	5715	REACTOME	Ub-specific processing proteases	Genetic information processing	Folding, sorting and degradation
O00233	PSMD9	5715	REACTOME	Post-translational protein modification	Genetic information processing	Folding, sorting and degradation
O00233	PSMD9	5715	REACTOME	PTEN Regulation	Environmental information processing	Signal transduction
O00233	PSMD9	5715	REACTOME	Assembly of the pre-replicative complex	Genetic information processing	Replication and repair
O00233	PSMD9	5715	REACTOME	Mitotic Anaphase	Cellular processes and organization	Cell growth and death
O00233	PSMD9	5715	REACTOME	M Phase	Cellular processes and organization	Cell growth and death
O00233	PSMD9	5715	REACTOME	Orc1 removal from chromatin	Genetic information processing	Replication and repair
O00233	PSMD9	5715	REACTOME	DNA Replication Pre-Initiation	Genetic information processing	Replication and repair
O00233	PSMD9	5715	REACTOME	CDK-mediated phosphorylation and removal of Cdc6	Genetic information processing	Replication and repair
O00233	PSMD9	5715	REACTOME	Switching of origins to a post-replicative state	Genetic information processing	Replication and repair
O00233	PSMD9	5715	REACTOME	Cyclin E associated events during G1/S transition	Cellular processes and organization	Cell growth and death
O00233	PSMD9	5715	REACTOME	G1/S Transition	Cellular processes and organization	Cell growth and death
O00233	PSMD9	5715	REACTOME	Synthesis of DNA	Genetic information processing	Replication and repair
O00233	PSMD9	5715	REACTOME	S Phase	Cellular processes and organization	Cell growth and death
O00233	PSMD9	5715	REACTOME	G2/M Transition	Cellular processes and organization	Cell growth and death
O00233	PSMD9	5715	REACTOME	Cell Cycle, Mitotic	Cellular processes and organization	Cell growth and death
O00233	PSMD9	5715	REACTOME	DNA Replication	Genetic information processing	Replication and repair
O00233	PSMD9	5715	REACTOME	G2/M Checkpoints	Cellular processes and organization	Cell growth and death
O00233	PSMD9	5715	REACTOME	Stabilization of p53	Cellular processes and organization	Cell growth and death
O00233	PSMD9	5715	REACTOME	p53-Dependent G1 DNA Damage Response	Cellular processes and organization	Cell growth and death
O00233	PSMD9	5715	REACTOME	p53-Dependent G1/S DNA damage checkpoint	Cellular processes and organization	Cell growth and death
O00233	PSMD9	5715	REACTOME	Ubiquitin Mediated Degradation of Phosphorylated Cdc25A	Cellular processes and organization	Cell growth and death
O00233	PSMD9	5715	REACTOME	p53-Independent DNA Damage Response	Cellular processes and organization	Cell growth and death
O00233	PSMD9	5715	REACTOME	p53-Independent G1/S DNA damage checkpoint	Cellular processes and organization	Cell growth and death
O00233	PSMD9	5715	REACTOME	G1/S DNA Damage Checkpoints	Cellular processes and organization	Cell growth and death
O00233	PSMD9	5715	REACTOME	Cell Cycle Checkpoints	Cellular processes and organization	Cell growth and death
O00233	PSMD9	5715	REACTOME	Cyclin A:Cdk2-associated events at S phase entry	Cellular processes and organization	Cell growth and death
O00233	PSMD9	5715	REACTOME	Metabolism of amino acids and derivatives	Metabolism	Metabolism of amino acids and derivatives
O00233	PSMD9	5715	REACTOME	RNA Polymerase II Transcription	Genetic information processing	Transcription
O00233	PSMD9	5715	REACTOME	Gene expression (Transcription)	Genetic information processing	Transcription
O00233	PSMD9	5715	REACTOME	The role of GTSE1 in G2/M progression after G2 checkpoint	Cellular processes and organization	Cell growth and death
O00233	PSMD9	5715	REACTOME	FBXL7 down-regulates AURKA during mitotic entry and in early mitosis	Cellular processes and organization	Cell growth and death
O00233	PSMD9	5715	REACTOME	Transcriptional regulation by RUNX3	Genetic information processing	Transcription
O00233	PSMD9	5715	REACTOME	Transcriptional regulation by RUNX2	Genetic information processing	Transcription
O00233	PSMD9	5715	REACTOME	Transcriptional regulation by RUNX1	Genetic information processing	Transcription
O00233	PSMD9	5715	REACTOME	RUNX1 regulates transcription of genes involved in differentiation of HSCs	Genetic information processing	Transcription
O00233	PSMD9	5715	REACTOME	Regulation of RUNX2 expression and activity	Genetic information processing	Transcription
O00233	PSMD9	5715	REACTOME	Regulation of RUNX3 expression and activity	Genetic information processing	Transcription
O00233	PSMD9	5715	REACTOME	Regulation of PTEN stability and activity	Environmental information processing	Signal transduction
O00233	PSMD9	5715	REACTOME	Neddylation	Genetic information processing	Folding, sorting and degradation
O00233	PSMD9	5715	REACTOME	Metabolism of RNA	Genetic information processing	Folding, sorting and degradation
O00233	PSMD9	5715	REACTOME	Cellular responses to stimuli	Cellular processes and organization	Cellular response to stimuli
O00233	PSMD9	5715	REACTOME	Intracellular signaling by second messengers	Environmental information processing	Signal transduction
O00233	PSMD9	5715	REACTOME	Regulation of expression of SLITs and ROBOs	Organismal systems	Development and regeneration
O00233	PSMD9	5715	REACTOME	Signaling by NOTCH4	Environmental information processing	Signal transduction
O00233	PSMD9	5715	REACTOME	Interleukin-1 signaling	Organismal systems	Immune system
O00233	PSMD9	5715	REACTOME	Negative regulation of NOTCH4 signaling	Environmental information processing	Signal transduction
O00233	PSMD9	5715	REACTOME	Nervous system development	Organismal systems	Development and regeneration
O00233	PSMD9	5715	REACTOME	Cellular response to chemical stress	Cellular processes and organization	Cellular response to stimuli
O00233	PSMD9	5715	REACTOME	KEAP1-NFE2L2 pathway	Cellular processes and organization	Cellular response to stimuli
O00233	PSMD9	5715	REACTOME	Nuclear events mediated by NFE2L2	Cellular processes and organization	Cellular response to stimuli
O00233	PSMD9	5715	REACTOME	GSK3B and BTRC:CUL1-mediated-degradation of NFE2L2	Cellular processes and organization	Cellular response to stimuli
O00233	PSMD9	5715	REACTOME	Antigen processing: Ubiquitination & Proteasome degradation	Organismal systems	Immune system
O00233	PSMD9	5715	REACTOME	Class I MHC mediated antigen processing & presentation	Organismal systems	Immune system
O00233	PSMD9	5715	REACTOME	Signaling by the B Cell Receptor (BCR)	Organismal systems	Immune system
O00233	PSMD9	5715	WikiPathways	Proteasome degradation	Genetic information processing	Folding, sorting and degradation
O00233	PSMD9	5715	WikiPathways	Parkin-ubiquitin proteasomal system pathway	Genetic information processing	Folding, sorting and degradation
O00292	LEFTY2	7044	KEGG	TGF-beta signaling pathway	Environmental information processing	Signal transduction
O00292	LEFTY2	7044	KEGG	Signaling pathways regulating pluripotency of stem cells	Cellular processes and organization	Cellular community
O00292	LEFTY2	7044	Panther_Pathway	TGF-beta signaling pathway	Environmental information processing	Signal transduction
O00292	LEFTY2	7044	REACTOME	Hemostasis	Organismal systems	Immune system
O00292	LEFTY2	7044	REACTOME	Platelet degranulation	Organismal systems	Immune system
O00292	LEFTY2	7044	REACTOME	Signaling by NODAL	Organismal systems	Development and regeneration
O00292	LEFTY2	7044	REACTOME	Developmental Biology	Organismal systems	Development and regeneration
O00292	LEFTY2	7044	REACTOME	Platelet activation, signaling and aggregation	Organismal systems	Immune system
O00292	LEFTY2	7044	REACTOME	Response to elevated platelet cytosolic Ca2+	Organismal systems	Immune system
O00292	LEFTY2	7044	WikiPathways	Mesodermal commitment pathway	Organismal systems	Development and regeneration
O00292	LEFTY2	7044	WikiPathways	Cell differentiation - index	Organismal systems	Development and regeneration
O00292	LEFTY2	7044	WikiPathways	Cell differentiation - expanded index	Organismal systems	Development and regeneration
O00292	LEFTY2	7044	WikiPathways	TGF-beta receptor signaling	Environmental information processing	Signal transduction
O00422	SAP18	10284	ACSN2	HEDGEHOG	Environmental information processing	Signal transduction
O00422	SAP18	10284	KEGG	mRNA surveillance pathway	Genetic information processing	Translation
O00422	SAP18	10284	KEGG	RNA transport	Genetic information processing	Translation
O00422	SAP18	10284	REACTOME	Epigenetic regulation of gene expression	Genetic information processing	Transcription
O00422	SAP18	10284	REACTOME	HDACs deacetylate histones	Genetic information processing	Chromosome
O00422	SAP18	10284	REACTOME	Chromatin modifying enzymes	Genetic information processing	Chromosome
O00422	SAP18	10284	REACTOME	NoRC negatively regulates rRNA expression	Genetic information processing	Transcription
O00422	SAP18	10284	REACTOME	Chromatin organization	Genetic information processing	Chromosome
O00422	SAP18	10284	REACTOME	Negative epigenetic regulation of rRNA expression	Genetic information processing	Transcription
O00422	SAP18	10284	REACTOME	mRNA Splicing - Major Pathway	Genetic information processing	Transcription
O00422	SAP18	10284	REACTOME	mRNA Splicing	Genetic information processing	Transcription
O00422	SAP18	10284	REACTOME	Processing of Capped Intron-Containing Pre-mRNA	Genetic information processing	Transcription
O00422	SAP18	10284	REACTOME	Gene expression (Transcription)	Genetic information processing	Transcription
O00422	SAP18	10284	REACTOME	Metabolism of RNA	Genetic information processing	Folding, sorting and degradation
O00422	SAP18	10284	WikiPathways	Hedgehog signaling pathway	Environmental information processing	Signal transduction
O00462	MANBA	4126	KEGG	Lysosome	Cellular processes and organization	Transport and catabolism
O00462	MANBA	4126	REACTOME	Metabolism	Metabolism	Metabolism
O00462	MANBA	4126	REACTOME	Innate Immune System	Organismal systems	Immune system
O00462	MANBA	4126	REACTOME	Immune System	Organismal systems	Immune system
O00462	MANBA	4126	REACTOME	Neutrophil degranulation	Organismal systems	Immune system
O00462	MANBA	4126	REACTOME	Metabolism of carbohydrates	Metabolism	Carbohydrate metabolism
O00462	MANBA	4126	MetabolicAtlas	n glycan metabolism	Metabolism	Carbohydrate metabolism
O00548	DLL1	28514	ACSN2	LYSOSOME ENDOSOME	Cellular processes and organization	Transport and catabolism
O00548	DLL1	28514	ACSN2	EMT REGULATORS	Environmental information processing	Signal transduction
O00548	DLL1	28514	BioCarta	BIOCARTA HES PATHWAY	Organismal systems	Development and regeneration
O00548	DLL1	28514	BioCarta	BIOCARTA PS1 PATHWAY	Environmental information processing	Signal transduction
O00548	DLL1	28514	KEGG	Th1 and Th2 cell differentiation	Organismal systems	Immune system
O00548	DLL1	28514	KEGG	Notch signaling pathway	Environmental information processing	Signal transduction
O00548	DLL1	28514	Panther_Pathway	Angiogenesis	Organismal systems	Development and regeneration
O00548	DLL1	28514	REACTOME	Developmental Biology	Organismal systems	Development and regeneration
O00548	DLL1	28514	REACTOME	Signaling by NOTCH	Environmental information processing	Signal transduction
O00548	DLL1	28514	REACTOME	Signal Transduction	Environmental information processing	Signal transduction
O00548	DLL1	28514	REACTOME	Signaling by NOTCH1	Environmental information processing	Signal transduction
O00548	DLL1	28514	REACTOME	Signaling by NOTCH2	Environmental information processing	Signal transduction
O00548	DLL1	28514	REACTOME	Activated NOTCH1 Transmits Signal to the Nucleus	Environmental information processing	Signal transduction
O00548	DLL1	28514	REACTOME	Generic Transcription Pathway	Genetic information processing	Transcription
O00548	DLL1	28514	REACTOME	NOTCH2 Activation and Transmission of Signal to the Nucleus	Environmental information processing	Signal transduction
O00548	DLL1	28514	REACTOME	RNA Polymerase II Transcription	Genetic information processing	Transcription
O00548	DLL1	28514	REACTOME	Gene expression (Transcription)	Genetic information processing	Transcription
O00548	DLL1	28514	REACTOME	Transcriptional Regulation by MECP2	Genetic information processing	Transcription
O00548	DLL1	28514	REACTOME	Signaling by NOTCH3	Environmental information processing	Signal transduction
O00548	DLL1	28514	REACTOME	NOTCH3 Activation and Transmission of Signal to the Nucleus	Environmental information processing	Signal transduction
O00548	DLL1	28514	REACTOME	Gastrulation	Organismal systems	Development and regeneration
O00548	DLL1	28514	REACTOME	Formation of paraxial mesoderm	Organismal systems	Development and regeneration
O00548	DLL1	28514	SIGNOR 3.0	NOTCH Signaling	Environmental information processing	Signal transduction
O00548	DLL1	28514	SIGNOR 3.0	NOTCH Signaling and Myogenesis	Environmental information processing	Signal transduction
O00548	DLL1	28514	WikiPathways	Neural crest differentiation	Organismal systems	Development and regeneration
O00548	DLL1	28514	WikiPathways	Notch signaling pathway	Environmental information processing	Signal transduction
O00548	DLL1	28514	WikiPathways	Mesodermal commitment pathway	Organismal systems	Development and regeneration
O00548	DLL1	28514	WikiPathways	Notch signaling	Environmental information processing	Signal transduction
O00548	DLL1	28514	WikiPathways	Gene regulatory network modelling somitogenesis	Organismal systems	Development and regeneration
O00548	DLL1	28514	WikiPathways	DYRK1A	Organismal systems	Development and regeneration
O00548	DLL1	28514	WikiPathways	Neurogenesis regulation in the olfactory epithelium	Organismal systems	Sensory system
O00548	DLL1	28514	WikiPathways	Canonical and non-canonical Notch signaling	Environmental information processing	Signal transduction
O00548	DLL1	28514	WikiPathways	NOTCH1 regulation of endothelial cell calcification	Environmental information processing	Signal transduction
O00559	EBAG9	9166	KEGG	Estrogen signaling pathway	Organismal systems	Endocrine system
O00559	EBAG9	9166	REACTOME	Signal Transduction	Environmental information processing	Signal transduction
O00559	EBAG9	9166	REACTOME	ESR-mediated signaling	Environmental information processing	Signal transduction
O00559	EBAG9	9166	REACTOME	Signaling by Nuclear Receptors	Environmental information processing	Signal transduction
O00559	EBAG9	9166	REACTOME	Estrogen-dependent gene expression	Environmental information processing	Signal transduction
O00764	PDXK	8566	KEGG	Vitamin B6 metabolism	Metabolism	Metabolism of cofactors and vitamins
O00764	PDXK	8566	REACTOME	Metabolism	Metabolism	Metabolism
O00764	PDXK	8566	REACTOME	Innate Immune System	Organismal systems	Immune system
O00764	PDXK	8566	REACTOME	Immune System	Organismal systems	Immune system
O00764	PDXK	8566	REACTOME	Metabolism of water-soluble vitamins and cofactors	Metabolism	Metabolism of cofactors and vitamins
O00764	PDXK	8566	REACTOME	Metabolism of vitamins and cofactors	Metabolism	Metabolism of cofactors and vitamins
O00764	PDXK	8566	REACTOME	Neutrophil degranulation	Organismal systems	Immune system
O00764	PDXK	8566	PathBank	Vitamin B6 Metabolism	Metabolism	Metabolism of cofactors and vitamins
O00764	PDXK	8566	MetabolicAtlas	vitamin b6 metabolism	Metabolism	Metabolism of cofactors and vitamins
O14602	EIF1AY	9086	KEGG	RNA transport	Genetic information processing	Translation
O14602	EIF1AY	9086	WikiPathways	Translation factors	Genetic information processing	Translation
O14818	PSMA7	5688	BioCarta	BIOCARTA PROTEASOME PATHWAY	Genetic information processing	Folding, sorting and degradation
O14818	PSMA7	5688	BioCarta	BIOCARTA ACTINY PATHWAY	Organismal systems	Cell motility
O14818	PSMA7	5688	KEGG	Proteasome	Genetic information processing	Folding, sorting and degradation
O14818	PSMA7	5688	REACTOME	SCF-beta-TrCP mediated degradation of Emi1	Cellular processes and organization	Cell growth and death
O14818	PSMA7	5688	REACTOME	Apoptosis	Cellular processes and organization	Cell growth and death
O14818	PSMA7	5688	REACTOME	Downstream signaling events of B Cell Receptor (BCR)	Organismal systems	Immune system
O14818	PSMA7	5688	REACTOME	Activation of NF-kappaB in B cells	Organismal systems	Immune system
O14818	PSMA7	5688	REACTOME	Cellular response to hypoxia	Cellular processes and organization	Cellular response to stimuli
O14818	PSMA7	5688	REACTOME	Oxygen-dependent proline hydroxylation of Hypoxia-inducible Factor Alpha	Cellular processes and organization	Cellular response to stimuli
O14818	PSMA7	5688	REACTOME	ER-Phagosome pathway	Organismal systems	Immune system
O14818	PSMA7	5688	REACTOME	Antigen processing-Cross presentation	Organismal systems	Immune system
O14818	PSMA7	5688	REACTOME	Cross-presentation of soluble exogenous antigens (endosomes)	Organismal systems	Immune system
O14818	PSMA7	5688	REACTOME	PIP3 activates AKT signaling	Environmental information processing	Signal transduction
O14818	PSMA7	5688	REACTOME	Developmental Biology	Organismal systems	Development and regeneration
O14818	PSMA7	5688	REACTOME	Cytokine Signaling in Immune system	Organismal systems	Immune system
O14818	PSMA7	5688	REACTOME	Adaptive Immune System	Organismal systems	Immune system
O14818	PSMA7	5688	REACTOME	Metabolism	Metabolism	Metabolism
O14818	PSMA7	5688	REACTOME	Signaling by NOTCH	Environmental information processing	Signal transduction
O14818	PSMA7	5688	REACTOME	Signal Transduction	Environmental information processing	Signal transduction
O14818	PSMA7	5688	REACTOME	Cell Cycle	Cellular processes and organization	Cell growth and death
O14818	PSMA7	5688	REACTOME	Innate Immune System	Organismal systems	Immune system
O14818	PSMA7	5688	REACTOME	Immune System	Organismal systems	Immune system
O14818	PSMA7	5688	REACTOME	Regulation of Apoptosis	Cellular processes and organization	Cell growth and death
O14818	PSMA7	5688	REACTOME	Autodegradation of Cdh1 by Cdh1:APC/C	Cellular processes and organization	Cell growth and death
O14818	PSMA7	5688	REACTOME	The role of GTSE1 in G2/M progression after G2 checkpoint	Cellular processes and organization	Cell growth and death
O14818	PSMA7	5688	REACTOME	APC/C-mediated degradation of cell cycle proteins	Cellular processes and organization	Cell growth and death
O14818	PSMA7	5688	REACTOME	APC/C:Cdc20 mediated degradation of Securin	Cellular processes and organization	Cell growth and death
O14818	PSMA7	5688	REACTOME	APC/C:Cdh1 mediated degradation of Cdc20 and other APC/C:Cdh1 targeted proteins in late mitosis/early G1	Cellular processes and organization	Cell growth and death
O14818	PSMA7	5688	REACTOME	Cdc20:Phospho-APC/C mediated degradation of Cyclin A	Cellular processes and organization	Cell growth and death
O14818	PSMA7	5688	REACTOME	Regulation of APC/C activators between G1/S and early anaphase	Cellular processes and organization	Cell growth and death
O14818	PSMA7	5688	REACTOME	APC/C:Cdc20 mediated degradation of mitotic proteins	Cellular processes and organization	Cell growth and death
O14818	PSMA7	5688	REACTOME	Activation of APC/C and APC/C:Cdc20 mediated degradation of mitotic proteins	Cellular processes and organization	Cell growth and death
O14818	PSMA7	5688	REACTOME	APC:Cdc20 mediated degradation of cell cycle proteins prior to satisfation of the cell cycle checkpoint	Cellular processes and organization	Cell growth and death
O14818	PSMA7	5688	REACTOME	SCF(Skp2)-mediated degradation of p27/p21	Cellular processes and organization	Cell growth and death
O14818	PSMA7	5688	REACTOME	Degradation of beta-catenin by the destruction complex	Environmental information processing	Signal transduction
O14818	PSMA7	5688	REACTOME	Signaling by WNT	Environmental information processing	Signal transduction
O14818	PSMA7	5688	REACTOME	TCF dependent signaling in response to WNT	Environmental information processing	Signal transduction
O14818	PSMA7	5688	REACTOME	TCR signaling	Organismal systems	Immune system
O14818	PSMA7	5688	REACTOME	Downstream TCR signaling	Organismal systems	Immune system
O14818	PSMA7	5688	REACTOME	Regulation of activated PAK-2p34 by proteasome mediated degradation	Cellular processes and organization	Cell growth and death
O14818	PSMA7	5688	REACTOME	Generic Transcription Pathway	Genetic information processing	Transcription
O14818	PSMA7	5688	REACTOME	Cellular responses to stress	Cellular processes and organization	Cellular response to stimuli
O14818	PSMA7	5688	REACTOME	Fc epsilon receptor (FCERI) signaling	Organismal systems	Immune system
O14818	PSMA7	5688	REACTOME	Separation of Sister Chromatids	Cellular processes and organization	Cell growth and death
O14818	PSMA7	5688	REACTOME	Mitotic Metaphase and Anaphase	Cellular processes and organization	Cell growth and death
O14818	PSMA7	5688	REACTOME	FCERI mediated NF-kB activation	Organismal systems	Immune system
O14818	PSMA7	5688	REACTOME	Autodegradation of the E3 ubiquitin ligase COP1	Cellular processes and organization	Cell growth and death
O14818	PSMA7	5688	REACTOME	Regulation of ornithine decarboxylase (ODC)	Metabolism	Metabolism of amino acids and derivatives
O14818	PSMA7	5688	REACTOME	Metabolism of polyamines	Metabolism	Metabolism of amino acids and derivatives
O14818	PSMA7	5688	REACTOME	Signaling by ROBO receptors	Organismal systems	Development and regeneration
O14818	PSMA7	5688	REACTOME	Transport of small molecules	Environmental information processing	Membrane transport
O14818	PSMA7	5688	REACTOME	ABC-family proteins mediated transport	Environmental information processing	Membrane transport
O14818	PSMA7	5688	REACTOME	Beta-catenin independent WNT signaling	Environmental information processing	Signal transduction
O14818	PSMA7	5688	REACTOME	Metabolism of proteins	Genetic information processing	Folding, sorting and degradation
O14818	PSMA7	5688	REACTOME	PCP/CE pathway	Environmental information processing	Signal transduction
O14818	PSMA7	5688	REACTOME	Axon guidance	Organismal systems	Development and regeneration
O14818	PSMA7	5688	REACTOME	Interleukin-1 family signaling	Organismal systems	Immune system
O14818	PSMA7	5688	REACTOME	Signaling by Interleukins	Organismal systems	Immune system
O14818	PSMA7	5688	REACTOME	AUF1 (hnRNP D0) binds and destabilizes mRNA	Genetic information processing	Folding, sorting and degradation
O14818	PSMA7	5688	REACTOME	Regulation of mRNA stability by proteins that bind AU-rich elements	Genetic information processing	Folding, sorting and degradation
O14818	PSMA7	5688	REACTOME	Mitotic G2-G2/M phases	Cellular processes and organization	Cell growth and death
O14818	PSMA7	5688	REACTOME	Regulation of mitotic cell cycle	Cellular processes and organization	Cell growth and death
O14818	PSMA7	5688	REACTOME	Mitotic G1 phase and G1/S transition	Cellular processes and organization	Cell growth and death
O14818	PSMA7	5688	REACTOME	Asymmetric localization of PCP proteins	Environmental information processing	Signal transduction
O14818	PSMA7	5688	REACTOME	Degradation of AXIN	Environmental information processing	Signal transduction
O14818	PSMA7	5688	REACTOME	Degradation of DVL	Environmental information processing	Signal transduction
O14818	PSMA7	5688	REACTOME	Programmed Cell Death	Cellular processes and organization	Cell growth and death
O14818	PSMA7	5688	REACTOME	Hedgehog ligand biogenesis	Environmental information processing	Signal transduction
O14818	PSMA7	5688	REACTOME	Signaling by Hedgehog	Environmental information processing	Signal transduction
O14818	PSMA7	5688	REACTOME	Dectin-1 mediated noncanonical NF-kB signaling	Organismal systems	Immune system
O14818	PSMA7	5688	REACTOME	CLEC7A (Dectin-1) signaling	Organismal systems	Immune system
O14818	PSMA7	5688	REACTOME	Degradation of GLI1 by the proteasome	Environmental information processing	Signal transduction
O14818	PSMA7	5688	REACTOME	Degradation of GLI2 by the proteasome	Environmental information processing	Signal transduction
O14818	PSMA7	5688	REACTOME	GLI3 is processed to GLI3R by the proteasome	Environmental information processing	Signal transduction
O14818	PSMA7	5688	REACTOME	Hedgehog 'off' state	Environmental information processing	Signal transduction
O14818	PSMA7	5688	REACTOME	C-type lectin receptors (CLRs)	Organismal systems	Immune system
O14818	PSMA7	5688	REACTOME	Hedgehog 'on' state	Environmental information processing	Signal transduction
O14818	PSMA7	5688	REACTOME	Regulation of RAS by GAPs	Environmental information processing	Signal transduction
O14818	PSMA7	5688	REACTOME	TNFR2 non-canonical NF-kB pathway	Organismal systems	Immune system
O14818	PSMA7	5688	REACTOME	RAF/MAP kinase cascade	Environmental information processing	Signal transduction
O14818	PSMA7	5688	REACTOME	NIK-->noncanonical NF-kB signaling	Organismal systems	Immune system
O14818	PSMA7	5688	REACTOME	MAPK family signaling cascades	Environmental information processing	Signal transduction
O14818	PSMA7	5688	REACTOME	MAPK1/MAPK3 signaling	Environmental information processing	Signal transduction
O14818	PSMA7	5688	REACTOME	MAPK6/MAPK4 signaling	Environmental information processing	Signal transduction
O14818	PSMA7	5688	REACTOME	Deubiquitination	Genetic information processing	Folding, sorting and degradation
O14818	PSMA7	5688	REACTOME	UCH proteinases	Genetic information processing	Folding, sorting and degradation
O14818	PSMA7	5688	REACTOME	Ub-specific processing proteases	Genetic information processing	Folding, sorting and degradation
O14818	PSMA7	5688	REACTOME	Post-translational protein modification	Genetic information processing	Folding, sorting and degradation
O14818	PSMA7	5688	REACTOME	PTEN Regulation	Environmental information processing	Signal transduction
O14818	PSMA7	5688	REACTOME	Assembly of the pre-replicative complex	Genetic information processing	Replication and repair
O14818	PSMA7	5688	REACTOME	Mitotic Anaphase	Cellular processes and organization	Cell growth and death
O14818	PSMA7	5688	REACTOME	M Phase	Cellular processes and organization	Cell growth and death
O14818	PSMA7	5688	REACTOME	Orc1 removal from chromatin	Genetic information processing	Replication and repair
O14818	PSMA7	5688	REACTOME	DNA Replication Pre-Initiation	Genetic information processing	Replication and repair
O14818	PSMA7	5688	REACTOME	CDK-mediated phosphorylation and removal of Cdc6	Genetic information processing	Replication and repair
O14818	PSMA7	5688	REACTOME	Switching of origins to a post-replicative state	Genetic information processing	Replication and repair
O14818	PSMA7	5688	REACTOME	Cyclin E associated events during G1/S transition	Cellular processes and organization	Cell growth and death
O14818	PSMA7	5688	REACTOME	G1/S Transition	Cellular processes and organization	Cell growth and death
O14818	PSMA7	5688	REACTOME	Synthesis of DNA	Genetic information processing	Replication and repair
O14818	PSMA7	5688	REACTOME	S Phase	Cellular processes and organization	Cell growth and death
O14818	PSMA7	5688	REACTOME	G2/M Transition	Cellular processes and organization	Cell growth and death
O14818	PSMA7	5688	REACTOME	Cell Cycle, Mitotic	Cellular processes and organization	Cell growth and death
O14818	PSMA7	5688	REACTOME	DNA Replication	Genetic information processing	Replication and repair
O14818	PSMA7	5688	REACTOME	G2/M Checkpoints	Cellular processes and organization	Cell growth and death
O14818	PSMA7	5688	REACTOME	Stabilization of p53	Cellular processes and organization	Cell growth and death
O14818	PSMA7	5688	REACTOME	p53-Dependent G1 DNA Damage Response	Cellular processes and organization	Cell growth and death
O14818	PSMA7	5688	REACTOME	p53-Dependent G1/S DNA damage checkpoint	Cellular processes and organization	Cell growth and death
O14818	PSMA7	5688	REACTOME	Ubiquitin Mediated Degradation of Phosphorylated Cdc25A	Cellular processes and organization	Cell growth and death
O14818	PSMA7	5688	REACTOME	p53-Independent DNA Damage Response	Cellular processes and organization	Cell growth and death
O14818	PSMA7	5688	REACTOME	p53-Independent G1/S DNA damage checkpoint	Cellular processes and organization	Cell growth and death
O14818	PSMA7	5688	REACTOME	G1/S DNA Damage Checkpoints	Cellular processes and organization	Cell growth and death
O14818	PSMA7	5688	REACTOME	Cell Cycle Checkpoints	Cellular processes and organization	Cell growth and death
O14818	PSMA7	5688	REACTOME	Cyclin A:Cdk2-associated events at S phase entry	Cellular processes and organization	Cell growth and death
O14818	PSMA7	5688	REACTOME	Metabolism of amino acids and derivatives	Metabolism	Metabolism of amino acids and derivatives
O14818	PSMA7	5688	REACTOME	RNA Polymerase II Transcription	Genetic information processing	Transcription
O14818	PSMA7	5688	REACTOME	Gene expression (Transcription)	Genetic information processing	Transcription
O14818	PSMA7	5688	REACTOME	Ubiquitin-dependent degradation of Cyclin D	Cellular processes and organization	Cell growth and death
O14818	PSMA7	5688	REACTOME	FBXL7 down-regulates AURKA during mitotic entry and in early mitosis	Cellular processes and organization	Cell growth and death
O14818	PSMA7	5688	REACTOME	Transcriptional regulation by RUNX3	Genetic information processing	Transcription
O14818	PSMA7	5688	REACTOME	Transcriptional regulation by RUNX2	Genetic information processing	Transcription
O14818	PSMA7	5688	REACTOME	Transcriptional regulation by RUNX1	Genetic information processing	Transcription
O14818	PSMA7	5688	REACTOME	RUNX1 regulates transcription of genes involved in differentiation of HSCs	Genetic information processing	Transcription
O14818	PSMA7	5688	REACTOME	Regulation of RUNX2 expression and activity	Genetic information processing	Transcription
O14818	PSMA7	5688	REACTOME	Regulation of RUNX3 expression and activity	Genetic information processing	Transcription
O14818	PSMA7	5688	REACTOME	Regulation of PTEN stability and activity	Environmental information processing	Signal transduction
O14818	PSMA7	5688	REACTOME	Neddylation	Genetic information processing	Folding, sorting and degradation
O14818	PSMA7	5688	REACTOME	Metabolism of RNA	Genetic information processing	Folding, sorting and degradation
O14818	PSMA7	5688	REACTOME	Cellular responses to stimuli	Cellular processes and organization	Cellular response to stimuli
O14818	PSMA7	5688	REACTOME	Intracellular signaling by second messengers	Environmental information processing	Signal transduction
O14818	PSMA7	5688	REACTOME	Regulation of expression of SLITs and ROBOs	Organismal systems	Development and regeneration
O14818	PSMA7	5688	REACTOME	Signaling by NOTCH4	Environmental information processing	Signal transduction
O14818	PSMA7	5688	REACTOME	Interleukin-1 signaling	Organismal systems	Immune system
O14818	PSMA7	5688	REACTOME	Negative regulation of NOTCH4 signaling	Environmental information processing	Signal transduction
O14818	PSMA7	5688	REACTOME	Nervous system development	Organismal systems	Development and regeneration
O14818	PSMA7	5688	REACTOME	Cellular response to chemical stress	Cellular processes and organization	Cellular response to stimuli
O14818	PSMA7	5688	REACTOME	KEAP1-NFE2L2 pathway	Cellular processes and organization	Cellular response to stimuli
O14818	PSMA7	5688	REACTOME	Nuclear events mediated by NFE2L2	Cellular processes and organization	Cellular response to stimuli
O14818	PSMA7	5688	REACTOME	GSK3B and BTRC:CUL1-mediated-degradation of NFE2L2	Cellular processes and organization	Cellular response to stimuli
O14818	PSMA7	5688	REACTOME	Antigen processing: Ubiquitination & Proteasome degradation	Organismal systems	Immune system
O14818	PSMA7	5688	REACTOME	Class I MHC mediated antigen processing & presentation	Organismal systems	Immune system
O14818	PSMA7	5688	REACTOME	Signaling by the B Cell Receptor (BCR)	Organismal systems	Immune system
O14818	PSMA7	5688	WikiPathways	Proteasome degradation	Genetic information processing	Folding, sorting and degradation
O14818	PSMA7	5688	PathBank	Ubiquitin-Proteasome Pathway	Genetic information processing	Folding, sorting and degradation
O14896	IRF6	3664	REACTOME	Cytokine Signaling in Immune system	Organismal systems	Immune system
O14896	IRF6	3664	REACTOME	Immune System	Organismal systems	Immune system
O14896	IRF6	3664	REACTOME	Interferon gamma signaling	Organismal systems	Immune system
O14896	IRF6	3664	REACTOME	Interferon alpha/beta signaling	Organismal systems	Immune system
O14896	IRF6	3664	REACTOME	Interferon Signaling	Organismal systems	Immune system
O14896	IRF6	3664	WikiPathways	Hypothetical craniofacial development pathway	Organismal systems	Development and regeneration
O14896	IRF6	3664	WikiPathways	IL-18 signaling pathway	Organismal systems	Immune system
O14896	IRF6	3664	WikiPathways	Apoptosis	Cellular processes and organization	Cell growth and death
O14979	HNRNPDL	9987	REACTOME	Cytokine Signaling in Immune system	Organismal systems	Immune system
O14979	HNRNPDL	9987	REACTOME	Immune System	Organismal systems	Immune system
O14979	HNRNPDL	9987	REACTOME	Interleukin-12 family signaling	Organismal systems	Immune system
O14979	HNRNPDL	9987	REACTOME	Signaling by Interleukins	Organismal systems	Immune system
O14979	HNRNPDL	9987	REACTOME	Gene and protein expression by JAK-STAT signaling after Interleukin-12 stimulation	Organismal systems	Immune system
O14979	HNRNPDL	9987	REACTOME	Interleukin-12 signaling	Organismal systems	Immune system
O15143	ARPC1B	10095	KEGG	Fc gamma R-mediated phagocytosis	Organismal systems	Immune system
O15143	ARPC1B	10095	KEGG	Tight junction	Cellular processes and organization	Cellular community
O15143	ARPC1B	10095	KEGG	Regulation of actin cytoskeleton	Organismal systems	Cell motility
O15143	ARPC1B	10095	KEGG	Endocytosis	Cellular processes and organization	Transport and catabolism
O15143	ARPC1B	10095	Panther_Pathway	Cytoskeletal regulation by Rho GTPase	Organismal systems	Cell motility
O15143	ARPC1B	10095	Panther_Pathway	Inflammation mediated by chemokine and cytokine signaling pathway	Organismal systems	Immune system
O15143	ARPC1B	10095	Panther_Pathway	Integrin signalling pathway	Environmental information processing	Signal transduction
O15143	ARPC1B	10095	REACTOME	Developmental Biology	Organismal systems	Development and regeneration
O15143	ARPC1B	10095	REACTOME	Signal Transduction	Environmental information processing	Signal transduction
O15143	ARPC1B	10095	REACTOME	Innate Immune System	Organismal systems	Immune system
O15143	ARPC1B	10095	REACTOME	Immune System	Organismal systems	Immune system
O15143	ARPC1B	10095	REACTOME	Signaling by Rho GTPases	Environmental information processing	Signal transduction
O15143	ARPC1B	10095	REACTOME	RHO GTPase Effectors	Environmental information processing	Signal transduction
O15143	ARPC1B	10095	REACTOME	Fcgamma receptor (FCGR) dependent phagocytosis	Organismal systems	Immune system
O15143	ARPC1B	10095	REACTOME	Regulation of actin dynamics for phagocytic cup formation	Organismal systems	Immune system
O15143	ARPC1B	10095	REACTOME	EPH-Ephrin signaling	Organismal systems	Development and regeneration
O15143	ARPC1B	10095	REACTOME	EPHB-mediated forward signaling	Organismal systems	Development and regeneration
O15143	ARPC1B	10095	REACTOME	Axon guidance	Organismal systems	Development and regeneration
O15143	ARPC1B	10095	REACTOME	RHO GTPases Activate WASPs and WAVEs	Environmental information processing	Signal transduction
O15143	ARPC1B	10095	REACTOME	Nervous system development	Organismal systems	Development and regeneration
O15143	ARPC1B	10095	REACTOME	Signaling by Rho GTPases, Miro GTPases and RHOBTB3	Environmental information processing	Signal transduction
O15143	ARPC1B	10095	WikiPathways	Microglia pathogen phagocytosis pathway	Organismal systems	Immune system
O15247	CLIC2	1193	REACTOME	Stimuli-sensing channels	Environmental information processing	Membrane transport
O15247	CLIC2	1193	REACTOME	Transport of small molecules	Environmental information processing	Membrane transport
O15247	CLIC2	1193	REACTOME	Muscle contraction	Organismal systems	Muscular and bone system
O15247	CLIC2	1193	REACTOME	Cardiac conduction	Organismal systems	Muscular and bone system
O15247	CLIC2	1193	REACTOME	Ion homeostasis	Organismal systems	Muscular and bone system
O15247	CLIC2	1193	REACTOME	Ion channel transport	Environmental information processing	Membrane transport
O15247	CLIC2	1193	PathBank	Gastric Acid Production	Organismal systems	Digestive system
O15263	DEFB4A	1673	KEGG	NOD-like receptor signaling pathway	Organismal systems	Immune system
O15263	DEFB4A	1673	KEGG	IL-17 signaling pathway	Organismal systems	Immune system
O15263	DEFB4A	1673	REACTOME	Innate Immune System	Organismal systems	Immune system
O15263	DEFB4A	1673	REACTOME	Immune System	Organismal systems	Immune system
O15263	DEFB4A	1673	REACTOME	Antimicrobial peptides	Organismal systems	Immune system
O15264	MAPK13	5603	ACSN2	WNT NON CANONICAL	Environmental information processing	Signal transduction
O15264	MAPK13	5603	ACSN2	TCR SIGNALING	Organismal systems	Immune system
O15264	MAPK13	5603	ACSN2	APOPTOSIS	Cellular processes and organization	Cell growth and death
O15264	MAPK13	5603	ACSN2	EMT REGULATORS	Environmental information processing	Signal transduction
O15264	MAPK13	5603	ACSN2	CORE	Environmental information processing	Signal transduction
O15264	MAPK13	5603	ACSN2	DEATH RECEPTOR PATHWAYS	Environmental information processing	Signal transduction
O15264	MAPK13	5603	ACSN2	CASPASES	Cellular processes and organization	Cell growth and death
O15264	MAPK13	5603	ACSN2	ER STRESS	Cellular processes and organization	Cellular response to stimuli
O15264	MAPK13	5603	ACSN2	MAPK	Environmental information processing	Signal transduction
O15264	MAPK13	5603	ACSN2	IMMUNOSTIMULATORY CORE PATHWAYS	Organismal systems	Immune system
O15264	MAPK13	5603	ACSN2	WNT CANONICAL	Environmental information processing	Signal transduction
O15264	MAPK13	5603	BioCarta	BIOCARTA KERATINOCYTE PATHWAY	Organismal systems	Development and regeneration
O15264	MAPK13	5603	BioCarta	BIOCARTA MAPK PATHWAY	Environmental information processing	Signal transduction
O15264	MAPK13	5603	KEGG	Inflammatory mediator regulation of TRP channels	Organismal systems	Sensory system
O15264	MAPK13	5603	KEGG	Platelet activation	Organismal systems	Immune system
O15264	MAPK13	5603	KEGG	T cell receptor signaling pathway	Organismal systems	Immune system
O15264	MAPK13	5603	KEGG	Relaxin signaling pathway	Organismal systems	Endocrine system
O15264	MAPK13	5603	KEGG	Fc epsilon RI signaling pathway	Organismal systems	Immune system
O15264	MAPK13	5603	KEGG	Dopaminergic synapse	Organismal systems	Nervous system
O15264	MAPK13	5603	KEGG	Growth hormone synthesis, secretion and action	Organismal systems	Endocrine system
O15264	MAPK13	5603	KEGG	Oocyte meiosis	Cellular processes and organization	Cell growth and death
O15264	MAPK13	5603	KEGG	Th17 cell differentiation	Organismal systems	Immune system
O15264	MAPK13	5603	KEGG	Th1 and Th2 cell differentiation	Organismal systems	Immune system
O15264	MAPK13	5603	KEGG	GnRH signaling pathway	Organismal systems	Endocrine system
O15264	MAPK13	5603	KEGG	FoxO signaling pathway	Environmental information processing	Signal transduction
O15264	MAPK13	5603	KEGG	TNF signaling pathway	Environmental information processing	Signal transduction
O15264	MAPK13	5603	KEGG	Thermogenesis	Organismal systems	Thermogenesis
O15264	MAPK13	5603	KEGG	Signaling pathways regulating pluripotency of stem cells	Cellular processes and organization	Cellular community
O15264	MAPK13	5603	KEGG	Sphingolipid signaling pathway	Environmental information processing	Signal transduction
O15264	MAPK13	5603	KEGG	Neutrophil extracellular trap formation	Organismal systems	Immune system
O15264	MAPK13	5603	KEGG	Adrenergic signaling in cardiomyocytes	Organismal systems	Cardiovascular system
O15264	MAPK13	5603	KEGG	NOD-like receptor signaling pathway	Organismal systems	Immune system
O15264	MAPK13	5603	KEGG	RIG-I-like receptor signaling pathway	Organismal systems	Immune system
O15264	MAPK13	5603	KEGG	VEGF signaling pathway	Environmental information processing	Signal transduction
O15264	MAPK13	5603	KEGG	C-type lectin receptor signaling pathway	Organismal systems	Immune system
O15264	MAPK13	5603	KEGG	IL-17 signaling pathway	Organismal systems	Immune system
O15264	MAPK13	5603	KEGG	Rap1 signaling pathway	Environmental information processing	Signal transduction
O15264	MAPK13	5603	KEGG	MAPK signaling pathway	Environmental information processing	Signal transduction
O15264	MAPK13	5603	KEGG	Prolactin signaling pathway	Organismal systems	Endocrine system
O15264	MAPK13	5603	KEGG	Leukocyte transendothelial migration	Organismal systems	Immune system
O15264	MAPK13	5603	KEGG	Toll-like receptor signaling pathway	Organismal systems	Immune system
O15264	MAPK13	5603	KEGG	Osteoclast differentiation	Organismal systems	Development and regeneration
O15264	MAPK13	5603	KEGG	Cellular senescence	Cellular processes and organization	Cell growth and death
O15264	MAPK13	5603	KEGG	Retrograde endocannabinoid signaling	Organismal systems	Nervous system
O15264	MAPK13	5603	KEGG	Neurotrophin signaling pathway	Organismal systems	Nervous system
O15264	MAPK13	5603	KEGG	Progesterone-mediated oocyte maturation	Organismal systems	Endocrine system
O15264	MAPK13	5603	Panther_Pathway	B cell activation	Organismal systems	Immune system
O15264	MAPK13	5603	Panther_Pathway	EGF receptor signaling pathway	Environmental information processing	Signal transduction
O15264	MAPK13	5603	Panther_Pathway	FGF signaling pathway	Environmental information processing	Signal transduction
O15264	MAPK13	5603	Panther_Pathway	Integrin signalling pathway	Environmental information processing	Signal transduction
O15264	MAPK13	5603	Panther_Pathway	Interferon-gamma signaling pathway	Organismal systems	Immune system
O15264	MAPK13	5603	Panther_Pathway	Oxidative stress response	Cellular processes and organization	Cellular response to stimuli
O15264	MAPK13	5603	Panther_Pathway	TGF-beta signaling pathway	Environmental information processing	Signal transduction
O15264	MAPK13	5603	Panther_Pathway	Ras Pathway	Environmental information processing	Signal transduction
O15264	MAPK13	5603	Panther_Pathway	p53 pathway feedback loops 2	Cellular processes and organization	Cell growth and death
O15264	MAPK13	5603	Panther_Pathway	p38 MAPK pathway	Environmental information processing	Signal transduction
O15264	MAPK13	5603	PharmGKB	VEGF Signaling Pathway	Environmental information processing	Signal transduction
O15264	MAPK13	5603	REACTOME	Developmental Biology	Organismal systems	Development and regeneration
O15264	MAPK13	5603	REACTOME	Signal Transduction	Environmental information processing	Signal transduction
O15264	MAPK13	5603	REACTOME	Signaling by NTRKs	Environmental information processing	Signal transduction
O15264	MAPK13	5603	REACTOME	Signalling to RAS	Environmental information processing	Signal transduction
O15264	MAPK13	5603	REACTOME	Innate Immune System	Organismal systems	Immune system
O15264	MAPK13	5603	REACTOME	Immune System	Organismal systems	Immune system
O15264	MAPK13	5603	REACTOME	NOD1/2 Signaling Pathway	Organismal systems	Immune system
O15264	MAPK13	5603	REACTOME	Nucleotide-binding domain, leucine rich repeat containing receptor (NLR) signaling pathways	Organismal systems	Immune system
O15264	MAPK13	5603	REACTOME	p38MAPK events	Environmental information processing	Signal transduction
O15264	MAPK13	5603	REACTOME	Signaling by NTRK1 (TRKA)	Environmental information processing	Signal transduction
O15264	MAPK13	5603	REACTOME	Signalling to ERKs	Environmental information processing	Signal transduction
O15264	MAPK13	5603	REACTOME	Signaling by VEGF	Environmental information processing	Signal transduction
O15264	MAPK13	5603	REACTOME	Netrin-1 signaling	Organismal systems	Development and regeneration
O15264	MAPK13	5603	REACTOME	DSCAM interactions	Organismal systems	Development and regeneration
O15264	MAPK13	5603	REACTOME	Axon guidance	Organismal systems	Development and regeneration
O15264	MAPK13	5603	REACTOME	VEGFA-VEGFR2 Pathway	Environmental information processing	Signal transduction
O15264	MAPK13	5603	REACTOME	Signaling by Receptor Tyrosine Kinases	Environmental information processing	Signal transduction
O15264	MAPK13	5603	REACTOME	Nervous system development	Organismal systems	Development and regeneration
O15264	MAPK13	5603	WikiPathways	Thermogenesis	Organismal systems	Thermogenesis
O15264	MAPK13	5603	WikiPathways	FGFR3 signaling in chondrocyte proliferation and terminal differentiation	Organismal systems	Development and regeneration
O15264	MAPK13	5603	WikiPathways	Nanoparticle-mediated activation of receptor signaling	Metabolism	Xenobiotics biodegradation and metabolism
O15264	MAPK13	5603	WikiPathways	Cannabinoid receptor signaling	Environmental information processing	Signal transduction
O15264	MAPK13	5603	WikiPathways	Photodynamic therapy-induced NFE2L2 (NRF2) survival signaling	Cellular processes and organization	Cellular response to stimuli
O15264	MAPK13	5603	WikiPathways	Regulatory circuits of the STAT3 signaling pathway	Environmental information processing	Signal transduction
O15264	MAPK13	5603	WikiPathways	Oxidative damage response	Cellular processes and organization	Cellular response to stimuli
O15264	MAPK13	5603	WikiPathways	MAPK signaling pathway	Environmental information processing	Signal transduction
O15264	MAPK13	5603	WikiPathways	Toll-like receptor signaling pathway	Organismal systems	Immune system
O15264	MAPK13	5603	WikiPathways	Insulin signaling	Organismal systems	Endocrine system
O15264	MAPK13	5603	WikiPathways	RAC1/PAK1/p38/MMP2 pathway	Organismal systems	Development and regeneration
O15264	MAPK13	5603	WikiPathways	Photodynamic therapy-induced AP-1 survival signaling	Cellular processes and organization	Cellular response to stimuli
O15264	MAPK13	5603	WikiPathways	LDL- influence on CD14 and TLR4	Organismal systems	Immune system
O15264	MAPK13	5603	WikiPathways	Angiopoietin-like protein 8 regulatory pathway	Organismal systems	Digestive system
O15264	MAPK13	5603	WikiPathways	Novel intracellular components of RIG-I-like receptor pathway	Organismal systems	Immune system
O15305	PMM2	5373	HumanCyc	colanic acid building blocks biosynthesis	Metabolism	Carbohydrate metabolism
O15305	PMM2	5373	HumanCyc	GDP-mannose biosynthesis	Metabolism	Carbohydrate metabolism
O15305	PMM2	5373	KEGG	Fructose and mannose metabolism	Metabolism	Carbohydrate metabolism
O15305	PMM2	5373	KEGG	Amino sugar and nucleotide sugar metabolism	Metabolism	Carbohydrate metabolism
O15305	PMM2	5373	REACTOME	Metabolism of proteins	Genetic information processing	Folding, sorting and degradation
O15305	PMM2	5373	REACTOME	Biosynthesis of the N-glycan precursor (dolichol lipid-linked oligosaccharide, LLO) and transfer to a nascent protein	Genetic information processing	Folding, sorting and degradation
O15305	PMM2	5373	REACTOME	Asparagine N-linked glycosylation	Genetic information processing	Folding, sorting and degradation
O15305	PMM2	5373	REACTOME	Synthesis of substrates in N-glycan biosythesis	Genetic information processing	Folding, sorting and degradation
O15305	PMM2	5373	REACTOME	Post-translational protein modification	Genetic information processing	Folding, sorting and degradation
O15305	PMM2	5373	MetabolicAtlas	fructose and mannose metabolism	Metabolism	Carbohydrate metabolism
O15400	STX7	8417	KEGG	Phagosome	Cellular processes and organization	Transport and catabolism
O15527	OGG1	4968	ACSN2	BER	Genetic information processing	Replication and repair
O15527	OGG1	4968	KEGG	Base excision repair	Genetic information processing	Replication and repair
O15527	OGG1	4968	REACTOME	Resolution of Abasic Sites (AP sites)	Genetic information processing	Replication and repair
O15527	OGG1	4968	REACTOME	Recognition and association of DNA glycosylase with site containing an affected purine	Genetic information processing	Replication and repair
O15527	OGG1	4968	REACTOME	Base Excision Repair	Genetic information processing	Replication and repair
O15527	OGG1	4968	REACTOME	DNA Repair	Genetic information processing	Replication and repair
O15527	OGG1	4968	REACTOME	Depurination	Genetic information processing	Replication and repair
O15527	OGG1	4968	REACTOME	Base-Excision Repair, AP Site Formation	Genetic information processing	Replication and repair
O15527	OGG1	4968	REACTOME	Recognition and association of DNA glycosylase with site containing an affected pyrimidine	Genetic information processing	Replication and repair
O15527	OGG1	4968	REACTOME	Cleavage of the damaged pyrimidine	Genetic information processing	Replication and repair
O15527	OGG1	4968	REACTOME	Cleavage of the damaged purine	Genetic information processing	Replication and repair
O15527	OGG1	4968	REACTOME	Displacement of DNA glycosylase by APEX1	Genetic information processing	Replication and repair
O15527	OGG1	4968	REACTOME	APEX1-Independent Resolution of AP Sites via the Single Nucleotide Replacement Pathway	Genetic information processing	Replication and repair
O15527	OGG1	4968	REACTOME	Depyrimidination	Genetic information processing	Replication and repair
O15527	OGG1	4968	WikiPathways	DNA repair pathways, full network	Genetic information processing	Replication and repair
O15527	OGG1	4968	WikiPathways	Base excision repair	Genetic information processing	Replication and repair
O43181	NDUFS4	4724	ACSN2	MITOCHONDRIAL GENES	Cellular processes and organization	Cellular components
O43181	NDUFS4	4724	ACSN2	OXIDATIVE PHOSPHOYLATION AND TCA CYCLE	Metabolism	Energy metabolism
O43181	NDUFS4	4724	ACSN2	ANTIOXIDANT RESPONSE	Cellular processes and organization	Cellular response to stimuli
O43181	NDUFS4	4724	ACSN2	MITOCHONDRIAL METABOLISM	Metabolism	Energy metabolism
O43181	NDUFS4	4724	KEGG	Thermogenesis	Organismal systems	Thermogenesis
O43181	NDUFS4	4724	KEGG	Oxidative phosphorylation	Metabolism	Energy metabolism
O43181	NDUFS4	4724	KEGG	Retrograde endocannabinoid signaling	Organismal systems	Nervous system
O43181	NDUFS4	4724	REACTOME	The citric acid (TCA) cycle and respiratory electron transport	Metabolism	Energy metabolism
O43181	NDUFS4	4724	REACTOME	Metabolism	Metabolism	Metabolism
O43181	NDUFS4	4724	REACTOME	Respiratory electron transport, ATP synthesis by chemiosmotic coupling, and heat production by uncoupling proteins.	Metabolism	Energy metabolism
O43181	NDUFS4	4724	REACTOME	Respiratory electron transport	Metabolism	Energy metabolism
O43181	NDUFS4	4724	WikiPathways	Oxidative phosphorylation	Metabolism	Energy metabolism
O43181	NDUFS4	4724	WikiPathways	Electron transport chain: OXPHOS system in mitochondria	Metabolism	Energy metabolism
O43181	NDUFS4	4724	MetabolicAtlas	oxidative phosphorylation	Metabolism	Energy metabolism
O43182	ARHGAP6	395	BioCarta	BIOCARTA RHO PATHWAY	Organismal systems	Cell motility
O43182	ARHGAP6	395	Panther_Pathway	PDGF signaling pathway	Environmental information processing	Signal transduction
O43182	ARHGAP6	395	REACTOME	Signal Transduction	Environmental information processing	Signal transduction
O43182	ARHGAP6	395	REACTOME	Signaling by Rho GTPases	Environmental information processing	Signal transduction
O43182	ARHGAP6	395	REACTOME	RHOA GTPase cycle	Environmental information processing	Signal transduction
O43182	ARHGAP6	395	REACTOME	RHO GTPase cycle	Environmental information processing	Signal transduction
O43182	ARHGAP6	395	REACTOME	RAC3 GTPase cycle	Environmental information processing	Signal transduction
O43182	ARHGAP6	395	REACTOME	Signaling by Rho GTPases, Miro GTPases and RHOBTB3	Environmental information processing	Signal transduction
O43237	DYNC1LI2	1783	KEGG	Phagosome	Cellular processes and organization	Transport and catabolism
O43237	DYNC1LI2	1783	KEGG	Vasopressin-regulated water reabsorption	Organismal systems	Excretory system
O43237	DYNC1LI2	1783	REACTOME	Adaptive Immune System	Organismal systems	Immune system
O43237	DYNC1LI2	1783	REACTOME	Amplification of signal from the kinetochores	Cellular processes and organization	Cell growth and death
O43237	DYNC1LI2	1783	REACTOME	Amplification of signal from unattached kinetochores via a MAD2 inhibitory signal	Cellular processes and organization	Cell growth and death
O43237	DYNC1LI2	1783	REACTOME	Signal Transduction	Environmental information processing	Signal transduction
O43237	DYNC1LI2	1783	REACTOME	Macroautophagy	Cellular processes and organization	Transport and catabolism
O43237	DYNC1LI2	1783	REACTOME	Cell Cycle	Cellular processes and organization	Cell growth and death
O43237	DYNC1LI2	1783	REACTOME	Immune System	Organismal systems	Immune system
O43237	DYNC1LI2	1783	REACTOME	Signaling by Rho GTPases	Environmental information processing	Signal transduction
O43237	DYNC1LI2	1783	REACTOME	RHO GTPase Effectors	Environmental information processing	Signal transduction
O43237	DYNC1LI2	1783	REACTOME	ER to Golgi Anterograde Transport	Genetic information processing	Folding, sorting and degradation
O43237	DYNC1LI2	1783	REACTOME	Membrane Trafficking	Cellular processes and organization	Transport and catabolism
O43237	DYNC1LI2	1783	REACTOME	MHC class II antigen presentation	Organismal systems	Immune system
O43237	DYNC1LI2	1783	REACTOME	Cellular responses to stress	Cellular processes and organization	Cellular response to stimuli
O43237	DYNC1LI2	1783	REACTOME	Separation of Sister Chromatids	Cellular processes and organization	Cell growth and death
O43237	DYNC1LI2	1783	REACTOME	Resolution of Sister Chromatid Cohesion	Cellular processes and organization	Cell growth and death
O43237	DYNC1LI2	1783	REACTOME	Mitotic Metaphase and Anaphase	Cellular processes and organization	Cell growth and death
O43237	DYNC1LI2	1783	REACTOME	HSP90 chaperone cycle for steroid hormone receptors (SHR) in the presence of ligand	Cellular processes and organization	Cellular response to stimuli
O43237	DYNC1LI2	1783	REACTOME	Metabolism of proteins	Genetic information processing	Folding, sorting and degradation
O43237	DYNC1LI2	1783	REACTOME	Asparagine N-linked glycosylation	Genetic information processing	Folding, sorting and degradation
O43237	DYNC1LI2	1783	REACTOME	Vesicle-mediated transport	Cellular processes and organization	Transport and catabolism
O43237	DYNC1LI2	1783	REACTOME	RHO GTPases Activate Formins	Environmental information processing	Signal transduction
O43237	DYNC1LI2	1783	REACTOME	Post-translational protein modification	Genetic information processing	Folding, sorting and degradation
O43237	DYNC1LI2	1783	REACTOME	COPI-mediated anterograde transport	Genetic information processing	Folding, sorting and degradation
O43237	DYNC1LI2	1783	REACTOME	COPI-independent Golgi-to-ER retrograde traffic	Cellular processes and organization	Transport and catabolism
O43237	DYNC1LI2	1783	REACTOME	Intra-Golgi and retrograde Golgi-to-ER traffic	Cellular processes and organization	Transport and catabolism
O43237	DYNC1LI2	1783	REACTOME	Mitotic Prometaphase	Cellular processes and organization	Cell growth and death
O43237	DYNC1LI2	1783	REACTOME	Mitotic Anaphase	Cellular processes and organization	Cell growth and death
O43237	DYNC1LI2	1783	REACTOME	M Phase	Cellular processes and organization	Cell growth and death
O43237	DYNC1LI2	1783	REACTOME	Cell Cycle, Mitotic	Cellular processes and organization	Cell growth and death
O43237	DYNC1LI2	1783	REACTOME	Mitotic Spindle Checkpoint	Cellular processes and organization	Cell growth and death
O43237	DYNC1LI2	1783	REACTOME	Cell Cycle Checkpoints	Cellular processes and organization	Cell growth and death
O43237	DYNC1LI2	1783	REACTOME	Golgi-to-ER retrograde transport	Cellular processes and organization	Transport and catabolism
O43237	DYNC1LI2	1783	REACTOME	Cellular responses to stimuli	Cellular processes and organization	Cellular response to stimuli
O43237	DYNC1LI2	1783	REACTOME	Transport to the Golgi and subsequent modification	Genetic information processing	Folding, sorting and degradation
O43237	DYNC1LI2	1783	REACTOME	Autophagy	Cellular processes and organization	Transport and catabolism
O43237	DYNC1LI2	1783	REACTOME	Aggrephagy	Cellular processes and organization	Transport and catabolism
O43237	DYNC1LI2	1783	REACTOME	EML4 and NUDC in mitotic spindle formation	Cellular processes and organization	Cell growth and death
O43237	DYNC1LI2	1783	REACTOME	Selective autophagy	Cellular processes and organization	Transport and catabolism
O43237	DYNC1LI2	1783	REACTOME	Signaling by Rho GTPases, Miro GTPases and RHOBTB3	Environmental information processing	Signal transduction
O43237	DYNC1LI2	1783	WikiPathways	Intraflagellar transport proteins binding to dynein	Cellular processes and organization	Transport and catabolism
O43237	DYNC1LI2	1783	WikiPathways	Vasopressin-regulated water reabsorption	Organismal systems	Excretory system
O43320	FGF16	8823	ACSN2	EMT REGULATORS	Environmental information processing	Signal transduction
O43320	FGF16	8823	ACSN2	ECM	Cellular processes and organization	Cellular community
O43320	FGF16	8823	KEGG	PI3K-Akt signaling pathway	Environmental information processing	Signal transduction
O43320	FGF16	8823	KEGG	Ras signaling pathway	Environmental information processing	Signal transduction
O43320	FGF16	8823	KEGG	Regulation of actin cytoskeleton	Organismal systems	Cell motility
O43320	FGF16	8823	KEGG	Calcium signaling pathway	Environmental information processing	Signal transduction
O43320	FGF16	8823	KEGG	Rap1 signaling pathway	Environmental information processing	Signal transduction
O43320	FGF16	8823	KEGG	MAPK signaling pathway	Environmental information processing	Signal transduction
O43320	FGF16	8823	REACTOME	PI5P, PP2A and IER3 Regulate PI3K/AKT Signaling	Environmental information processing	Signal transduction
O43320	FGF16	8823	REACTOME	PI3K Cascade	Environmental information processing	Signal transduction
O43320	FGF16	8823	REACTOME	IRS-mediated signalling	Environmental information processing	Signal transduction
O43320	FGF16	8823	REACTOME	PIP3 activates AKT signaling	Environmental information processing	Signal transduction
O43320	FGF16	8823	REACTOME	Signal Transduction	Environmental information processing	Signal transduction
O43320	FGF16	8823	REACTOME	Signaling by FGFR	Environmental information processing	Signal transduction
O43320	FGF16	8823	REACTOME	FGFR3 ligand binding and activation	Environmental information processing	Signal transduction
O43320	FGF16	8823	REACTOME	FGFR2 ligand binding and activation	Environmental information processing	Signal transduction
O43320	FGF16	8823	REACTOME	FGFR4 ligand binding and activation	Environmental information processing	Signal transduction
O43320	FGF16	8823	REACTOME	FGFR3c ligand binding and activation	Environmental information processing	Signal transduction
O43320	FGF16	8823	REACTOME	FGFR2c ligand binding and activation	Environmental information processing	Signal transduction
O43320	FGF16	8823	REACTOME	Negative regulation of the PI3K/AKT network	Environmental information processing	Signal transduction
O43320	FGF16	8823	REACTOME	Signaling by Type 1 Insulin-like Growth Factor 1 Receptor (IGF1R)	Environmental information processing	Signal transduction
O43320	FGF16	8823	REACTOME	IGF1R signaling cascade	Environmental information processing	Signal transduction
O43320	FGF16	8823	REACTOME	IRS-related events triggered by IGF1R	Environmental information processing	Signal transduction
O43320	FGF16	8823	REACTOME	Phospholipase C-mediated cascade; FGFR2	Environmental information processing	Signal transduction
O43320	FGF16	8823	REACTOME	Phospholipase C-mediated cascade; FGFR3	Environmental information processing	Signal transduction
O43320	FGF16	8823	REACTOME	Phospholipase C-mediated cascade; FGFR4	Environmental information processing	Signal transduction
O43320	FGF16	8823	REACTOME	PI-3K cascade:FGFR2	Environmental information processing	Signal transduction
O43320	FGF16	8823	REACTOME	Downstream signaling of activated FGFR2	Environmental information processing	Signal transduction
O43320	FGF16	8823	REACTOME	SHC-mediated cascade:FGFR2	Environmental information processing	Signal transduction
O43320	FGF16	8823	REACTOME	FRS-mediated FGFR2 signaling	Environmental information processing	Signal transduction
O43320	FGF16	8823	REACTOME	SHC-mediated cascade:FGFR3	Environmental information processing	Signal transduction
O43320	FGF16	8823	REACTOME	FRS-mediated FGFR3 signaling	Environmental information processing	Signal transduction
O43320	FGF16	8823	REACTOME	Downstream signaling of activated FGFR3	Environmental information processing	Signal transduction
O43320	FGF16	8823	REACTOME	PI-3K cascade:FGFR3	Environmental information processing	Signal transduction
O43320	FGF16	8823	REACTOME	FRS-mediated FGFR4 signaling	Environmental information processing	Signal transduction
O43320	FGF16	8823	REACTOME	Downstream signaling of activated FGFR4	Environmental information processing	Signal transduction
O43320	FGF16	8823	REACTOME	SHC-mediated cascade:FGFR4	Environmental information processing	Signal transduction
O43320	FGF16	8823	REACTOME	PI-3K cascade:FGFR4	Environmental information processing	Signal transduction
O43320	FGF16	8823	REACTOME	Negative regulation of FGFR2 signaling	Environmental information processing	Signal transduction
O43320	FGF16	8823	REACTOME	Negative regulation of FGFR3 signaling	Environmental information processing	Signal transduction
O43320	FGF16	8823	REACTOME	Negative regulation of FGFR4 signaling	Environmental information processing	Signal transduction
O43320	FGF16	8823	REACTOME	Signaling by FGFR2	Environmental information processing	Signal transduction
O43320	FGF16	8823	REACTOME	Signaling by FGFR3	Environmental information processing	Signal transduction
O43320	FGF16	8823	REACTOME	Signaling by FGFR4	Environmental information processing	Signal transduction
O43320	FGF16	8823	REACTOME	RAF/MAP kinase cascade	Environmental information processing	Signal transduction
O43320	FGF16	8823	REACTOME	MAPK family signaling cascades	Environmental information processing	Signal transduction
O43320	FGF16	8823	REACTOME	MAPK1/MAPK3 signaling	Environmental information processing	Signal transduction
O43320	FGF16	8823	REACTOME	Insulin receptor signalling cascade	Environmental information processing	Signal transduction
O43320	FGF16	8823	REACTOME	Signaling by Insulin receptor	Environmental information processing	Signal transduction
O43320	FGF16	8823	REACTOME	Intracellular signaling by second messengers	Environmental information processing	Signal transduction
O43320	FGF16	8823	REACTOME	Signaling by Receptor Tyrosine Kinases	Environmental information processing	Signal transduction
O43320	FGF16	8823	WikiPathways	Regulation of actin cytoskeleton	Organismal systems	Cell motility
O43320	FGF16	8823	WikiPathways	Focal adhesion: PI3K-Akt-mTOR-signaling pathway	Cellular processes and organization	Cellular community
O43320	FGF16	8823	WikiPathways	MAPK signaling pathway	Environmental information processing	Signal transduction
O43320	FGF16	8823	WikiPathways	Embryonic stem cell pluripotency pathways	Cellular processes and organization	Cellular community
O43323	DHH	50846	KEGG	Hedgehog signaling pathway	Environmental information processing	Signal transduction
O43323	DHH	50846	REACTOME	Developmental Biology	Organismal systems	Development and regeneration
O43323	DHH	50846	REACTOME	Signal Transduction	Environmental information processing	Signal transduction
O43323	DHH	50846	REACTOME	Signaling by GPCR	Environmental information processing	Signal transduction
O43323	DHH	50846	REACTOME	Class B/2 (Secretin family receptors)	Environmental information processing	Signal transduction
O43323	DHH	50846	REACTOME	GPCR ligand binding	Environmental information processing	Signal transduction
O43323	DHH	50846	REACTOME	Hedgehog ligand biogenesis	Environmental information processing	Signal transduction
O43323	DHH	50846	REACTOME	Signaling by Hedgehog	Environmental information processing	Signal transduction
O43323	DHH	50846	REACTOME	Hedgehog 'on' state	Environmental information processing	Signal transduction
O43323	DHH	50846	REACTOME	Activation of SMO	Environmental information processing	Signal transduction
O43323	DHH	50846	WikiPathways	Hedgehog signaling pathway	Environmental information processing	Signal transduction
O43396	TXNL1	9352	REACTOME	Signal Transduction	Environmental information processing	Signal transduction
O43396	TXNL1	9352	REACTOME	Signaling by Rho GTPases	Environmental information processing	Signal transduction
O43396	TXNL1	9352	REACTOME	RHO GTPase cycle	Environmental information processing	Signal transduction
O43396	TXNL1	9352	REACTOME	RHOBTB2 GTPase cycle	Environmental information processing	Signal transduction
O43396	TXNL1	9352	REACTOME	RHOU GTPase cycle	Environmental information processing	Signal transduction
O43396	TXNL1	9352	REACTOME	RHOBTB1 GTPase cycle	Environmental information processing	Signal transduction
O43396	TXNL1	9352	REACTOME	RHOV GTPase cycle	Environmental information processing	Signal transduction
O43396	TXNL1	9352	REACTOME	RND2 GTPase cycle	Environmental information processing	Signal transduction
O43396	TXNL1	9352	REACTOME	RND1 GTPase cycle	Environmental information processing	Signal transduction
O43396	TXNL1	9352	REACTOME	RHOBTB GTPase Cycle	Environmental information processing	Signal transduction
O43396	TXNL1	9352	REACTOME	Signaling by Rho GTPases, Miro GTPases and RHOBTB3	Environmental information processing	Signal transduction
O43447	PPIH	10465	KEGG	Spliceosome	Genetic information processing	Transcription
O43447	PPIH	10465	REACTOME	mRNA Splicing - Major Pathway	Genetic information processing	Transcription
O43447	PPIH	10465	REACTOME	mRNA Splicing	Genetic information processing	Transcription
O43447	PPIH	10465	REACTOME	Processing of Capped Intron-Containing Pre-mRNA	Genetic information processing	Transcription
O43447	PPIH	10465	REACTOME	Metabolism of RNA	Genetic information processing	Folding, sorting and degradation
O43488	AKR7A2	8574	BioCarta	BIOCARTA ARENRF2 PATHWAY	Cellular processes and organization	Cellular response to stimuli
O43488	AKR7A2	8574	KEGG	Metabolism of xenobiotics by cytochrome P450	Metabolism	Xenobiotics biodegradation and metabolism
O43488	AKR7A2	8574	REACTOME	Metabolism	Metabolism	Metabolism
O43488	AKR7A2	8574	REACTOME	Biological oxidations	Metabolism	Xenobiotics biodegradation and metabolism
O43488	AKR7A2	8574	WikiPathways	Metapathway biotransformation Phase I and II	Cellular processes and organization	Cell growth and death
O43488	AKR7A2	8574	MetabolicAtlas	pentose and glucuronate interconversions	Metabolism	Carbohydrate metabolism
O43488	AKR7A2	8574	MetabolicAtlas	pyruvate metabolism	Metabolism	Carbohydrate metabolism
O43488	AKR7A2	8574	MetabolicAtlas	xenobiotics metabolism	Metabolism	Xenobiotics biodegradation and metabolism
O43633	CHMP2A	27243	KEGG	Necroptosis	Cellular processes and organization	Cell growth and death
O43633	CHMP2A	27243	KEGG	Endocytosis	Cellular processes and organization	Transport and catabolism
O43633	CHMP2A	27243	REACTOME	Macroautophagy	Cellular processes and organization	Transport and catabolism
O43633	CHMP2A	27243	REACTOME	Cell Cycle	Cellular processes and organization	Cell growth and death
O43633	CHMP2A	27243	REACTOME	Membrane Trafficking	Cellular processes and organization	Transport and catabolism
O43633	CHMP2A	27243	REACTOME	trans-Golgi Network Vesicle Budding	Cellular processes and organization	Transport and catabolism
O43633	CHMP2A	27243	REACTOME	Mitotic Metaphase and Anaphase	Cellular processes and organization	Cell growth and death
O43633	CHMP2A	27243	REACTOME	Nuclear Envelope (NE) Reassembly	Cellular processes and organization	Cell growth and death
O43633	CHMP2A	27243	REACTOME	Lysosome Vesicle Biogenesis	Cellular processes and organization	Transport and catabolism
O43633	CHMP2A	27243	REACTOME	Regulated Necrosis	Cellular processes and organization	Cell growth and death
O43633	CHMP2A	27243	REACTOME	Programmed Cell Death	Cellular processes and organization	Cell growth and death
O43633	CHMP2A	27243	REACTOME	Pyroptosis	Cellular processes and organization	Cell growth and death
O43633	CHMP2A	27243	REACTOME	Vesicle-mediated transport	Cellular processes and organization	Transport and catabolism
O43633	CHMP2A	27243	REACTOME	Mitotic Anaphase	Cellular processes and organization	Cell growth and death
O43633	CHMP2A	27243	REACTOME	M Phase	Cellular processes and organization	Cell growth and death
O43633	CHMP2A	27243	REACTOME	Cell Cycle, Mitotic	Cellular processes and organization	Cell growth and death
O43633	CHMP2A	27243	REACTOME	Endosomal Sorting Complex Required For Transport (ESCRT)	Cellular processes and organization	Transport and catabolism
O43633	CHMP2A	27243	REACTOME	Autophagy	Cellular processes and organization	Transport and catabolism
O43633	CHMP2A	27243	REACTOME	Late endosomal microautophagy	Cellular processes and organization	Transport and catabolism
O43633	CHMP2A	27243	REACTOME	Sealing of the nuclear envelope (NE) by ESCRT-III	Cellular processes and organization	Cell growth and death
O43681	GET3	439	REACTOME	Protein localization	Genetic information processing	Folding, sorting and degradation
O43681	GET3	439	REACTOME	Insertion of tail-anchored proteins into the endoplasmic reticulum membrane	Genetic information processing	Folding, sorting and degradation
O43739	CYTH3	9265	KEGG	Phospholipase D signaling pathway	Environmental information processing	Signal transduction
O43739	CYTH3	9265	KEGG	Endocytosis	Cellular processes and organization	Transport and catabolism
O43739	CYTH3	9265	REACTOME	Membrane Trafficking	Cellular processes and organization	Transport and catabolism
O43739	CYTH3	9265	REACTOME	Vesicle-mediated transport	Cellular processes and organization	Transport and catabolism
O43739	CYTH3	9265	REACTOME	Intra-Golgi traffic	Cellular processes and organization	Transport and catabolism
O43739	CYTH3	9265	REACTOME	Intra-Golgi and retrograde Golgi-to-ER traffic	Cellular processes and organization	Transport and catabolism
O43739	CYTH3	9265	WikiPathways	Insulin signaling	Organismal systems	Endocrine system
O43765	SGTA	6449	REACTOME	Protein localization	Genetic information processing	Folding, sorting and degradation
O43765	SGTA	6449	REACTOME	Insertion of tail-anchored proteins into the endoplasmic reticulum membrane	Genetic information processing	Folding, sorting and degradation
O43768	ENSA	2029	REACTOME	Cell Cycle	Cellular processes and organization	Cell growth and death
O43768	ENSA	2029	REACTOME	MASTL Facilitates Mitotic Progression	Cellular processes and organization	Cell growth and death
O43768	ENSA	2029	REACTOME	Mitotic Prophase	Cellular processes and organization	Cell growth and death
O43768	ENSA	2029	REACTOME	M Phase	Cellular processes and organization	Cell growth and death
O43768	ENSA	2029	REACTOME	Cell Cycle, Mitotic	Cellular processes and organization	Cell growth and death
O43776	NARS1	4677	HumanCyc	tRNA charging	Genetic information processing	Translation
O43776	NARS1	4677	KEGG	Aminoacyl-tRNA biosynthesis	Genetic information processing	Translation
O43776	NARS1	4677	REACTOME	Cytosolic tRNA aminoacylation	Genetic information processing	Translation
O43776	NARS1	4677	REACTOME	tRNA Aminoacylation	Genetic information processing	Translation
O43776	NARS1	4677	REACTOME	Metabolism of proteins	Genetic information processing	Folding, sorting and degradation
O43776	NARS1	4677	REACTOME	Translation	Genetic information processing	Translation
O43776	NARS1	4677	SIGNOR 3.0	Translation elongation and termination	Genetic information processing	Translation
O43776	NARS1	4677	WikiPathways	Photodynamic therapy-induced unfolded protein response	Cellular processes and organization	Cellular response to stimuli
O43776	NARS1	4677	PathBank	Aspartate Metabolism	Metabolism	Metabolism of amino acids and derivatives
O43776	NARS1	4677	PathBank	Protein Synthesis: Asparagine	Metabolism	Metabolism of amino acids and derivatives
O43776	NARS1	4677	MetabolicAtlas	aminoacyl trna biosynthesis	Genetic information processing	Translation
O43805	SSNA1	8636	REACTOME	Cell Cycle	Cellular processes and organization	Cell growth and death
O43805	SSNA1	8636	REACTOME	Organelle biogenesis and maintenance	Cellular processes and organization	Cellular components
O43805	SSNA1	8636	REACTOME	Regulation of PLK1 Activity at G2/M Transition	Cellular processes and organization	Cell growth and death
O43805	SSNA1	8636	REACTOME	Loss of Nlp from mitotic centrosomes	Cellular processes and organization	Cell growth and death
O43805	SSNA1	8636	REACTOME	Recruitment of mitotic centrosome proteins and complexes	Cellular processes and organization	Cell growth and death
O43805	SSNA1	8636	REACTOME	Loss of proteins required for interphase microtubule organization from the centrosome	Cellular processes and organization	Cell growth and death
O43805	SSNA1	8636	REACTOME	Centrosome maturation	Cellular processes and organization	Cell growth and death
O43805	SSNA1	8636	REACTOME	Recruitment of NuMA to mitotic centrosomes	Cellular processes and organization	Cell growth and death
O43805	SSNA1	8636	REACTOME	Mitotic G2-G2/M phases	Cellular processes and organization	Cell growth and death
O43805	SSNA1	8636	REACTOME	Cilium Assembly	Cellular processes and organization	Cellular components
O43805	SSNA1	8636	REACTOME	Anchoring of the basal body to the plasma membrane	Cellular processes and organization	Cellular community
O43805	SSNA1	8636	REACTOME	Mitotic Prometaphase	Cellular processes and organization	Cell growth and death
O43805	SSNA1	8636	REACTOME	M Phase	Cellular processes and organization	Cell growth and death
O43805	SSNA1	8636	REACTOME	G2/M Transition	Cellular processes and organization	Cell growth and death
O43805	SSNA1	8636	REACTOME	Cell Cycle, Mitotic	Cellular processes and organization	Cell growth and death
O43805	SSNA1	8636	REACTOME	AURKA Activation by TPX2	Cellular processes and organization	Cell growth and death
O43805	SSNA1	8636	WikiPathways	Ciliary landscape	Cellular processes and organization	Transport and catabolism
O43865	AHCYL1	10768	KEGG	Cysteine and methionine metabolism	Metabolism	Metabolism of amino acids and derivatives
O43865	AHCYL1	10768	REACTOME	Innate Immune System	Organismal systems	Immune system
O43865	AHCYL1	10768	REACTOME	Opioid Signalling	Environmental information processing	Signal transduction
O43865	AHCYL1	10768	REACTOME	G-protein mediated events	Environmental information processing	Signal transduction
O43865	AHCYL1	10768	REACTOME	PLC beta mediated events	Environmental information processing	Signal transduction
O43865	AHCYL1	10768	REACTOME	Adaptive Immune System	Organismal systems	Immune system
O43865	AHCYL1	10768	REACTOME	Metabolism	Metabolism	Metabolism
O43865	AHCYL1	10768	REACTOME	DAG and IP3 signaling	Environmental information processing	Signal transduction
O43865	AHCYL1	10768	REACTOME	Signal Transduction	Environmental information processing	Signal transduction
O43865	AHCYL1	10768	REACTOME	Integration of energy metabolism	Metabolism	Energy metabolism
O43865	AHCYL1	10768	REACTOME	Immune System	Organismal systems	Immune system
O43865	AHCYL1	10768	REACTOME	Signaling by VEGF	Environmental information processing	Signal transduction
O43865	AHCYL1	10768	REACTOME	Fcgamma receptor (FCGR) dependent phagocytosis	Organismal systems	Immune system
O43865	AHCYL1	10768	REACTOME	Role of phospholipids in phagocytosis	Organismal systems	Immune system
O43865	AHCYL1	10768	REACTOME	Fc epsilon receptor (FCERI) signaling	Organismal systems	Immune system
O43865	AHCYL1	10768	REACTOME	FCERI mediated Ca+2 mobilization	Organismal systems	Immune system
O43865	AHCYL1	10768	REACTOME	Signaling by GPCR	Environmental information processing	Signal transduction
O43865	AHCYL1	10768	REACTOME	GPCR downstream signalling	Environmental information processing	Signal transduction
O43865	AHCYL1	10768	REACTOME	Muscle contraction	Organismal systems	Muscular and bone system
O43865	AHCYL1	10768	REACTOME	G alpha (i) signalling events	Environmental information processing	Signal transduction
O43865	AHCYL1	10768	REACTOME	VEGFA-VEGFR2 Pathway	Environmental information processing	Signal transduction
O43865	AHCYL1	10768	REACTOME	VEGFR2 mediated cell proliferation	Environmental information processing	Signal transduction
O43865	AHCYL1	10768	REACTOME	Cardiac conduction	Organismal systems	Muscular and bone system
O43865	AHCYL1	10768	REACTOME	Ion homeostasis	Organismal systems	Muscular and bone system
O43865	AHCYL1	10768	REACTOME	CLEC7A (Dectin-1) signaling	Organismal systems	Immune system
O43865	AHCYL1	10768	REACTOME	C-type lectin receptors (CLRs)	Organismal systems	Immune system
O43865	AHCYL1	10768	REACTOME	Intracellular signaling by second messengers	Environmental information processing	Signal transduction
O43865	AHCYL1	10768	REACTOME	Signaling by Receptor Tyrosine Kinases	Environmental information processing	Signal transduction
O43865	AHCYL1	10768	REACTOME	Antigen activates B Cell Receptor (BCR) leading to generation of second messengers	Organismal systems	Immune system
O43865	AHCYL1	10768	REACTOME	Signaling by the B Cell Receptor (BCR)	Organismal systems	Immune system
O43865	AHCYL1	10768	WikiPathways	Trans-sulfuration, one-carbon metabolism and related pathways	Metabolism	Metabolism of cofactors and vitamins
O43865	AHCYL1	10768	MetabolicAtlas	cysteine and methionine metabolism	Metabolism	Metabolism of amino acids and derivatives
O43865	AHCYL1	10768	MetabolicAtlas	metabolism of other amino acids	Metabolism	Metabolism of amino acids and derivatives
O43915	VEGFD	2277	KEGG	Focal adhesion	Cellular processes and organization	Cellular community
O43915	VEGFD	2277	KEGG	Relaxin signaling pathway	Organismal systems	Endocrine system
O43915	VEGFD	2277	KEGG	PI3K-Akt signaling pathway	Environmental information processing	Signal transduction
O43915	VEGFD	2277	KEGG	Ras signaling pathway	Environmental information processing	Signal transduction
O43915	VEGFD	2277	KEGG	TNF signaling pathway	Environmental information processing	Signal transduction
O43915	VEGFD	2277	KEGG	Calcium signaling pathway	Environmental information processing	Signal transduction
O43915	VEGFD	2277	KEGG	Rap1 signaling pathway	Environmental information processing	Signal transduction
O43915	VEGFD	2277	KEGG	MAPK signaling pathway	Environmental information processing	Signal transduction
O43915	VEGFD	2277	REACTOME	Hemostasis	Organismal systems	Immune system
O43915	VEGFD	2277	REACTOME	Platelet degranulation	Organismal systems	Immune system
O43915	VEGFD	2277	REACTOME	Signal Transduction	Environmental information processing	Signal transduction
O43915	VEGFD	2277	REACTOME	Signaling by VEGF	Environmental information processing	Signal transduction
O43915	VEGFD	2277	REACTOME	Platelet activation, signaling and aggregation	Organismal systems	Immune system
O43915	VEGFD	2277	REACTOME	Response to elevated platelet cytosolic Ca2+	Organismal systems	Immune system
O43915	VEGFD	2277	REACTOME	Signaling by Receptor Tyrosine Kinases	Environmental information processing	Signal transduction
O43915	VEGFD	2277	SIGNOR 3.0	VEGF Signaling	Environmental information processing	Signal transduction
O43915	VEGFD	2277	WikiPathways	Focal adhesion	Cellular processes and organization	Cellular community
O43915	VEGFD	2277	WikiPathways	Focal adhesion: PI3K-Akt-mTOR-signaling pathway	Cellular processes and organization	Cellular community
O43915	VEGFD	2277	WikiPathways	PI3K-Akt signaling pathway	Environmental information processing	Signal transduction
O60238	BNIP3L	665	ACSN2	OXIDATIVE PHOSPHOYLATION AND TCA CYCLE	Metabolism	Energy metabolism
O60238	BNIP3L	665	ACSN2	STARVATION AUTOPHAGY	Cellular processes and organization	Transport and catabolism
O60238	BNIP3L	665	KEGG	Mitophagy - animal	Cellular processes and organization	Transport and catabolism
O60238	BNIP3L	665	REACTOME	Generic Transcription Pathway	Genetic information processing	Transcription
O60238	BNIP3L	665	REACTOME	Transcriptional Regulation by TP53	Genetic information processing	Transcription
O60238	BNIP3L	665	REACTOME	TP53 Regulates Transcription of Cell Death Genes	Genetic information processing	Transcription
O60238	BNIP3L	665	REACTOME	RNA Polymerase II Transcription	Genetic information processing	Transcription
O60238	BNIP3L	665	REACTOME	Gene expression (Transcription)	Genetic information processing	Transcription
O60238	BNIP3L	665	WikiPathways	Photodynamic therapy-induced HIF-1 survival signaling	Environmental information processing	Signal transduction
O60238	BNIP3L	665	WikiPathways	Apoptosis	Cellular processes and organization	Cell growth and death
O60486	PLXNC1	10154	KEGG	Axon guidance	Organismal systems	Development and regeneration
O60486	PLXNC1	10154	REACTOME	Developmental Biology	Organismal systems	Development and regeneration
O60486	PLXNC1	10154	REACTOME	Semaphorin interactions	Organismal systems	Development and regeneration
O60486	PLXNC1	10154	REACTOME	Axon guidance	Organismal systems	Development and regeneration
O60486	PLXNC1	10154	REACTOME	Nervous system development	Organismal systems	Development and regeneration
O60551	NMT2	9397	REACTOME	Visual phototransduction	Organismal systems	Sensory system
O60551	NMT2	9397	REACTOME	The phototransduction cascade	Organismal systems	Sensory system
O60551	NMT2	9397	REACTOME	Inactivation, recovery and regulation of the phototransduction cascade	Organismal systems	Sensory system
O60551	NMT2	9397	REACTOME	Sensory Perception	Organismal systems	Sensory system
O60610	DIAPH1	1729	ACSN2	TCR SIGNALING	Organismal systems	Immune system
O60610	DIAPH1	1729	ACSN2	EMT REGULATORS	Environmental information processing	Signal transduction
O60610	DIAPH1	1729	ACSN2	CYTOSKELETON POLARITY	Cellular processes and organization	Cellular components
O60610	DIAPH1	1729	BioCarta	BIOCARTA ECM PATHWAY	Cellular processes and organization	Cellular community
O60610	DIAPH1	1729	BioCarta	BIOCARTA RHO PATHWAY	Organismal systems	Cell motility
O60610	DIAPH1	1729	BioCarta	BIOCARTA MAL PATHWAY	Environmental information processing	Signal transduction
O60610	DIAPH1	1729	KEGG	Focal adhesion	Cellular processes and organization	Cellular community
O60610	DIAPH1	1729	KEGG	Regulation of actin cytoskeleton	Organismal systems	Cell motility
O60610	DIAPH1	1729	Panther_Pathway	Cytoskeletal regulation by Rho GTPase	Organismal systems	Cell motility
O60610	DIAPH1	1729	REACTOME	Signaling by ERBB2	Environmental information processing	Signal transduction
O60610	DIAPH1	1729	REACTOME	Signal Transduction	Environmental information processing	Signal transduction
O60610	DIAPH1	1729	REACTOME	Innate Immune System	Organismal systems	Immune system
O60610	DIAPH1	1729	REACTOME	Immune System	Organismal systems	Immune system
O60610	DIAPH1	1729	REACTOME	Signaling by Rho GTPases	Environmental information processing	Signal transduction
O60610	DIAPH1	1729	REACTOME	RHO GTPase Effectors	Environmental information processing	Signal transduction
O60610	DIAPH1	1729	REACTOME	RHO GTPases Activate Formins	Environmental information processing	Signal transduction
O60610	DIAPH1	1729	REACTOME	ERBB2 Regulates Cell Motility	Environmental information processing	Signal transduction
O60610	DIAPH1	1729	REACTOME	Neutrophil degranulation	Organismal systems	Immune system
O60610	DIAPH1	1729	REACTOME	RHOA GTPase cycle	Environmental information processing	Signal transduction
O60610	DIAPH1	1729	REACTOME	Signaling by Receptor Tyrosine Kinases	Environmental information processing	Signal transduction
O60610	DIAPH1	1729	REACTOME	RHO GTPase cycle	Environmental information processing	Signal transduction
O60610	DIAPH1	1729	REACTOME	RHOB GTPase cycle	Environmental information processing	Signal transduction
O60610	DIAPH1	1729	REACTOME	RHOC GTPase cycle	Environmental information processing	Signal transduction
O60610	DIAPH1	1729	REACTOME	RHOD GTPase cycle	Environmental information processing	Signal transduction
O60610	DIAPH1	1729	REACTOME	RHOF GTPase cycle	Environmental information processing	Signal transduction
O60610	DIAPH1	1729	REACTOME	Signaling by Rho GTPases, Miro GTPases and RHOBTB3	Environmental information processing	Signal transduction
O60610	DIAPH1	1729	WikiPathways	Focal adhesion	Cellular processes and organization	Cellular community
O60610	DIAPH1	1729	WikiPathways	Microtubule cytoskeleton regulation	Cellular processes and organization	Cellular components
O60610	DIAPH1	1729	WikiPathways	Regulation of actin cytoskeleton	Organismal systems	Cell motility
O60610	DIAPH1	1729	WikiPathways	G13 signaling pathway	Environmental information processing	Signal transduction
O60610	DIAPH1	1729	WikiPathways	AGE/RAGE pathway	Organismal systems	Immune system
O60662	KLHL41	10324	REACTOME	Adaptive Immune System	Organismal systems	Immune system
O60662	KLHL41	10324	REACTOME	Immune System	Organismal systems	Immune system
O60662	KLHL41	10324	REACTOME	Metabolism of proteins	Genetic information processing	Folding, sorting and degradation
O60662	KLHL41	10324	REACTOME	Post-translational protein modification	Genetic information processing	Folding, sorting and degradation
O60662	KLHL41	10324	REACTOME	Neddylation	Genetic information processing	Folding, sorting and degradation
O60662	KLHL41	10324	REACTOME	Antigen processing: Ubiquitination & Proteasome degradation	Organismal systems	Immune system
O60662	KLHL41	10324	REACTOME	Class I MHC mediated antigen processing & presentation	Organismal systems	Immune system
O60671	RAD1	5810	ACSN2	S PHASE CHECKPOINT	Cellular processes and organization	Cell growth and death
O60671	RAD1	5810	BioCarta	BIOCARTA ATRBRCA PATHWAY	Cellular processes and organization	Cell growth and death
O60671	RAD1	5810	KEGG	Cellular senescence	Cellular processes and organization	Cell growth and death
O60671	RAD1	5810	REACTOME	Cell Cycle	Cellular processes and organization	Cell growth and death
O60671	RAD1	5810	REACTOME	Activation of ATR in response to replication stress	Cellular processes and organization	Cell growth and death
O60671	RAD1	5810	REACTOME	Generic Transcription Pathway	Genetic information processing	Transcription
O60671	RAD1	5810	REACTOME	Transcriptional Regulation by TP53	Genetic information processing	Transcription
O60671	RAD1	5810	REACTOME	Regulation of TP53 Activity	Genetic information processing	Transcription
O60671	RAD1	5810	REACTOME	HDR through Homologous Recombination (HRR)	Genetic information processing	Replication and repair
O60671	RAD1	5810	REACTOME	DNA Double-Strand Break Repair	Genetic information processing	Replication and repair
O60671	RAD1	5810	REACTOME	Homology Directed Repair	Genetic information processing	Replication and repair
O60671	RAD1	5810	REACTOME	HDR through Homologous Recombination (HRR) or Single Strand Annealing (SSA)	Genetic information processing	Replication and repair
O60671	RAD1	5810	REACTOME	Processing of DNA double-strand break ends	Genetic information processing	Replication and repair
O60671	RAD1	5810	REACTOME	Regulation of TP53 Activity through Phosphorylation	Genetic information processing	Transcription
O60671	RAD1	5810	REACTOME	G2/M DNA damage checkpoint	Cellular processes and organization	Cell growth and death
O60671	RAD1	5810	REACTOME	G2/M Checkpoints	Cellular processes and organization	Cell growth and death
O60671	RAD1	5810	REACTOME	Cell Cycle Checkpoints	Cellular processes and organization	Cell growth and death
O60671	RAD1	5810	REACTOME	RNA Polymerase II Transcription	Genetic information processing	Transcription
O60671	RAD1	5810	REACTOME	DNA Repair	Genetic information processing	Replication and repair
O60671	RAD1	5810	REACTOME	Gene expression (Transcription)	Genetic information processing	Transcription
O60671	RAD1	5810	WikiPathways	DNA IR-damage and cellular response via ATR	Genetic information processing	Replication and repair
O60671	RAD1	5810	WikiPathways	DNA damage response	Cellular processes and organization	Cell growth and death
O60671	RAD1	5810	WikiPathways	miRNA regulation of DNA damage response	Cellular processes and organization	Cell growth and death
O60671	RAD1	5810	MetabolicAtlas	nucleotide metabolism	Metabolism	Nucleotide metabolism
O60684	KPNA6	23633	REACTOME	Assembly of the ORC complex at the origin of replication	Genetic information processing	Replication and repair
O60684	KPNA6	23633	REACTOME	Assembly of the pre-replicative complex	Genetic information processing	Replication and repair
O60684	KPNA6	23633	REACTOME	DNA Replication Pre-Initiation	Genetic information processing	Replication and repair
O60684	KPNA6	23633	REACTOME	DNA Replication	Genetic information processing	Replication and repair
O60684	KPNA6	23633	MetabolicAtlas	transport reactions	Environmental information processing	Membrane transport
O60739	EIF1B	10289	KEGG	RNA transport	Genetic information processing	Translation
O60760	HPGDS	27306	BioCarta	BIOCARTA EICOSANOID PATHWAY	Metabolism	Xenobiotics biodegradation and metabolism
O60760	HPGDS	27306	KEGG	Glutathione metabolism	Metabolism	Metabolism of amino acids and derivatives
O60760	HPGDS	27306	KEGG	Metabolism of xenobiotics by cytochrome P450	Metabolism	Xenobiotics biodegradation and metabolism
O60760	HPGDS	27306	KEGG	Drug metabolism - cytochrome P450	Metabolism	Xenobiotics biodegradation and metabolism
O60760	HPGDS	27306	KEGG	Arachidonic acid metabolism	Metabolism	Lipid metabolism
O60760	HPGDS	27306	REACTOME	Metabolism	Metabolism	Metabolism
O60760	HPGDS	27306	REACTOME	Phase II - Conjugation of compounds	Metabolism	Xenobiotics biodegradation and metabolism
O60760	HPGDS	27306	REACTOME	Glutathione conjugation	Metabolism	Metabolism of amino acids and derivatives
O60760	HPGDS	27306	REACTOME	Biological oxidations	Metabolism	Xenobiotics biodegradation and metabolism
O60760	HPGDS	27306	REACTOME	Arachidonic acid metabolism	Metabolism	Lipid metabolism
O60760	HPGDS	27306	REACTOME	Synthesis of Prostaglandins (PG) and Thromboxanes (TX)	Metabolism	Lipid metabolism
O60760	HPGDS	27306	REACTOME	Metabolism of lipids	Metabolism	Lipid metabolism
O60760	HPGDS	27306	REACTOME	Fatty acid metabolism	Metabolism	Lipid metabolism
O60760	HPGDS	27306	WikiPathways	Prostaglandin synthesis and regulation	Metabolism	Lipid metabolism
O60760	HPGDS	27306	WikiPathways	Aryl hydrocarbon receptor pathway	Metabolism	Xenobiotics biodegradation and metabolism
O60760	HPGDS	27306	MetabolicAtlas	arachidonic acid metabolism	Metabolism	Lipid metabolism
O60760	HPGDS	27306	MetabolicAtlas	eicosanoid metabolism	Metabolism	Xenobiotics biodegradation and metabolism
O60760	HPGDS	27306	MetabolicAtlas	estrogen metabolism	Metabolism	Lipid metabolism
O60760	HPGDS	27306	MetabolicAtlas	leukotriene metabolism	Metabolism	Lipid metabolism
O60760	HPGDS	27306	MetabolicAtlas	phenylalanine tyrosine and tryptophan biosynthesis	Metabolism	Metabolism of amino acids and derivatives
O60760	HPGDS	27306	MetabolicAtlas	prostaglandin biosynthesis	Metabolism	Lipid metabolism
O60763	USO1	8615	REACTOME	Golgi Cisternae Pericentriolar Stack Reorganization	Cellular processes and organization	Cell growth and death
O60763	USO1	8615	REACTOME	Cell Cycle	Cellular processes and organization	Cell growth and death
O60763	USO1	8615	REACTOME	ER to Golgi Anterograde Transport	Genetic information processing	Folding, sorting and degradation
O60763	USO1	8615	REACTOME	Membrane Trafficking	Cellular processes and organization	Transport and catabolism
O60763	USO1	8615	REACTOME	COPII-mediated vesicle transport	Genetic information processing	Folding, sorting and degradation
O60763	USO1	8615	REACTOME	Metabolism of proteins	Genetic information processing	Folding, sorting and degradation
O60763	USO1	8615	REACTOME	Asparagine N-linked glycosylation	Genetic information processing	Folding, sorting and degradation
O60763	USO1	8615	REACTOME	Vesicle-mediated transport	Cellular processes and organization	Transport and catabolism
O60763	USO1	8615	REACTOME	Post-translational protein modification	Genetic information processing	Folding, sorting and degradation
O60763	USO1	8615	REACTOME	COPI-mediated anterograde transport	Genetic information processing	Folding, sorting and degradation
O60763	USO1	8615	REACTOME	Mitotic Prophase	Cellular processes and organization	Cell growth and death
O60763	USO1	8615	REACTOME	M Phase	Cellular processes and organization	Cell growth and death
O60763	USO1	8615	REACTOME	Cell Cycle, Mitotic	Cellular processes and organization	Cell growth and death
O60763	USO1	8615	REACTOME	Transport to the Golgi and subsequent modification	Genetic information processing	Folding, sorting and degradation
O60880	SH2D1A	4068	KEGG	Natural killer cell mediated cytotoxicity	Organismal systems	Immune system
O60880	SH2D1A	4068	REACTOME	Adaptive Immune System	Organismal systems	Immune system
O60880	SH2D1A	4068	REACTOME	Immune System	Organismal systems	Immune system
O60880	SH2D1A	4068	REACTOME	Immunoregulatory interactions between a Lymphoid and a non-Lymphoid cell	Organismal systems	Immune system
O60880	SH2D1A	4068	WikiPathways	Modulators of TCR signaling and T cell activation	Organismal systems	Immune system
O60925	PFDN1	5201	REACTOME	Prefoldin mediated transfer of substrate to CCT/TriC	Genetic information processing	Folding, sorting and degradation
O60925	PFDN1	5201	REACTOME	Cooperation of Prefoldin and TriC/CCT in actin and tubulin folding	Genetic information processing	Folding, sorting and degradation
O60925	PFDN1	5201	REACTOME	Chaperonin-mediated protein folding	Genetic information processing	Folding, sorting and degradation
O60925	PFDN1	5201	REACTOME	Protein folding	Genetic information processing	Folding, sorting and degradation
O60925	PFDN1	5201	REACTOME	Metabolism of proteins	Genetic information processing	Folding, sorting and degradation
O60925	PFDN1	5201	WikiPathways	Cellular proteostasis	Genetic information processing	Replication and repair
O75030	MITF	4286	BioCarta	BIOCARTA MELANOCYTE PATHWAY	Organismal systems	Development and regeneration
O75030	MITF	4286	KEGG	Mitophagy - animal	Cellular processes and organization	Transport and catabolism
O75030	MITF	4286	KEGG	Osteoclast differentiation	Organismal systems	Development and regeneration
O75030	MITF	4286	KEGG	Melanogenesis	Organismal systems	Endocrine system
O75030	MITF	4286	REACTOME	SUMOylation	Genetic information processing	Folding, sorting and degradation
O75030	MITF	4286	REACTOME	SUMO E3 ligases SUMOylate target proteins	Genetic information processing	Folding, sorting and degradation
O75030	MITF	4286	REACTOME	SUMOylation of transcription factors	Genetic information processing	Folding, sorting and degradation
O75030	MITF	4286	REACTOME	Metabolism of proteins	Genetic information processing	Folding, sorting and degradation
O75030	MITF	4286	REACTOME	Post-translational protein modification	Genetic information processing	Folding, sorting and degradation
O75030	MITF	4286	WikiPathways	Neural crest differentiation	Organismal systems	Development and regeneration
O75030	MITF	4286	WikiPathways	GPR143 in melanocytes and retinal pigment epithelium cells	Organismal systems	Neuropsychiatric and neurodevelopmental disorders
O75030	MITF	4286	WikiPathways	Prostaglandin synthesis and regulation	Metabolism	Lipid metabolism
O75030	MITF	4286	WikiPathways	RANKL/RANK signaling pathway	Organismal systems	Development and regeneration
O75030	MITF	4286	WikiPathways	Kit receptor signaling pathway	Organismal systems	Immune system
O75044	SRGAP2	23380	KEGG	Axon guidance	Organismal systems	Development and regeneration
O75044	SRGAP2	23380	REACTOME	Developmental Biology	Organismal systems	Development and regeneration
O75044	SRGAP2	23380	REACTOME	Signal Transduction	Environmental information processing	Signal transduction
O75044	SRGAP2	23380	REACTOME	Signaling by Rho GTPases	Environmental information processing	Signal transduction
O75044	SRGAP2	23380	REACTOME	RHO GTPase Effectors	Environmental information processing	Signal transduction
O75044	SRGAP2	23380	REACTOME	Signaling by ROBO receptors	Organismal systems	Development and regeneration
O75044	SRGAP2	23380	REACTOME	Axon guidance	Organismal systems	Development and regeneration
O75044	SRGAP2	23380	REACTOME	Inactivation of CDC42 and RAC1	Organismal systems	Development and regeneration
O75044	SRGAP2	23380	REACTOME	RHO GTPases Activate Formins	Environmental information processing	Signal transduction
O75044	SRGAP2	23380	REACTOME	RHO GTPase cycle	Environmental information processing	Signal transduction
O75044	SRGAP2	23380	REACTOME	CDC42 GTPase cycle	Environmental information processing	Signal transduction
O75044	SRGAP2	23380	REACTOME	RAC1 GTPase cycle	Environmental information processing	Signal transduction
O75044	SRGAP2	23380	REACTOME	RHOQ GTPase cycle	Environmental information processing	Signal transduction
O75044	SRGAP2	23380	REACTOME	RHOU GTPase cycle	Environmental information processing	Signal transduction
O75044	SRGAP2	23380	REACTOME	RAC3 GTPase cycle	Environmental information processing	Signal transduction
O75044	SRGAP2	23380	REACTOME	RHOF GTPase cycle	Environmental information processing	Signal transduction
O75044	SRGAP2	23380	REACTOME	Nervous system development	Organismal systems	Development and regeneration
O75044	SRGAP2	23380	REACTOME	Signaling by Rho GTPases, Miro GTPases and RHOBTB3	Environmental information processing	Signal transduction
O75208	COQ9	57017	REACTOME	Metabolism	Metabolism	Metabolism
O75208	COQ9	57017	REACTOME	Metabolism of vitamins and cofactors	Metabolism	Metabolism of cofactors and vitamins
O75208	COQ9	57017	REACTOME	Metabolism of cofactors	Metabolism	Metabolism of cofactors and vitamins
O75317	USP12	219333	REACTOME	Metabolism of proteins	Genetic information processing	Folding, sorting and degradation
O75317	USP12	219333	REACTOME	Deubiquitination	Genetic information processing	Folding, sorting and degradation
O75317	USP12	219333	REACTOME	Ub-specific processing proteases	Genetic information processing	Folding, sorting and degradation
O75317	USP12	219333	REACTOME	Post-translational protein modification	Genetic information processing	Folding, sorting and degradation
O75339	CILP	8483	REACTOME	Signal Transduction	Environmental information processing	Signal transduction
O75339	CILP	8483	REACTOME	Signaling by Type 1 Insulin-like Growth Factor 1 Receptor (IGF1R)	Environmental information processing	Signal transduction
O75339	CILP	8483	REACTOME	Signaling by Receptor Tyrosine Kinases	Environmental information processing	Signal transduction
O75475	PSIP1	11168	REACTOME	Epigenetic regulation of gene expression	Genetic information processing	Transcription
O75475	PSIP1	11168	REACTOME	Gene expression (Transcription)	Genetic information processing	Transcription
O75475	PSIP1	11168	REACTOME	Formation of WDR5-containing histone-modifying complexes	Genetic information processing	Transcription
O75493	CA11	770	WikiPathways	IL-18 signaling pathway	Organismal systems	Immune system
O75663	TIPRL	261726	WikiPathways	Ciliary landscape	Cellular processes and organization	Transport and catabolism
O75822	EIF3J	8669	ACSN2	PI3K AKT MTOR	Environmental information processing	Signal transduction
O75822	EIF3J	8669	KEGG	RNA transport	Genetic information processing	Translation
O75822	EIF3J	8669	REACTOME	L13a-mediated translational silencing of Ceruloplasmin expression	Genetic information processing	Translation
O75822	EIF3J	8669	REACTOME	Metabolism of proteins	Genetic information processing	Folding, sorting and degradation
O75822	EIF3J	8669	REACTOME	Eukaryotic Translation Initiation	Genetic information processing	Translation
O75822	EIF3J	8669	REACTOME	Translation initiation complex formation	Genetic information processing	Translation
O75822	EIF3J	8669	REACTOME	Activation of the mRNA upon binding of the cap-binding complex and eIFs, and subsequent binding to 43S	Genetic information processing	Translation
O75822	EIF3J	8669	REACTOME	Formation of a pool of free 40S subunits	Genetic information processing	Translation
O75822	EIF3J	8669	REACTOME	Formation of the ternary complex, and subsequently, the 43S complex	Genetic information processing	Translation
O75822	EIF3J	8669	REACTOME	Ribosomal scanning and start codon recognition	Genetic information processing	Translation
O75822	EIF3J	8669	REACTOME	GTP hydrolysis and joining of the 60S ribosomal subunit	Genetic information processing	Translation
O75822	EIF3J	8669	REACTOME	Cap-dependent Translation Initiation	Genetic information processing	Translation
O75822	EIF3J	8669	REACTOME	Translation	Genetic information processing	Translation
O75822	EIF3J	8669	WikiPathways	Translation factors	Genetic information processing	Translation
O75874	IDH1	3417	ACSN2	FATTY ACID BIOSYNTHESIS	Metabolism	Lipid metabolism
O75874	IDH1	3417	ACSN2	MITOCHONDRIAL METABOLISM	Metabolism	Energy metabolism
O75874	IDH1	3417	KEGG	Citrate cycle (TCA cycle)	Metabolism	Carbohydrate metabolism
O75874	IDH1	3417	KEGG	Glutathione metabolism	Metabolism	Metabolism of amino acids and derivatives
O75874	IDH1	3417	KEGG	Peroxisome	Cellular processes and organization	Transport and catabolism
O75874	IDH1	3417	REACTOME	Metabolism	Metabolism	Metabolism
O75874	IDH1	3417	REACTOME	Innate Immune System	Organismal systems	Immune system
O75874	IDH1	3417	REACTOME	Immune System	Organismal systems	Immune system
O75874	IDH1	3417	REACTOME	Metabolism of vitamins and cofactors	Metabolism	Metabolism of cofactors and vitamins
O75874	IDH1	3417	REACTOME	Cellular responses to stress	Cellular processes and organization	Cellular response to stimuli
O75874	IDH1	3417	REACTOME	Neutrophil degranulation	Organismal systems	Immune system
O75874	IDH1	3417	REACTOME	Cellular responses to stimuli	Cellular processes and organization	Cellular response to stimuli
O75874	IDH1	3417	REACTOME	Metabolism of cofactors	Metabolism	Metabolism of cofactors and vitamins
O75874	IDH1	3417	REACTOME	Peroxisomal protein import	Genetic information processing	Folding, sorting and degradation
O75874	IDH1	3417	REACTOME	Protein localization	Genetic information processing	Folding, sorting and degradation
O75874	IDH1	3417	REACTOME	Cellular response to chemical stress	Cellular processes and organization	Cellular response to stimuli
O75874	IDH1	3417	REACTOME	KEAP1-NFE2L2 pathway	Cellular processes and organization	Cellular response to stimuli
O75874	IDH1	3417	REACTOME	Nuclear events mediated by NFE2L2	Cellular processes and organization	Cellular response to stimuli
O75874	IDH1	3417	WikiPathways	Glutathione metabolism	Metabolism	Metabolism of amino acids and derivatives
O75874	IDH1	3417	WikiPathways	Amino acid metabolism	Metabolism	Metabolism of amino acids and derivatives
O75874	IDH1	3417	PathBank	Warburg Effect	Metabolism	Carbohydrate metabolism
O75874	IDH1	3417	MetabolicAtlas	nicotinate and nicotinamide metabolism	Metabolism	Metabolism of cofactors and vitamins
O75874	IDH1	3417	MetabolicAtlas	tricarboxylic acid cycle and glyoxylate dicarboxylate metabolism	Metabolism	Carbohydrate metabolism
O75940	SMNDC1	10285	KEGG	Spliceosome	Genetic information processing	Transcription
O75940	SMNDC1	10285	REACTOME	mRNA Splicing - Major Pathway	Genetic information processing	Transcription
O75940	SMNDC1	10285	REACTOME	mRNA Splicing	Genetic information processing	Transcription
O75940	SMNDC1	10285	REACTOME	Processing of Capped Intron-Containing Pre-mRNA	Genetic information processing	Transcription
O75940	SMNDC1	10285	REACTOME	Metabolism of RNA	Genetic information processing	Folding, sorting and degradation
O76003	GLRX3	10539	REACTOME	Transport of small molecules	Environmental information processing	Membrane transport
O76003	GLRX3	10539	REACTOME	Iron uptake and transport	Environmental information processing	Membrane transport
O76071	CIAO1	9391	REACTOME	Metabolism	Metabolism	Metabolism
O76071	CIAO1	9391	REACTOME	Cytosolic iron-sulfur cluster assembly	Metabolism	Energy metabolism
O76074	PDE5A	8654	KEGG	Purine metabolism	Metabolism	Nucleotide metabolism
O76074	PDE5A	8654	KEGG	cGMP-PKG signaling pathway	Environmental information processing	Signal transduction
O76074	PDE5A	8654	REACTOME	Hemostasis	Organismal systems	Immune system
O76074	PDE5A	8654	REACTOME	Signal Transduction	Environmental information processing	Signal transduction
O76074	PDE5A	8654	REACTOME	Signaling by Rho GTPases	Environmental information processing	Signal transduction
O76074	PDE5A	8654	REACTOME	Nitric oxide stimulates guanylate cyclase	Organismal systems	Immune system
O76074	PDE5A	8654	REACTOME	Muscle contraction	Organismal systems	Muscular and bone system
O76074	PDE5A	8654	REACTOME	Platelet homeostasis	Organismal systems	Immune system
O76074	PDE5A	8654	REACTOME	cGMP effects	Organismal systems	Immune system
O76074	PDE5A	8654	REACTOME	Smooth Muscle Contraction	Organismal systems	Muscular and bone system
O76074	PDE5A	8654	REACTOME	RHO GTPase cycle	Environmental information processing	Signal transduction
O76074	PDE5A	8654	REACTOME	RHOBTB1 GTPase cycle	Environmental information processing	Signal transduction
O76074	PDE5A	8654	REACTOME	RHOBTB GTPase Cycle	Environmental information processing	Signal transduction
O76074	PDE5A	8654	REACTOME	Signaling by Rho GTPases, Miro GTPases and RHOBTB3	Environmental information processing	Signal transduction
O76074	PDE5A	8654	WikiPathways	Phosphodiesterases in neuronal function	Organismal systems	Nervous system
O76074	PDE5A	8654	MetabolicAtlas	nucleotide metabolism	Metabolism	Nucleotide metabolism
O76074	PDE5A	8654	MetabolicAtlas	purine metabolism	Metabolism	Nucleotide metabolism
O94903	PLPBP	11212	MetabolicAtlas	alanine aspartate and glutamate metabolism	Metabolism	Metabolism of amino acids and derivatives
O94966	USP19	10869	REACTOME	Metabolism of proteins	Genetic information processing	Folding, sorting and degradation
O94966	USP19	10869	REACTOME	Deubiquitination	Genetic information processing	Folding, sorting and degradation
O94966	USP19	10869	REACTOME	Ub-specific processing proteases	Genetic information processing	Folding, sorting and degradation
O94966	USP19	10869	REACTOME	Post-translational protein modification	Genetic information processing	Folding, sorting and degradation
O94973	AP2A2	161	ACSN2	WNT NON CANONICAL	Environmental information processing	Signal transduction
O94973	AP2A2	161	KEGG	Endocrine and other factor-regulated calcium reabsorption	Organismal systems	Excretory system
O94973	AP2A2	161	KEGG	Endocytosis	Cellular processes and organization	Transport and catabolism
O94973	AP2A2	161	KEGG	Synaptic vesicle cycle	Organismal systems	Nervous system
O94973	AP2A2	161	REACTOME	Neurotransmitter receptors and postsynaptic signal transmission	Organismal systems	Nervous system
O94973	AP2A2	161	REACTOME	Transmission across Chemical Synapses	Organismal systems	Nervous system
O94973	AP2A2	161	REACTOME	Neuronal System	Organismal systems	Nervous system
O94973	AP2A2	161	REACTOME	Trafficking of AMPA receptors	Organismal systems	Nervous system
O94973	AP2A2	161	REACTOME	Glutamate binding, activation of AMPA receptors and synaptic plasticity	Organismal systems	Nervous system
O94973	AP2A2	161	REACTOME	Trafficking of GluR2-containing AMPA receptors	Organismal systems	Nervous system
O94973	AP2A2	161	REACTOME	Developmental Biology	Organismal systems	Development and regeneration
O94973	AP2A2	161	REACTOME	Adaptive Immune System	Organismal systems	Immune system
O94973	AP2A2	161	REACTOME	Signal Transduction	Environmental information processing	Signal transduction
O94973	AP2A2	161	REACTOME	Signaling by NTRKs	Environmental information processing	Signal transduction
O94973	AP2A2	161	REACTOME	Innate Immune System	Organismal systems	Immune system
O94973	AP2A2	161	REACTOME	Immune System	Organismal systems	Immune system
O94973	AP2A2	161	REACTOME	Plasma lipoprotein assembly, remodeling, and clearance	Environmental information processing	Membrane transport
O94973	AP2A2	161	REACTOME	Retrograde neurotrophin signalling	Environmental information processing	Signal transduction
O94973	AP2A2	161	REACTOME	Signaling by NTRK1 (TRKA)	Environmental information processing	Signal transduction
O94973	AP2A2	161	REACTOME	Signaling by WNT	Environmental information processing	Signal transduction
O94973	AP2A2	161	REACTOME	Membrane Trafficking	Cellular processes and organization	Transport and catabolism
O94973	AP2A2	161	REACTOME	MHC class II antigen presentation	Organismal systems	Immune system
O94973	AP2A2	161	REACTOME	EPH-Ephrin signaling	Organismal systems	Development and regeneration
O94973	AP2A2	161	REACTOME	L1CAM interactions	Organismal systems	Development and regeneration
O94973	AP2A2	161	REACTOME	Transport of small molecules	Environmental information processing	Membrane transport
O94973	AP2A2	161	REACTOME	Beta-catenin independent WNT signaling	Environmental information processing	Signal transduction
O94973	AP2A2	161	REACTOME	EPH-ephrin mediated repulsion of cells	Organismal systems	Development and regeneration
O94973	AP2A2	161	REACTOME	PCP/CE pathway	Environmental information processing	Signal transduction
O94973	AP2A2	161	REACTOME	Axon guidance	Organismal systems	Development and regeneration
O94973	AP2A2	161	REACTOME	Recycling pathway of L1	Organismal systems	Development and regeneration
O94973	AP2A2	161	REACTOME	WNT5A-dependent internalization of FZD4	Environmental information processing	Signal transduction
O94973	AP2A2	161	REACTOME	WNT5A-dependent internalization of FZD2, FZD5 and ROR2	Environmental information processing	Signal transduction
O94973	AP2A2	161	REACTOME	Vesicle-mediated transport	Cellular processes and organization	Transport and catabolism
O94973	AP2A2	161	REACTOME	Neutrophil degranulation	Organismal systems	Immune system
O94973	AP2A2	161	REACTOME	Cargo recognition for clathrin-mediated endocytosis	Cellular processes and organization	Transport and catabolism
O94973	AP2A2	161	REACTOME	Clathrin-mediated endocytosis	Cellular processes and organization	Transport and catabolism
O94973	AP2A2	161	REACTOME	VLDLR internalisation and degradation	Environmental information processing	Membrane transport
O94973	AP2A2	161	REACTOME	LDL clearance	Environmental information processing	Membrane transport
O94973	AP2A2	161	REACTOME	Plasma lipoprotein clearance	Environmental information processing	Membrane transport
O94973	AP2A2	161	REACTOME	Signaling by Receptor Tyrosine Kinases	Environmental information processing	Signal transduction
O94973	AP2A2	161	REACTOME	Nervous system development	Organismal systems	Development and regeneration
O94973	AP2A2	161	WikiPathways	GABA receptor signaling	Organismal systems	Nervous system
O94973	AP2A2	161	WikiPathways	Fatty Acids and Lipoproteins Transport in Hepatocytes	Organismal systems	Digestive system
O94973	AP2A2	161	WikiPathways	mBDNF and proBDNF regulation of GABA neurotransmission	Organismal systems	Nervous system
O94973	AP2A2	161	WikiPathways	Synaptic vesicle pathway	Organismal systems	Nervous system
O94992	HEXIM1	10614	WikiPathways	Initiation of transcription and translation elongation at the HIV-1 LTR	Genetic information processing	Translation
O95149	SNUPN	10073	KEGG	RNA transport	Genetic information processing	Translation
O95149	SNUPN	10073	REACTOME	snRNP Assembly	Genetic information processing	Folding, sorting and degradation
O95149	SNUPN	10073	REACTOME	Metabolism of non-coding RNA	Genetic information processing	Folding, sorting and degradation
O95149	SNUPN	10073	REACTOME	Metabolism of RNA	Genetic information processing	Folding, sorting and degradation
O95166	GABARAP	11337	BioCarta	BIOCARTA GABA PATHWAY	Organismal systems	Nervous system
O95166	GABARAP	11337	KEGG	Autophagy - animal	Cellular processes and organization	Transport and catabolism
O95166	GABARAP	11337	KEGG	FoxO signaling pathway	Environmental information processing	Signal transduction
O95166	GABARAP	11337	KEGG	Autophagy - other	Cellular processes and organization	Transport and catabolism
O95166	GABARAP	11337	KEGG	Mitophagy - animal	Cellular processes and organization	Transport and catabolism
O95166	GABARAP	11337	KEGG	GABAergic synapse	Organismal systems	Nervous system
O95166	GABARAP	11337	KEGG	NOD-like receptor signaling pathway	Organismal systems	Immune system
O95166	GABARAP	11337	KEGG	Apelin signaling pathway	Environmental information processing	Signal transduction
O95166	GABARAP	11337	REACTOME	Macroautophagy	Cellular processes and organization	Transport and catabolism
O95166	GABARAP	11337	REACTOME	Membrane Trafficking	Cellular processes and organization	Transport and catabolism
O95166	GABARAP	11337	REACTOME	Vesicle-mediated transport	Cellular processes and organization	Transport and catabolism
O95166	GABARAP	11337	REACTOME	TBC/RABGAPs	Cellular processes and organization	Transport and catabolism
O95166	GABARAP	11337	REACTOME	Rab regulation of trafficking	Cellular processes and organization	Transport and catabolism
O95166	GABARAP	11337	REACTOME	Autophagy	Cellular processes and organization	Transport and catabolism
O95166	GABARAP	11337	SIGNOR 3.0	Autophagy	Cellular processes and organization	Transport and catabolism
O95166	GABARAP	11337	SIGNOR 3.0	GABAergic synapse	Organismal systems	Nervous system
O95198	KLHL2	11275	ACSN2	WNT CANONICAL	Environmental information processing	Signal transduction
O95198	KLHL2	11275	REACTOME	Adaptive Immune System	Organismal systems	Immune system
O95198	KLHL2	11275	REACTOME	Immune System	Organismal systems	Immune system
O95198	KLHL2	11275	REACTOME	Metabolism of proteins	Genetic information processing	Folding, sorting and degradation
O95198	KLHL2	11275	REACTOME	Post-translational protein modification	Genetic information processing	Folding, sorting and degradation
O95198	KLHL2	11275	REACTOME	Neddylation	Genetic information processing	Folding, sorting and degradation
O95198	KLHL2	11275	REACTOME	Antigen processing: Ubiquitination & Proteasome degradation	Organismal systems	Immune system
O95198	KLHL2	11275	REACTOME	Class I MHC mediated antigen processing & presentation	Organismal systems	Immune system
O95206	PCDH8	5100	Panther_Pathway	Cadherin signaling pathway	Cellular processes and organization	Cellular community
O95206	PCDH8	5100	Panther_Pathway	Wnt signaling pathway	Environmental information processing	Signal transduction
O95219	SNX4	8723	KEGG	Endocytosis	Cellular processes and organization	Transport and catabolism
O95336	PGLS	25796	ACSN2	GLUCOSE METABOLISM	Metabolism	Carbohydrate metabolism
O95336	PGLS	25796	ACSN2	MITOCHONDRIAL METABOLISM	Metabolism	Energy metabolism
O95336	PGLS	25796	HumanCyc	pentose phosphate pathway (oxidative branch)	Metabolism	Carbohydrate metabolism
O95336	PGLS	25796	HumanCyc	pentose phosphate pathway	Metabolism	Carbohydrate metabolism
O95336	PGLS	25796	KEGG	Pentose phosphate pathway	Metabolism	Carbohydrate metabolism
O95336	PGLS	25796	REACTOME	Metabolism	Metabolism	Metabolism
O95336	PGLS	25796	REACTOME	Pentose phosphate pathway	Metabolism	Carbohydrate metabolism
O95336	PGLS	25796	REACTOME	Metabolism of carbohydrates	Metabolism	Carbohydrate metabolism
O95336	PGLS	25796	SIGNOR 3.0	Pentose phosphate pathway	Metabolism	Carbohydrate metabolism
O95336	PGLS	25796	WikiPathways	Pentose phosphate metabolism	Metabolism	Carbohydrate metabolism
O95336	PGLS	25796	WikiPathways	Pentose phosphate pathway in senescent cells	Organismal systems	Immune system
O95336	PGLS	25796	PathBank	Pentose Phosphate Pathway	Metabolism	Carbohydrate metabolism
O95336	PGLS	25796	PathBank	Warburg Effect	Metabolism	Carbohydrate metabolism
[truncated: 16,851 more rows]

## Sheet: 9_Male_matrix
PsA Males vs. Control Males
Generated at 2024-04-27 15:53:48
by pathDip published at January 28, 2024, version 5.0.32.4 (Database version 5.0.31.0)
INPUT:
Current selection:	Human
IDs:	A0AVT1, A2RUC4, A4D161, A6NDG6, A6NIH7, O00170, O00231, O00233, O00422, O00442, O00548, O00559, O00764, O14602, O14737, O14770, O14818, O14896, O14979, O15247, O15263, O15264, O15305, O15347, O15391, O15400, O15527, O43182, O43237, O43320, O43323, O43399, O43447, O43488, O43583, O43633, O43681, O43739, O43765, O43768, O43776, O43805, O43813, O43865, O60238, O60256, O60551, O60610, O60671, O60684,…
Data type:	Literature curated (core) pathway memberships
Protein interaction set:	n/a
Minimum confidence level for predicted associations:	n/a
Pathway sources:	ACSN2, BioCarta, HumanCyc, KEGG, Panther_Pathway, PathBank, PharmGKB, REACTOME, MetabolicAtlas, SIGNOR 3.0, UniProt_Pathways, WikiPathways
Pathway types:	Cellular processes and organization, Environmental information processing, Genetic information processing, Metabolism, Organismal systems
q(FDR:BH):	< 0.01
RESULTS:
Counts and extended list of input IDs present in different pathDIP components
Data component	Literature curated (core) pathway memberships	Extended pathway associations. Protein interaction set: Experimentally detected PPIs Minimum confidence level for predicted associations: 0.99	Extended pathway associations. Protein interaction set: Experimentally detected and computationally predicted PPIs (full IID) Minimum confidence level for predicted associations: 0.99
Total not found IDs	158	57	32
Not found IDs	A4D161, O00442, O14737, O14770, O15347, O15391, O43399, O43583, O43813, O43854, O60256, O75368, O75391, O75764, O75815, O76038, O76080, O95081, O95260, O95747, O95793, P0CAP2, P13797, P20073, P23435, P53672, P53999, P54821, P61960, P78358, P84090, P98179, Q12906, Q13151, Q14011, Q14558, Q14847, Q14C87, Q15560, Q17R31, Q3YEC7, Q4V328, Q53H82, Q5H9L2, Q5JXA9, Q5PRF9, Q5QJ74, Q5TDH0, Q5VWW1, Q63HQ2,…	A4D161, O75764, O76038, O95260, P23435, P53672, Q14C87, Q15560, Q17R31, Q5H9L2, Q5JXA9, Q5QJ74, Q5TDH0, Q5VWW1, Q63HQ2, Q6P1N9, Q6P5S2, Q6P6B7, Q6UX46, Q6UXD5, Q6UXP7, Q86U06, Q86Y30, Q8IUA0, Q8IUB2, Q8N8U2, Q8N9N8, Q8TAC1, Q8TB03, Q8TC57, Q8TF50, Q8TF65, Q8WUR7, Q8WWH5, Q8WZ82, Q96EK9, Q96F85, Q96FN9, Q9BPY3, Q9BQT9, Q9BSH5, Q9BTX7, Q9BWV2, Q9H0R4, Q9H114, Q9H190, Q9H446, Q9H4A5, Q9H8W4, Q9NP64,…	A4D161, O76038, O95260, P53672, Q14C87, Q17R31, Q5JXA9, Q6P5S2, Q6UX46, Q6UXD5, Q6UXP7, Q86Y30, Q8IUB2, Q8TAC1, Q8TB03, Q8TC57, Q8TF50, Q8WUR7, Q8WWH5, Q8WZ82, Q96BJ3, Q96FN9, Q9BPY3, Q9BSH5, Q9BTX7, Q9BWV2, Q9H0R4, Q9H446, Q9H4A5, Q9NWS6, Q9NYK6, Q9P016
Total found IDs	766	867	892
Found IDs	A0AVT1, A1Z1Q3, A2RUC4, A6NDG6, A6NIH7, O00170, O00231, O00233, O00292, O00422, O00462, O00548, O00559, O00764, O14602, O14818, O14896, O14979, O15143, O15247, O15263, O15264, O15305, O15400, O15527, O43181, O43182, O43237, O43320, O43323, O43396, O43447, O43488, O43633, O43681, O43739, O43765, O43768, O43776, O43805, O43865, O43915, O60238, O60486, O60551, O60610, O60662, O60671, O60684, O60739,…	A0AVT1, A1Z1Q3, A2RUC4, A6NDG6, A6NIH7, O00170, O00231, O00233, O00292, O00422, O00442, O00462, O00548, O00559, O00764, O14602, O14737, O14770, O14818, O14896, O14979, O15143, O15247, O15263, O15264, O15305, O15347, O15391, O15400, O15527, O43181, O43182, O43237, O43320, O43323, O43396, O43399, O43447, O43488, O43583, O43633, O43681, O43739, O43765, O43768, O43776, O43805, O43813, O43854, O43865,…	A0AVT1, A1Z1Q3, A2RUC4, A6NDG6, A6NIH7, O00170, O00231, O00233, O00292, O00422, O00442, O00462, O00548, O00559, O00764, O14602, O14737, O14770, O14818, O14896, O14979, O15143, O15247, O15263, O15264, O15305, O15347, O15391, O15400, O15527, O43181, O43182, O43237, O43320, O43323, O43396, O43399, O43447, O43488, O43583, O43633, O43681, O43739, O43765, O43768, O43776, O43805, O43813, O43854, O43865,…
Gene.Symbol	Number_of_Pathways	Total_Source_Databases	Immune System	Signal Transduction	Metabolism	Metabolism of proteins	Innate Immune System	Post-translational protein modification	Gene expression (Transcription)	Cytokine Signaling in Immune system	RNA Polymerase II Transcription	Developmental Biology	Cellular responses to stress	Cellular responses to stimuli	Generic Transcription Pathway	Metabolism of RNA	Adaptive Immune System	Signaling by Receptor Tyrosine Kinases	Neutrophil degranulation	Signaling by Interleukins	Axon guidance	VEGFA-VEGFR2 signaling	Vesicle-mediated transport	Cell Cycle	Signaling by Rho GTPases, Miro GTPases and RHOBTB3	Nervous system development	Signaling by Rho GTPases	Membrane Trafficking	EMT REGULATORS	Hemostasis	Cell Cycle, Mitotic	MITOCHONDRIAL METABOLISM	WNT NON CANONICAL	PI3K AKT MTOR	Apoptosis	MAPK family signaling cascades	Intracellular signaling by second messengers	APOPTOSIS2	PI3K-Akt signaling pathway	Programmed Cell Death	M Phase	RHO GTPase cycle	PIP3 activates AKT signaling	Endocytosis	MAPK signaling pathway	Transcriptional Regulation by TP53	Metabolism of lipids	Metabolism of carbohydrates	MAPK1/MAPK3 signaling
Source			REACTOME	REACTOME	REACTOME	REACTOME	REACTOME	REACTOME	REACTOME	REACTOME	REACTOME	REACTOME	REACTOME	REACTOME	REACTOME	REACTOME	REACTOME	REACTOME	REACTOME	REACTOME	REACTOME, KEGG, SIGNOR 3.0	WikiPathways	REACTOME	REACTOME	REACTOME	REACTOME	REACTOME	REACTOME	ACSN2	REACTOME	REACTOME	ACSN2	ACSN2	ACSN2	REACTOME, WikiPathways, KEGG	REACTOME	REACTOME	ACSN2	KEGG, WikiPathways	REACTOME	REACTOME	REACTOME	REACTOME	KEGG	KEGG, WikiPathways	REACTOME	REACTOME	REACTOME	REACTOME
Total			205	197	186	158	124	114	97	92	88	83	83	83	77	75	74	71	67	65	65	63	63	61	61	60	60	60	57	55	54	52	51	51	45	45	45	42	42	41	41	41	40	40	39	39	39	38	38
MAPK1	355	9	Y	Y			Y		Y	Y	Y	Y	Y	Y	Y			Y	Y	Y	Y	Y		Y	Y	Y	Y		Y	Y	Y		Y		Y	Y	Y	Y	Y	Y	Y		Y		Y				Y
MAPK3	350	9	Y	Y			Y		Y	Y	Y	Y	Y	Y	Y			Y		Y	Y	Y		Y	Y	Y	Y		Y	Y	Y		Y		Y	Y	Y	Y	Y	Y	Y		Y		Y				Y
RPS27A	348	3	Y	Y	Y	Y	Y	Y	Y	Y	Y	Y	Y	Y	Y	Y	Y	Y		Y	Y		Y	Y		Y		Y			Y				Y	Y	Y			Y	Y		Y			Y		Y	Y
UBC	328	4	Y	Y	Y	Y	Y	Y	Y	Y	Y	Y	Y	Y	Y	Y	Y	Y		Y	Y		Y	Y		Y		Y			Y				Y	Y	Y			Y	Y		Y			Y		Y	Y
UBB	323	4	Y	Y	Y	Y	Y	Y	Y	Y	Y	Y	Y	Y	Y	Y	Y	Y		Y	Y		Y	Y		Y		Y			Y				Y	Y	Y			Y	Y		Y			Y		Y	Y
AKT1	295	9	Y	Y	Y				Y	Y	Y	Y	Y	Y	Y	Y	Y	Y		Y		Y	Y	Y				Y	Y	Y	Y	Y	Y	Y	Y		Y	Y	Y	Y			Y		Y	Y
MAPK8	221	9	Y	Y			Y			Y		Y	Y	Y						Y	Y	Y				Y			Y			Y	Y		Y			Y		Y					Y
MAPK14	211	9	Y	Y			Y		Y	Y	Y	Y	Y	Y	Y	Y		Y	Y	Y	Y	Y			Y	Y	Y		Y	Y			Y					Y							Y	Y
RAC1	201	8	Y	Y			Y					Y					Y	Y	Y		Y	Y	Y		Y	Y	Y	Y	Y	Y			Y	Y		Y	Y		Y			Y	Y		Y
SRC	201	7	Y	Y			Y		Y	Y	Y	Y			Y		Y	Y			Y	Y	Y	Y	Y	Y	Y	Y		Y	Y					Y	Y					Y	Y	Y					Y
KRAS	189	9	Y	Y			Y		Y	Y	Y	Y			Y		Y	Y			Y					Y				Y				Y	Y	Y			Y						Y				Y
AKT2	188	7	Y	Y					Y	Y	Y	Y	Y	Y	Y		Y	Y					Y	Y				Y	Y		Y	Y	Y	Y	Y		Y	Y	Y	Y			Y		Y	Y
NRAS	186	8	Y	Y			Y			Y		Y					Y	Y	Y		Y					Y				Y				Y	Y	Y			Y						Y				Y
SHC1	178	8	Y	Y			Y			Y		Y	Y	Y				Y		Y	Y	Y				Y				Y		Y				Y													Y
PTPN11	147	7	Y	Y			Y		Y	Y	Y	Y			Y		Y	Y		Y	Y	Y				Y				Y						Y	Y						Y						Y
RHOA	147	8	Y	Y		Y	Y	Y				Y						Y	Y		Y	Y			Y	Y	Y		Y	Y		Y	Y					Y				Y		Y
STAT3	146	8	Y	Y		Y				Y		Y	Y	Y				Y		Y		Y							Y			Y			Y			Y		Y
PPP2R1A	144	5	Y	Y	Y		Y		Y	Y	Y				Y	Y	Y	Y		Y				Y	Y		Y			Y	Y		Y	Y		Y	Y		Y		Y		Y			Y		Y	Y
PSME2	144	3	Y	Y	Y	Y	Y	Y	Y	Y	Y	Y	Y	Y	Y	Y	Y			Y	Y			Y		Y					Y				Y	Y	Y			Y	Y		Y						Y
PSMA7	143	5	Y	Y	Y	Y	Y	Y	Y	Y	Y	Y	Y	Y	Y	Y	Y			Y	Y			Y		Y					Y				Y	Y	Y			Y	Y		Y						Y
PSMC3	143	4	Y	Y	Y	Y	Y	Y	Y	Y	Y	Y	Y	Y	Y	Y	Y		Y	Y	Y			Y		Y					Y				Y	Y	Y			Y	Y		Y						Y
PSMD11	143	3	Y	Y	Y	Y	Y	Y	Y	Y	Y	Y	Y	Y	Y	Y	Y		Y	Y	Y	Y		Y		Y					Y				Y	Y	Y			Y	Y		Y						Y
PSMA6	142	5	Y	Y	Y	Y	Y	Y	Y	Y	Y	Y	Y	Y	Y	Y	Y			Y	Y			Y		Y					Y				Y	Y	Y			Y	Y		Y						Y
PSMD9	141	3	Y	Y	Y	Y	Y	Y	Y	Y	Y	Y	Y	Y	Y	Y	Y			Y	Y			Y		Y					Y				Y	Y	Y			Y	Y		Y						Y
PSME1	141	3	Y	Y	Y	Y	Y	Y	Y	Y	Y	Y	Y	Y	Y	Y	Y			Y	Y			Y		Y					Y				Y	Y	Y			Y	Y		Y						Y
GSK3B	135	7		Y					Y		Y	Y	Y	Y	Y						Y	Y		Y		Y			Y		Y	Y	Y	Y			Y		Y				Y
MAPK9	135	7	Y				Y			Y			Y	Y						Y		Y							Y			Y	Y		Y			Y							Y
IKBKG	125	6	Y	Y		Y	Y	Y		Y							Y			Y														Y	Y				Y						Y
CDC42	120	8	Y	Y			Y			Y		Y					Y	Y		Y	Y	Y			Y	Y	Y		Y	Y						Y						Y		Y	Y
MAPK10	118	7	Y				Y			Y			Y	Y						Y									Y			Y	Y		Y			Y							Y
STAT1	116	8	Y	Y					Y	Y	Y				Y			Y		Y		Y							Y
HSP90AA1	113	6	Y	Y	Y		Y		Y	Y		Y	Y	Y				Y	Y	Y	Y	Y	Y	Y	Y	Y	Y				Y			Y				Y	Y	Y	Y	Y
PTEN	101	10	Y	Y	Y	Y		Y	Y		Y				Y		Y												Y				Y	Y			Y	Y	Y				Y			Y	Y
CAMK2A	96	7	Y	Y					Y	Y	Y		Y	Y	Y						Y												Y			Y	Y												Y
BCL2	95	8	Y	Y			Y			Y										Y		Y							Y					Y	Y			Y	Y	Y
CASP3	94	8	Y	Y						Y										Y									Y				Y	Y	Y			Y		Y					Y
CDK2	93	8		Y					Y		Y	Y	Y	Y	Y									Y					Y	Y	Y			Y					Y							Y
MAPK13	87	7	Y	Y			Y					Y						Y			Y					Y			Y				Y					Y							Y
VAV1	85	7	Y	Y			Y			Y							Y	Y		Y					Y		Y		Y	Y							Y					Y	Y
CAMK2B	82	5	Y	Y					Y	Y	Y		Y	Y	Y						Y												Y			Y	Y												Y
CAMK2D	82	5	Y	Y					Y	Y	Y		Y	Y	Y						Y												Y			Y	Y												Y
UBE2N	80	7	Y			Y	Y	Y		Y							Y			Y				Y									Y	Y
PLCG2	78	9	Y	Y	Y		Y			Y							Y				Y									Y
MAPKAPK2	77	7	Y	Y	Y		Y			Y			Y	Y		Y		Y		Y		Y																							Y		Y
BAD	76	8		Y																									Y			Y	Y	Y	Y		Y	Y	Y	Y			Y
BRAF	76	7		Y														Y																		Y									Y				Y
RPS6KA3	76	6	Y	Y			Y			Y		Y	Y	Y				Y		Y	Y					Y							Y	Y				Y							Y
LYN	75	8	Y	Y			Y			Y		Y					Y	Y		Y	Y			Y		Y				Y	Y
FGF8	71	5		Y														Y											Y							Y	Y		Y				Y		Y				Y
YWHAB	71	5	Y	Y					Y		Y				Y	Y	Y	Y					Y	Y	Y		Y	Y	Y				Y	Y	Y	Y		Y	Y	Y						Y			Y
RPS6KB1	69	8		Y																		Y												Y				Y	Y
PCNA	68	7				Y		Y	Y		Y				Y									Y							Y			Y												Y
YWHAZ	67	6	Y	Y					Y	Y	Y				Y	Y	Y			Y			Y	Y	Y		Y	Y	Y	Y			Y	Y	Y			Y	Y	Y						Y
CRK	64	9	Y	Y			Y			Y								Y		Y		Y							Y	Y															Y
HDAC2	64	6		Y		Y		Y	Y		Y	Y			Y			Y								Y			Y	Y			Y				Y						Y			Y
CBL	63	7	Y	Y						Y								Y		Y		Y	Y					Y						Y										Y
YWHAG	63	5		Y					Y		Y				Y								Y	Y	Y		Y	Y	Y		Y		Y	Y	Y			Y	Y	Y	Y					Y
FN1	62	5	Y	Y		Y		Y		Y								Y		Y		Y							Y	Y						Y			Y										Y
CYCS	60	7			Y				Y		Y		Y	Y	Y							Y										Y		Y	Y			Y		Y						Y
PPP1CC	60	5		Y	Y																			Y	Y		Y		Y		Y	Y				Y		Y			Y						Y		Y
PPP2R5A	60	5	Y	Y													Y							Y	Y		Y			Y	Y		Y	Y		Y	Y		Y		Y		Y						Y
RAC2	60	5	Y	Y			Y														Y				Y		Y			Y							Y					Y	Y		Y
SYK	60	8	Y	Y			Y			Y							Y			Y										Y									Y
EIF4E	59	8	Y	Y		Y				Y						Y						Y							Y					Y					Y
HSP90AB1	59	4	Y	Y	Y		Y					Y	Y	Y					Y		Y			Y	Y	Y	Y				Y			Y				Y	Y			Y
IFNG	59	7	Y						Y	Y	Y				Y					Y
INSR	58	7		Y														Y																			Y		Y				Y		Y
RPS14	57	4			Y	Y						Y	Y	Y		Y					Y					Y
RPS7	57	4			Y	Y						Y	Y	Y		Y					Y					Y
HMGB1	56	7	Y				Y			Y							Y		Y	Y		Y													Y					Y
RPS3	56	4			Y	Y						Y	Y	Y		Y					Y					Y
RPS3A	56	4			Y	Y						Y	Y	Y		Y					Y					Y
RPS4X	56	4			Y	Y						Y	Y	Y		Y					Y					Y
RPS5	56	4			Y	Y						Y	Y	Y		Y					Y					Y
UBE2I	56	6			Y	Y		Y	Y		Y				Y									Y							Y		Y	Y							Y						Y
PTGS2	55	7	Y		Y					Y										Y		Y																									Y
ARRB1	54	6		Y		Y		Y															Y					Y		Y			Y			Y								Y	Y				Y
CCNH	54	5							Y		Y				Y	Y								Y							Y															Y
FGF6	54	5		Y														Y											Y							Y	Y		Y				Y		Y				Y
UBE2E1	54	7	Y			Y		Y	Y	Y	Y		Y	Y	Y		Y							Y							Y		Y	Y							Y
FGF16	53	4		Y														Y											Y							Y	Y		Y				Y		Y				Y
RPL5	53	4			Y	Y						Y	Y	Y		Y					Y	Y				Y
SMAD2	53	7		Y		Y		Y	Y		Y	Y			Y														Y															Y
UBE2V1	53	5	Y				Y			Y							Y			Y
DYNLL2	51	4	Y	Y		Y		Y					Y	Y			Y						Y	Y	Y		Y	Y			Y				Y			Y		Y	Y
YWHAH	51	6		Y					Y		Y				Y								Y	Y	Y		Y	Y	Y				Y	Y	Y			Y	Y	Y						Y
MAPKAPK3	48	6	Y	Y			Y			Y			Y	Y				Y		Y																									Y
NUP35	48	3	Y		Y	Y		Y	Y	Y			Y	Y		Y								Y							Y										Y							Y
RBBP4	47	5		Y					Y		Y	Y	Y	Y	Y									Y							Y						Y						Y			Y
AGO1	45	3		Y					Y		Y		Y	Y	Y																					Y	Y						Y			Y
AP2A2	45	4	Y	Y			Y					Y					Y	Y	Y		Y		Y			Y		Y					Y											Y
CHEK2	44	7							Y		Y				Y									Y																						Y
CLTA	44	4	Y	Y								Y					Y	Y			Y		Y			Y		Y																Y
PRKCI	44	6		Y																		Y							Y				Y	Y										Y
AGO3	43	2		Y					Y		Y		Y	Y	Y																					Y	Y						Y			Y
DNM2	43	5	Y	Y	Y		Y					Y					Y	Y			Y		Y			Y		Y	Y															Y
APOB	42	4	Y		Y	Y	Y	Y					Y	Y									Y					Y		Y
DYNC1LI2	42	3	Y	Y		Y		Y					Y	Y			Y						Y	Y	Y		Y	Y			Y										Y
AREG	41	5		Y		Y		Y										Y					Y					Y								Y	Y		Y				Y		Y				Y
TNRC6B	41	2		Y					Y		Y		Y	Y	Y																					Y	Y						Y			Y
FGF7	40	5		Y														Y											Y							Y	Y		Y				Y		Y				Y
C3	39	7	Y	Y		Y	Y	Y									Y		Y
KAT2A	39	4		Y		Y		Y	Y		Y	Y			Y
VCP	39	3	Y	Y		Y	Y	Y					Y	Y					Y						Y		Y															Y
AGO2	38	3		Y					Y		Y				Y																					Y	Y						Y			Y
PML	38	6	Y	Y		Y		Y	Y	Y	Y	Y			Y																		Y	Y			Y						Y	Y		Y
EIF4G1	37	5	Y	Y		Y				Y		Y				Y					Y	Y				Y								Y
HSPA1A	37	6	Y				Y						Y	Y		Y			Y			Y											Y					Y						Y	Y
IL2RG	37	5	Y	Y						Y								Y		Y																Y			Y					Y					Y
THBS1	37	6		Y		Y		Y	Y		Y				Y			Y												Y									Y
F2	36	6	Y	Y		Y	Y	Y																						Y			Y
GPI	36	9	Y		Y		Y		Y		Y				Y				Y													Y														Y		Y
GSK3A	36	6		Y									Y	Y																		Y	Y				Y						Y
NGFR	36	5		Y																																			Y						Y
SPHK1	36	8		Y	Y	Y												Y														Y															Y
IRF3	35	7	Y				Y			Y																									Y
BMP4	34	6				Y		Y				Y
RPS6KA6	34	5										Y									Y					Y							Y	Y				Y							Y
VIM	34	3	Y	Y						Y										Y					Y		Y		Y						Y					Y		Y
AHCYL1	33	4	Y	Y	Y		Y										Y	Y																			Y
EIF2S1	33	7				Y							Y	Y																					Y
GTF2F2	33	4		Y					Y		Y				Y	Y		Y																												Y
LDHA	33	8			Y																	Y										Y
STAT6	33	8	Y	Y			Y			Y								Y		Y		Y							Y
TXNRD1	33	6			Y				Y		Y		Y	Y	Y																															Y	Y
ACOX1	32	5			Y																																										Y
C5	32	7	Y	Y			Y
DLL1	32	7		Y					Y		Y	Y			Y														Y
GRK2	32	5		Y																			Y					Y									Y							Y
RANGAP1	32	4		Y		Y		Y																Y	Y		Y				Y										Y
SOD1	32	9	Y							Y			Y	Y						Y										Y
AKR1C3	31	5		Y	Y																																										Y
ALDOA	31	8	Y		Y		Y												Y			Y								Y		Y																Y
CAT	31	7	Y				Y		Y		Y		Y	Y	Y				Y
FASN	31	6		Y	Y																											Y															Y
HK2	31	7			Y																											Y						Y										Y
HMGCS1	31	7			Y																																										Y
[truncated: 628 more rows]
[truncated: 1,988 more columns]

## Sheet: 10_Female_pathways
PsA Females vs. Control Females
[truncated: 3,811 more rows]

## Sheet: 11_Female_matrix
PsA Females vs. Control Females
[truncated: 207 more rows]
[truncated: 818 more columns]
