# Supplementary material for: Sex differences in serum proteomic profiles in psoriatic arthritis
Source: Rheumatology (Oxford). 2025 Jun 25;64(11):5911–20. doi: 10.1093/rheumatology/keaf311 (PMC12596077; doi:10.1093/rheumatology/keaf311)
Supplement: keaf311_Supplementary_Data [file keaf311_supplementary_data.zip › keaf311_Supplementary_Data/rhe-24-2917-File005.xlsx]

## Sheet: Interaction
Pathway	symbol1	symbol2	Group_1	Group_2	Male_1	Female_1	Both_1	Male_2	Female_2	Both_2
JAK	EIF1AY	EGFR	Data_PSA	Literature	Yes	No	Male	No	No	None
JAK	PAK4	EGFR	Data_PSA	Literature	No	No	None	No	No	None
JAK	CLIC1	MYC	Data_PSA	Literature	No	No	None	No	No	None
JAK	PAK4	HRAS	Data_PSA	Literature	No	No	None	No	No	None
JAK	PAK4	RAF1	Data_PSA	Literature	No	No	None	No	No	None
JAK	IGF2	PDGFA	Data_PSA	Literature	No	No	None	No	No	None
JAK	EGFR	PRKCB	Literature	Data_PSA	No	No	None	No	No	None
JAK	RAF1	PRKCB	Literature	Data_PSA	No	No	None	No	No	None
JAK	JAK2	PRKCB	Literature	Data_PSA	No	No	None	No	No	None
JAK	HRAS	PRKCB	Literature	Data_PSA	No	No	None	No	No	None
JAK	IL4	KLK3	Literature	Data_PSA	No	No	None	No	No	None
JAK	PDGFB	KLK3	Literature	Data_PSA	No	No	None	No	No	None
JAK	JAK2	LYN	Literature	Data_PSA	No	No	None	Yes	No	Male
JAK	EGFR	LYN	Literature	Data_PSA	No	No	None	Yes	No	Male
JAK	HRAS	LYN	Literature	Data_PSA	No	No	None	Yes	No	Male
JAK	PIK3R2	LYN	Literature	Data_PSA	No	No	None	Yes	No	Male
JAK	SOCS1	LYN	Literature	Data_PSA	No	No	None	Yes	No	Male
JAK	SOCS3	LYN	Literature	Data_PSA	No	No	None	Yes	No	Male
JAK	SOCS5	LYN	Literature	Data_PSA	No	No	None	Yes	No	Male
JAK	RAF1	LYN	Literature	Data_PSA	No	No	None	Yes	No	Male
JAK	SOCS2	LYN	Literature	Data_PSA	No	No	None	Yes	No	Male
JAK	SOCS6	LYN	Literature	Data_PSA	No	No	None	Yes	No	Male
JAK	EGF	LYN	Literature	Data_PSA	No	No	None	Yes	No	Male
JAK	IL6	LYN	Literature	Data_PSA	No	No	None	Yes	No	Male
JAK	LYN	PTPRC	Data_PSA	Literature	Yes	No	Male	No	No	None
JAK	PRKCB	PTPRC	Data_PSA	Literature	No	No	None	No	No	None
JAK	LYN	IL6R	Data_PSA	Literature	Yes	No	Male	No	No	None
JAK	LYN	PDGFRB	Data_PSA	Literature	Yes	No	Male	No	No	None
JAK	LYN	BCL2	Data_PSA	Literature	Yes	No	Male	Yes	Yes	Both
JAK	MYC	HSPD1	Literature	Data_PSA	No	No	None	No	No	None
JAK	RAF1	HSPD1	Literature	Data_PSA	No	No	None	No	No	None
JAK	EGFR	HSPD1	Literature	Data_PSA	No	No	None	No	No	None
JAK	HRAS	HSPD1	Literature	Data_PSA	No	No	None	No	No	None
JAK	LYN	GHR	Data_PSA	Literature	Yes	No	Male	No	No	None
JAK	IGF2	GHR	Data_PSA	Literature	No	No	None	No	No	None
JAK	MYC	PYGB	Literature	Data_PSA	No	No	None	Yes	No	Male
JAK	LYN	PIM1	Data_PSA	Literature	Yes	No	Male	No	No	None
JAK	PAK4	PIM1	Data_PSA	Literature	No	No	None	No	No	None
JAK	EGFR	SRC	Literature	Data_PSA	No	No	None	Yes	No	Male
JAK	RAF1	SRC	Literature	Data_PSA	No	No	None	Yes	No	Male
JAK	PDGFRB	SRC	Literature	Data_PSA	No	No	None	Yes	No	Male
JAK	JAK2	SRC	Literature	Data_PSA	No	No	None	Yes	No	Male
JAK	PTPRC	SRC	Literature	Data_PSA	No	No	None	Yes	No	Male
JAK	HRAS	SRC	Literature	Data_PSA	No	No	None	Yes	No	Male
JAK	PIK3R2	SRC	Literature	Data_PSA	No	No	None	Yes	No	Male
JAK	IL6R	SRC	Literature	Data_PSA	No	No	None	Yes	No	Male
JAK	GHR	SRC	Literature	Data_PSA	No	No	None	Yes	No	Male
JAK	PIM1	SRC	Literature	Data_PSA	No	No	None	Yes	No	Male
JAK	PIAS1	SRC	Literature	Data_PSA	No	No	None	Yes	No	Male
JAK	SOCS1	SRC	Literature	Data_PSA	No	No	None	Yes	No	Male
JAK	MYC	SRC	Literature	Data_PSA	No	No	None	Yes	No	Male
JAK	STAM2	SRC	Literature	Data_PSA	No	No	None	Yes	No	Male
JAK	SOCS5	SRC	Literature	Data_PSA	No	No	None	Yes	No	Male
JAK	BCL2	SRC	Literature	Data_PSA	Yes	Yes	Both	Yes	No	Male
JAK	SOCS7	SRC	Literature	Data_PSA	No	No	None	Yes	No	Male
JAK	SOCS2	SRC	Literature	Data_PSA	No	No	None	Yes	No	Male
JAK	SOCS6	SRC	Literature	Data_PSA	No	No	None	Yes	No	Male
JAK	SOCS3	SRC	Literature	Data_PSA	No	No	None	Yes	No	Male
JAK	SRC	GFAP	Data_PSA	Literature	Yes	No	Male	No	No	None
JAK	LYN	IL2RB	Data_PSA	Literature	Yes	No	Male	No	No	None
JAK	SRC	IL2RB	Data_PSA	Literature	Yes	No	Male	No	No	None
JAK	SRC	IFNGR1	Data_PSA	Literature	Yes	No	Male	No	No	None
JAK	LYN	CSF2RA	Data_PSA	Literature	Yes	No	Male	No	No	None
JAK	SRC	CSF2RA	Data_PSA	Literature	Yes	No	Male	No	No	None
JAK	SRC	PDGFRA	Data_PSA	Literature	Yes	No	Male	No	No	None
JAK	LYN	PDGFRA	Data_PSA	Literature	Yes	No	Male	No	No	None
JAK	PAK4	PRLR	Data_PSA	Literature	No	No	None	No	No	None
JAK	HSPD1	PRLR	Data_PSA	Literature	No	No	None	No	No	None
JAK	LYN	PRLR	Data_PSA	Literature	Yes	No	Male	No	No	None
JAK	HSPD1	IL7R	Data_PSA	Literature	No	No	None	No	No	None
JAK	CLIC1	IL7R	Data_PSA	Literature	No	No	None	No	No	None
JAK	LYN	IL7R	Data_PSA	Literature	Yes	No	Male	No	No	None
JAK	SRC	IL7R	Data_PSA	Literature	Yes	No	Male	No	No	None
JAK	HSPD1	IFNAR1	Data_PSA	Literature	No	No	None	No	No	None
JAK	SRC	IFNAR1	Data_PSA	Literature	Yes	No	Male	No	No	None
JAK	EGFR	PRKCA	Literature	Data_PSA	No	No	None	No	No	None
JAK	MYC	PRKCA	Literature	Data_PSA	No	No	None	No	No	None
JAK	PIM1	PRKCA	Literature	Data_PSA	No	No	None	No	No	None
JAK	GFAP	PRKCA	Literature	Data_PSA	No	No	None	No	No	None
JAK	BCL2	PRKCA	Literature	Data_PSA	Yes	Yes	Both	No	No	None
JAK	RAF1	PRKCA	Literature	Data_PSA	No	No	None	No	No	None
JAK	PDGFRA	PRKCA	Literature	Data_PSA	No	No	None	No	No	None
JAK	JAK2	PRKCA	Literature	Data_PSA	No	No	None	No	No	None
JAK	HRAS	PRKCA	Literature	Data_PSA	No	No	None	No	No	None
JAK	SOCS3	PRKCA	Literature	Data_PSA	No	No	None	No	No	None
JAK	SOCS1	PRKCA	Literature	Data_PSA	No	No	None	No	No	None
JAK	PIK3R2	PRKCA	Literature	Data_PSA	No	No	None	No	No	None
JAK	PTPRC	PRKCA	Literature	Data_PSA	No	No	None	No	No	None
JAK	PIAS1	PRKCA	Literature	Data_PSA	No	No	None	No	No	None
JAK	GH1	PRKCA	Literature	Data_PSA	No	No	None	No	No	None
JAK	GHR	PRKCA	Literature	Data_PSA	No	No	None	No	No	None
JAK	SRC	PTPN2	Data_PSA	Literature	Yes	No	Male	No	No	None
JAK	HSPD1	PTPN2	Data_PSA	Literature	No	No	None	No	No	None
JAK	LYN	PTPN2	Data_PSA	Literature	Yes	No	Male	No	No	None
JAK	PRKCA	PTPN2	Data_PSA	Literature	No	No	None	No	No	None
JAK	MYC	CTPS1	Literature	Data_PSA	No	No	None	Yes	No	Male
JAK	LYN	EPOR	Data_PSA	Literature	Yes	No	Male	No	No	None
JAK	SRC	EPOR	Data_PSA	Literature	Yes	No	Male	No	No	None
JAK	KLK3	EPOR	Data_PSA	Literature	No	No	None	No	No	None
JAK	PRKCA	JAK1	Data_PSA	Literature	No	No	None	No	No	None
JAK	SRC	JAK1	Data_PSA	Literature	Yes	No	Male	No	No	None
JAK	LYN	JAK1	Data_PSA	Literature	Yes	No	Male	No	No	None
JAK	PRKCB	JAK1	Data_PSA	Literature	No	No	None	No	No	None
JAK	HSPD1	CCND1	Data_PSA	Literature	No	No	None	No	No	None
JAK	SRC	CCND1	Data_PSA	Literature	Yes	No	Male	No	No	None
JAK	LYN	CCND1	Data_PSA	Literature	Yes	No	Male	No	No	None
JAK	PRKCA	CCND1	Data_PSA	Literature	No	No	None	No	No	None
JAK	LYN	IL4R	Data_PSA	Literature	Yes	No	Male	No	No	None
JAK	SRC	IL4R	Data_PSA	Literature	Yes	No	Male	No	No	None
JAK	PDGFRB	IGFBP6	Literature	Data_PSA	No	No	None	No	No	None
JAK	PDGFA	IGFBP6	Literature	Data_PSA	No	No	None	No	No	None
JAK	PDGFB	IGFBP6	Literature	Data_PSA	No	No	None	No	No	None
JAK	EGF	IGFBP6	Literature	Data_PSA	No	No	None	No	No	None
JAK	IGF2	CNTF	Data_PSA	Literature	No	No	None	No	No	None
JAK	PRKCA	IL3RA	Data_PSA	Literature	No	No	None	Yes	No	Male
JAK	SRC	PIK3R1	Data_PSA	Literature	Yes	No	Male	No	No	None
JAK	LYN	PIK3R1	Data_PSA	Literature	Yes	No	Male	No	No	None
JAK	PRKCA	PIK3R1	Data_PSA	Literature	No	No	None	No	No	None
JAK	PAK4	PIK3R1	Data_PSA	Literature	No	No	None	No	No	None
JAK	HSPD1	PIK3R1	Data_PSA	Literature	No	No	None	No	No	None
JAK	LYN	PTPN6	Data_PSA	Literature	Yes	No	Male	No	No	None
JAK	SRC	PTPN6	Data_PSA	Literature	Yes	No	Male	No	No	None
JAK	PRKCA	PTPN6	Data_PSA	Literature	No	No	None	No	No	None
JAK	LYN	TYK2	Data_PSA	Literature	Yes	No	Male	No	No	None
JAK	PRKCA	TYK2	Data_PSA	Literature	No	No	None	No	No	None
JAK	SRC	TYK2	Data_PSA	Literature	Yes	No	Male	No	No	None
JAK	CLIC1	CCND2	Data_PSA	Literature	No	No	None	No	No	None
JAK	PRKCA	CCND2	Data_PSA	Literature	No	No	None	No	No	None
JAK	LYN	CCND2	Data_PSA	Literature	Yes	No	Male	No	No	None
JAK	SRC	CCND3	Data_PSA	Literature	Yes	No	Male	No	No	None
JAK	PRKCA	CCND3	Data_PSA	Literature	No	No	None	No	No	None
JAK	LYN	CCND3	Data_PSA	Literature	Yes	No	Male	No	No	None
JAK	HRAS	PPIF	Literature	Data_PSA	No	No	None	No	Yes	Female
JAK	BCL2	PPIF	Literature	Data_PSA	Yes	Yes	Both	No	Yes	Female
JAK	PRKCB	AKT1	Data_PSA	Literature	No	No	None	Yes	No	Male
JAK	SRC	AKT1	Data_PSA	Literature	Yes	No	Male	Yes	No	Male
JAK	PAK4	AKT1	Data_PSA	Literature	No	No	None	Yes	No	Male
JAK	PRKCA	AKT1	Data_PSA	Literature	No	No	None	Yes	No	Male
JAK	LYN	AKT1	Data_PSA	Literature	Yes	No	Male	Yes	No	Male
JAK	HSPD1	AKT1	Data_PSA	Literature	No	No	None	Yes	No	Male
JAK	SRC	AKT2	Data_PSA	Literature	Yes	No	Male	Yes	No	Male
JAK	PRKCA	AKT2	Data_PSA	Literature	No	No	None	Yes	No	Male
JAK	PRKCB	AKT2	Data_PSA	Literature	No	No	None	Yes	No	Male
JAK	PAK4	AKT2	Data_PSA	Literature	No	No	None	Yes	No	Male
JAK	LYN	AKT2	Data_PSA	Literature	Yes	No	Male	Yes	No	Male
JAK	PRKCB	IL2RG	Data_PSA	Literature	No	No	None	Yes	Yes	Both
JAK	PIK3R1	INPP5B	Literature	Data_PSA	No	No	None	Yes	No	Male
JAK	PIK3R2	INPP5B	Literature	Data_PSA	No	No	None	Yes	No	Male
JAK	PIK3CD	INPP5B	Literature	Data_PSA	No	No	None	Yes	No	Male
JAK	PRKCB	CSF2RB	Data_PSA	Literature	No	No	None	No	No	None
JAK	LYN	CSF2RB	Data_PSA	Literature	Yes	No	Male	No	No	None
JAK	SRC	CSF2RB	Data_PSA	Literature	Yes	No	Male	No	No	None
JAK	BCL2	PPP1CC	Literature	Data_PSA	Yes	Yes	Both	Yes	No	Male
JAK	CCND1	PPP1CC	Literature	Data_PSA	No	No	None	Yes	No	Male
JAK	CCND3	PPP1CC	Literature	Data_PSA	No	No	None	Yes	No	Male
JAK	AKT1	PPP1CC	Literature	Data_PSA	Yes	No	Male	Yes	No	Male
JAK	IL3RA	PPP1CC	Literature	Data_PSA	Yes	No	Male	Yes	No	Male
JAK	PIAS1	PPP1CC	Literature	Data_PSA	No	No	None	Yes	No	Male
JAK	RAF1	PPP1CC	Literature	Data_PSA	No	No	None	Yes	No	Male
JAK	JAK2	PPP1CC	Literature	Data_PSA	No	No	None	Yes	No	Male
JAK	MYC	PPP1CC	Literature	Data_PSA	No	No	None	Yes	No	Male
JAK	EGFR	PPP1CC	Literature	Data_PSA	No	No	None	Yes	No	Male
JAK	CLIC1	IFNGR2	Data_PSA	Literature	No	No	None	No	No	None
JAK	LYN	CDKN1A	Data_PSA	Literature	Yes	No	Male	No	No	None
JAK	PPP1CC	CDKN1A	Data_PSA	Literature	Yes	No	Male	No	No	None
JAK	HSPD1	CDKN1A	Data_PSA	Literature	No	No	None	No	No	None
JAK	SRC	IL6ST	Data_PSA	Literature	Yes	No	Male	No	No	None
JAK	SRC	MPL	Data_PSA	Literature	Yes	No	Male	No	No	None
JAK	LYN	MPL	Data_PSA	Literature	Yes	No	Male	No	No	None
JAK	SRC	STAT3	Data_PSA	Literature	Yes	No	Male	Yes	No	Male
JAK	LYN	STAT3	Data_PSA	Literature	Yes	No	Male	Yes	No	Male
JAK	MMP3	STAT3	Data_PSA	Literature	No	No	None	Yes	No	Male
JAK	PRKCB	STAT3	Data_PSA	Literature	No	No	None	Yes	No	Male
JAK	PRKCA	STAT3	Data_PSA	Literature	No	No	None	Yes	No	Male
JAK	SRC	STAT1	Data_PSA	Literature	Yes	No	Male	Yes	No	Male
JAK	PRKCB	STAT1	Data_PSA	Literature	No	No	None	Yes	No	Male
JAK	LYN	STAT1	Data_PSA	Literature	Yes	No	Male	Yes	No	Male
JAK	PRKCA	STAT1	Data_PSA	Literature	No	No	None	Yes	No	Male
JAK	PPP1CC	STAT1	Data_PSA	Literature	Yes	No	Male	Yes	No	Male
JAK	SRC	STAT6	Data_PSA	Literature	Yes	No	Male	Yes	No	Male
JAK	SRC	STAT5A	Data_PSA	Literature	Yes	No	Male	No	No	None
JAK	LYN	STAT5A	Data_PSA	Literature	Yes	No	Male	No	No	None
JAK	PRKCA	STAT5A	Data_PSA	Literature	No	No	None	No	No	None
JAK	PRKCB	STAT5A	Data_PSA	Literature	No	No	None	No	No	None
JAK	FTL	PIK3CA	Data_PSA	Literature	No	No	None	No	No	None
JAK	SRC	PIK3CA	Data_PSA	Literature	Yes	No	Male	No	No	None
JAK	PRKCA	PIK3CA	Data_PSA	Literature	No	No	None	No	No	None
JAK	LYN	PIK3CA	Data_PSA	Literature	Yes	No	Male	No	No	None
JAK	INPP5B	PIK3CA	Data_PSA	Literature	Yes	No	Male	No	No	None
JAK	SRC	PIK3CB	Data_PSA	Literature	Yes	No	Male	No	No	None
JAK	INPP5B	PIK3CB	Data_PSA	Literature	Yes	No	Male	No	No	None
JAK	PRKCA	MTOR	Data_PSA	Literature	No	No	None	No	No	None
JAK	SRC	MTOR	Data_PSA	Literature	Yes	No	Male	No	No	None
JAK	PRKCB	MTOR	Data_PSA	Literature	No	No	None	No	No	None
JAK	PRKCB	IFNAR2	Data_PSA	Literature	No	No	None	No	No	None
JAK	SRC	IFNAR2	Data_PSA	Literature	Yes	No	Male	No	No	None
JAK	AKT1	FASN	Literature	Data_PSA	Yes	No	Male	Yes	No	Male
JAK	MYC	FASN	Literature	Data_PSA	No	No	None	Yes	No	Male
JAK	CCND1	FASN	Literature	Data_PSA	No	No	None	Yes	No	Male
JAK	SOCS3	ACADVL	Literature	Data_PSA	No	No	None	Yes	No	Male
JAK	SRC	STAT5B	Data_PSA	Literature	Yes	No	Male	No	No	None
JAK	LYN	STAT5B	Data_PSA	Literature	Yes	No	Male	No	No	None
JAK	PRKCA	STAT5B	Data_PSA	Literature	No	No	None	No	No	None
JAK	INPP5B	JAK3	Data_PSA	Literature	Yes	No	Male	No	No	None
JAK	SRC	JAK3	Data_PSA	Literature	Yes	No	Male	No	No	None
JAK	LYN	JAK3	Data_PSA	Literature	Yes	No	Male	No	No	None
JAK	HSPD1	JAK3	Data_PSA	Literature	No	No	None	No	No	None
JAK	PRKCA	JAK3	Data_PSA	Literature	No	No	None	No	No	None
JAK	PRKCB	JAK3	Data_PSA	Literature	No	No	None	No	No	None
JAK	SRC	STAT2	Data_PSA	Literature	Yes	No	Male	No	No	None
JAK	JAK2	NAP1L1	Literature	Data_PSA	No	No	None	Yes	No	Male
JAK	JAK3	NAP1L1	Literature	Data_PSA	No	No	None	Yes	No	Male
JAK	MYC	NAP1L1	Literature	Data_PSA	No	No	None	Yes	No	Male
JAK	CDKN1A	NAP1L1	Literature	Data_PSA	No	No	None	Yes	No	Male
JAK	STAT6	NAP1L1	Literature	Data_PSA	Yes	No	Male	Yes	No	Male
JAK	STAT1	NAP1L1	Literature	Data_PSA	Yes	No	Male	Yes	No	Male
JAK	STAT2	NAP1L1	Literature	Data_PSA	No	No	None	Yes	No	Male
JAK	JAK1	NAP1L1	Literature	Data_PSA	No	No	None	Yes	No	Male
JAK	STAT3	NAP1L1	Literature	Data_PSA	Yes	No	Male	Yes	No	Male
JAK	SRC	GRB2	Data_PSA	Literature	Yes	No	Male	No	No	None
JAK	FTL	GRB2	Data_PSA	Literature	No	No	None	No	No	None
JAK	HSPD1	GRB2	Data_PSA	Literature	No	No	None	No	No	None
JAK	PPP1CC	GRB2	Data_PSA	Literature	Yes	No	Male	No	No	None
JAK	PAK4	GRB2	Data_PSA	Literature	No	No	None	No	No	None
JAK	LYN	GRB2	Data_PSA	Literature	Yes	No	Male	No	No	None
JAK	PRKCA	GRB2	Data_PSA	Literature	No	No	None	No	No	None
JAK	PRKCB	GRB2	Data_PSA	Literature	No	No	None	No	No	None
JAK	SRC	IL5RA	Data_PSA	Literature	Yes	No	Male	No	No	None
JAK	LYN	IL5RA	Data_PSA	Literature	Yes	No	Male	No	No	None
JAK	HRAS	IL1RL1	Literature	Data_PSA	No	No	None	No	No	None
JAK	PIK3R1	IL1RL1	Literature	Data_PSA	No	No	None	No	No	None
JAK	IL2RG	IL1RL1	Literature	Data_PSA	Yes	Yes	Both	No	No	None
JAK	RAF1	YWHAH	Literature	Data_PSA	No	No	None	Yes	No	Male
JAK	PIK3CA	YWHAH	Literature	Data_PSA	No	No	None	Yes	No	Male
JAK	GRB2	YWHAH	Literature	Data_PSA	No	No	None	Yes	No	Male
JAK	SOCS6	YWHAH	Literature	Data_PSA	No	No	None	Yes	No	Male
JAK	PIM1	YWHAH	Literature	Data_PSA	No	No	None	Yes	No	Male
JAK	PIAS2	YWHAH	Literature	Data_PSA	No	No	None	Yes	No	Male
JAK	PIK3R1	YWHAH	Literature	Data_PSA	No	No	None	Yes	No	Male
JAK	AKT1	YWHAH	Literature	Data_PSA	Yes	No	Male	Yes	No	Male
JAK	HRAS	YWHAH	Literature	Data_PSA	No	No	None	Yes	No	Male
JAK	AKT2	YWHAH	Literature	Data_PSA	Yes	No	Male	Yes	No	Male
JAK	EGFR	YWHAH	Literature	Data_PSA	No	No	None	Yes	No	Male
JAK	CCND3	YWHAH	Literature	Data_PSA	No	No	None	Yes	No	Male
JAK	MTOR	YWHAH	Literature	Data_PSA	No	No	None	Yes	No	Male
JAK	CDKN1A	YWHAH	Literature	Data_PSA	No	No	None	Yes	No	Male
JAK	JAK2	YWHAH	Literature	Data_PSA	No	No	None	Yes	No	Male
JAK	BCL2	YWHAH	Literature	Data_PSA	Yes	Yes	Both	Yes	No	Male
JAK	SOCS1	YWHAH	Literature	Data_PSA	No	No	None	Yes	No	Male
JAK	PPIF	PTPN11	Data_PSA	Literature	No	Yes	Female	Yes	Yes	Both
JAK	FASN	PTPN11	Data_PSA	Literature	Yes	No	Male	Yes	Yes	Both
JAK	SRC	PTPN11	Data_PSA	Literature	Yes	No	Male	Yes	Yes	Both
JAK	HSPD1	PTPN11	Data_PSA	Literature	No	No	None	Yes	Yes	Both
JAK	PRKCA	PTPN11	Data_PSA	Literature	No	No	None	Yes	Yes	Both
JAK	PRKCB	PTPN11	Data_PSA	Literature	No	No	None	Yes	Yes	Both
JAK	LYN	PTPN11	Data_PSA	Literature	Yes	No	Male	Yes	Yes	Both
JAK	YWHAH	PTPN11	Data_PSA	Literature	Yes	No	Male	Yes	Yes	Both
JAK	IGFBP6	AOX1	Data_PSA	Literature	No	No	None	No	No	None
JAK	PPP1CC	BCL2L1	Data_PSA	Literature	Yes	No	Male	No	No	None
JAK	HSPD1	BCL2L1	Data_PSA	Literature	No	No	None	No	No	None
JAK	YWHAH	BCL2L1	Data_PSA	Literature	Yes	No	Male	No	No	None
JAK	LYN	MCL1	Data_PSA	Literature	Yes	No	Male	No	No	None
JAK	HSPD1	MCL1	Data_PSA	Literature	No	No	None	No	No	None
JAK	SRC	SOS1	Data_PSA	Literature	Yes	No	Male	No	No	None
JAK	LYN	SOS1	Data_PSA	Literature	Yes	No	Male	No	No	None
JAK	IL1RL1	SOS1	Data_PSA	Literature	No	No	None	No	No	None
JAK	SRC	SOS2	Data_PSA	Literature	Yes	No	Male	No	No	None
JAK	LYN	SOS2	Data_PSA	Literature	Yes	No	Male	No	No	None
JAK	PRKCA	SOS2	Data_PSA	Literature	No	No	None	No	No	None
JAK	IL6	FGL1	Literature	Data_PSA	No	No	None	No	No	None
JAK	NAP1L1	EP300	Data_PSA	Literature	Yes	No	Male	No	No	None
JAK	PRKCB	EP300	Data_PSA	Literature	No	No	None	No	No	None
JAK	PRKCA	EP300	Data_PSA	Literature	No	No	None	No	No	None
JAK	SRC	EP300	Data_PSA	Literature	Yes	No	Male	No	No	None
JAK	PPP1CC	EP300	Data_PSA	Literature	Yes	No	Male	No	No	None
JAK	KLK3	EP300	Data_PSA	Literature	No	No	None	No	No	None
JAK	LYN	EP300	Data_PSA	Literature	Yes	No	Male	No	No	None
JAK	SRC	FHL1	Data_PSA	Literature	Yes	No	Male	No	No	None
JAK	IGFBP6	FHL1	Data_PSA	Literature	No	No	None	No	No	None
JAK	TNNI2	FHL1	Data_PSA	Literature	No	No	None	No	No	None
JAK	LYN	IL10RA	Data_PSA	Literature	Yes	No	Male	No	No	None
JAK	PRKCB	STAT4	Data_PSA	Literature	No	No	None	No	No	None
JAK	SRC	STAT4	Data_PSA	Literature	Yes	No	Male	No	No	None
JAK	HSPD1	MAPK14	Data_PSA	Literature	No	No	None	Yes	No	Male
JAK	YWHAH	MAPK14	Data_PSA	Literature	Yes	No	Male	Yes	No	Male
JAK	SRC	MAPK14	Data_PSA	Literature	Yes	No	Male	Yes	No	Male
JAK	PRKCA	MAPK14	Data_PSA	Literature	No	No	None	Yes	No	Male
JAK	PRKCB	MAPK14	Data_PSA	Literature	No	No	None	Yes	No	Male
JAK	AKT2	LDLRAP1	Literature	Data_PSA	Yes	No	Male	Yes	No	Male
JAK	AKT1	LDLRAP1	Literature	Data_PSA	Yes	No	Male	Yes	No	Male
JAK	IL2RA	SFRP5	Literature	Data_PSA	No	No	None	No	No	None
JAK	IGFBP6	IL20RB	Data_PSA	Literature	No	No	None	No	No	None
JAK	LYN	IFNL1	Data_PSA	Literature	Yes	No	Male	Yes	No	Male
JAK	PPP1CC	PIAS4	Data_PSA	Literature	Yes	No	Male	No	No	None
JAK	NAP1L1	PIAS4	Data_PSA	Literature	Yes	No	Male	No	No	None
JAK	EGFR	UBASH3B	Literature	Data_PSA	No	No	None	Yes	No	Male
JAK	GRB2	UBASH3B	Literature	Data_PSA	No	No	None	Yes	No	Male
JAK	GFAP	UBASH3B	Literature	Data_PSA	No	No	None	Yes	No	Male
JAK	PIAS2	UBASH3B	Literature	Data_PSA	No	No	None	Yes	No	Male
JAK	JAK2	UBASH3B	Literature	Data_PSA	No	No	None	Yes	No	Male
JAK	PIK3R2	UBASH3B	Literature	Data_PSA	No	No	None	Yes	No	Male
JAK	PIK3R1	UBASH3B	Literature	Data_PSA	No	No	None	Yes	No	Male
JAK	SOS1	UBASH3B	Literature	Data_PSA	No	No	None	Yes	No	Male
JAK	PDGFRB	UBASH3B	Literature	Data_PSA	No	No	None	Yes	No	Male
JAK	STAM2	UBASH3B	Literature	Data_PSA	No	No	None	Yes	No	Male
JAK	HRAS	DEFB104A	Literature	Data_PSA	No	No	None	No	No	None
JAK	LYN	PIK3R3	Data_PSA	Literature	Yes	No	Male	No	No	None
JAK	SRC	PIK3R3	Data_PSA	Literature	Yes	No	Male	No	No	None
JAK	PRKCA	PIK3R3	Data_PSA	Literature	No	No	None	No	No	None
JAK	INPP5B	PIK3R3	Data_PSA	Literature	Yes	No	Male	No	No	None
JAK	PPP1CC	STAM	Data_PSA	Literature	Yes	No	Male	No	No	None
JAK	SRC	STAM	Data_PSA	Literature	Yes	No	Male	No	No	None
JAK	UBASH3B	STAM	Data_PSA	Literature	Yes	No	Male	No	No	None
JAK	LYN	CREBBP	Data_PSA	Literature	Yes	No	Male	No	No	None
JAK	SRC	CREBBP	Data_PSA	Literature	Yes	No	Male	No	No	None
JAK	PPP1CC	CREBBP	Data_PSA	Literature	Yes	No	Male	No	No	None
JAK	NAP1L1	CREBBP	Data_PSA	Literature	Yes	No	Male	No	No	None
JAK	KLK3	CREBBP	Data_PSA	Literature	No	No	None	No	No	None
JAK	YWHAH	CREBBP	Data_PSA	Literature	Yes	No	Male	No	No	None
JAK	PTPN6	FCRL4	Literature	Data_PSA	No	No	None	No	No	None
JAK	PTPN11	FCRL4	Literature	Data_PSA	Yes	Yes	Both	No	No	None
JAK	LYN	CSF3R	Data_PSA	Literature	Yes	No	Male	No	No	None
JAK	SRC	CSF3R	Data_PSA	Literature	Yes	No	Male	No	No	None
JAK	FTL	CSF3R	Data_PSA	Literature	No	No	None	No	No	None
JAK	PRKCA	OSMR	Data_PSA	Literature	No	No	None	No	No	None
JAK	PRKCA	CISH	Data_PSA	Literature	No	No	None	No	No	None
JAK	PRKCB	CISH	Data_PSA	Literature	No	No	None	No	No	None
JAK	LYN	CISH	Data_PSA	Literature	Yes	No	Male	No	No	None
JAK	EP300	SPHK1	Literature	Data_PSA	No	No	None	Yes	No	Male
JAK	GRB2	SPHK1	Literature	Data_PSA	No	No	None	Yes	No	Male
JAK	PTPRC	SPHK1	Literature	Data_PSA	No	No	None	Yes	No	Male
JAK	SOCS3	SPHK1	Literature	Data_PSA	No	No	None	Yes	No	Male
JAK	SRC	AKT3	Data_PSA	Literature	Yes	No	Male	No	No	None
JAK	PRKCA	AKT3	Data_PSA	Literature	No	No	None	No	No	None
JAK	PAK4	AKT3	Data_PSA	Literature	No	No	None	No	No	None
JAK	PRKCB	AKT3	Data_PSA	Literature	No	No	None	No	No	None
JAK	LYN	AKT3	Data_PSA	Literature	Yes	No	Male	No	No	None
JAK	GRB2	MAP4K5	Literature	Data_PSA	No	No	None	Yes	No	Male
JAK	MYC	MAP4K5	Literature	Data_PSA	No	No	None	Yes	No	Male
JAK	EGFR	MAP4K5	Literature	Data_PSA	No	No	None	Yes	No	Male
JAK	SOS2	MAP4K5	Literature	Data_PSA	No	No	None	Yes	No	Male
JAK	PIK3R1	MAP4K5	Literature	Data_PSA	No	No	None	Yes	No	Male
JAK	PIK3R2	MAP4K5	Literature	Data_PSA	No	No	None	Yes	No	Male
JAK	PTPN11	MAP4K5	Literature	Data_PSA	Yes	Yes	Both	Yes	No	Male
JAK	SOS1	MAP4K5	Literature	Data_PSA	No	No	None	Yes	No	Male
JAK	PDGFRA	MAP4K5	Literature	Data_PSA	No	No	None	Yes	No	Male
JAK	STAT5B	MAP4K5	Literature	Data_PSA	No	No	None	Yes	No	Male
JAK	JAK2	MAP4K5	Literature	Data_PSA	No	No	None	Yes	No	Male
JAK	PDGFRB	MAP4K5	Literature	Data_PSA	No	No	None	Yes	No	Male
JAK	JAK1	MAP4K5	Literature	Data_PSA	No	No	None	Yes	No	Male
JAK	EPOR	MAP4K5	Literature	Data_PSA	No	No	None	Yes	No	Male
JAK	GHR	MAP4K5	Literature	Data_PSA	No	No	None	Yes	No	Male
JAK	AKT1	MAP4K5	Literature	Data_PSA	Yes	No	Male	Yes	No	Male
JAK	CCND2	MAP4K5	Literature	Data_PSA	No	No	None	Yes	No	Male
JAK	AKT2	MAP4K5	Literature	Data_PSA	Yes	No	Male	Yes	No	Male
JAK	CCND1	MAP4K5	Literature	Data_PSA	No	No	None	Yes	No	Male
JAK	RAF1	MAP4K5	Literature	Data_PSA	No	No	None	Yes	No	Male
JAK	PIM1	MAP4K5	Literature	Data_PSA	No	No	None	Yes	No	Male
JAK	CCND3	MAP4K5	Literature	Data_PSA	No	No	None	Yes	No	Male
JAK	GRB2	FHOD1	Literature	Data_PSA	No	No	None	Yes	No	Male
JAK	MYC	FHOD1	Literature	Data_PSA	No	No	None	Yes	No	Male
JAK	CCND1	FHOD1	Literature	Data_PSA	No	No	None	Yes	No	Male
JAK	HRAS	FHOD1	Literature	Data_PSA	No	No	None	Yes	No	Male
JAK	PIK3R1	FHOD1	Literature	Data_PSA	No	No	None	Yes	No	Male
JAK	AKT1	FHOD1	Literature	Data_PSA	Yes	No	Male	Yes	No	Male
JAK	AKT1	STK24	Literature	Data_PSA	Yes	No	Male	Yes	No	Male
JAK	AKT3	STK24	Literature	Data_PSA	No	No	None	Yes	No	Male
JAK	JAK1	STK24	Literature	Data_PSA	No	No	None	Yes	No	Male
JAK	AKT2	STK24	Literature	Data_PSA	Yes	No	Male	Yes	No	Male
JAK	MAPK14	STK24	Literature	Data_PSA	Yes	No	Male	Yes	No	Male
JAK	PIM1	STK24	Literature	Data_PSA	No	No	None	Yes	No	Male
JAK	PRKCA	PIAS3	Data_PSA	Literature	No	No	None	No	No	None
JAK	SRC	PIAS3	Data_PSA	Literature	Yes	No	Male	No	No	None
TNF	MAP2K7	PAK4	Literature	Data_PSA	No	No	None	No	No	None
TNF	PAK4	NRAS	Data_PSA	Literature	No	No	None	Yes	No	Male
TNF	PAK4	HRAS	Data_PSA	Literature	No	No	None	No	No	None
TNF	PAK4	KRAS	Data_PSA	Literature	No	No	None	Yes	No	Male
TNF	PAK4	RAF1	Data_PSA	Literature	No	No	None	No	No	None
TNF	CLIC1	JUN	Data_PSA	Literature	No	No	None	No	No	None
TNF	IKBKB	PRKCB	Literature	Data_PSA	No	No	None	No	No	None
TNF	CHUK	PRKCB	Literature	Data_PSA	No	No	None	No	No	None
TNF	RAF1	PRKCB	Literature	Data_PSA	No	No	None	No	No	None
TNF	MAP3K7	PRKCB	Literature	Data_PSA	No	No	None	No	No	None
TNF	HRAS	PRKCB	Literature	Data_PSA	No	No	None	No	No	None
TNF	KRAS	PRKCB	Literature	Data_PSA	Yes	No	Male	No	No	None
TNF	MAP2K7	PRKCB	Literature	Data_PSA	No	No	None	No	No	None
TNF	CLIC1	PYGL	Data_PSA	Literature	No	No	None	Yes	No	Male
TNF	PRKCB	HSP90AA1	Data_PSA	Literature	No	No	None	Yes	No	Male
TNF	HSP90AA1	LYN	Literature	Data_PSA	Yes	No	Male	Yes	No	Male
TNF	TNF	LYN	Literature	Data_PSA	No	No	None	Yes	No	Male
TNF	HRAS	LYN	Literature	Data_PSA	No	No	None	Yes	No	Male
TNF	KRAS	LYN	Literature	Data_PSA	Yes	No	Male	Yes	No	Male
TNF	NRAS	LYN	Literature	Data_PSA	Yes	No	Male	Yes	No	Male
TNF	IKBKB	LYN	Literature	Data_PSA	No	No	None	Yes	No	Male
TNF	MAP3K7	LYN	Literature	Data_PSA	No	No	None	Yes	No	Male
TNF	CHUK	LYN	Literature	Data_PSA	No	No	None	Yes	No	Male
TNF	RAF1	LYN	Literature	Data_PSA	No	No	None	Yes	No	Male
TNF	MAP2K7	LYN	Literature	Data_PSA	No	No	None	Yes	No	Male
TNF	IL6	LYN	Literature	Data_PSA	No	No	None	Yes	No	Male
TNF	RAF1	HSPD1	Literature	Data_PSA	No	No	None	No	No	None
TNF	KRAS	HSPD1	Literature	Data_PSA	Yes	No	Male	No	No	None
TNF	HSP90AA1	HSPD1	Literature	Data_PSA	Yes	No	Male	No	No	None
TNF	IKBKB	HSPD1	Literature	Data_PSA	No	No	None	No	No	None
TNF	CHUK	HSPD1	Literature	Data_PSA	No	No	None	No	No	None
TNF	JUN	HSPD1	Literature	Data_PSA	No	No	None	No	No	None
TNF	HRAS	HSPD1	Literature	Data_PSA	No	No	None	No	No	None
TNF	APAF1	HSPD1	Literature	Data_PSA	No	No	None	No	No	None
TNF	MAP2K7	HSPD1	Literature	Data_PSA	No	No	None	No	No	None
TNF	NFKBIE	HSPD1	Literature	Data_PSA	No	No	None	No	No	None
TNF	PYGL	PYGB	Literature	Data_PSA	Yes	No	Male	Yes	No	Male
TNF	RAF1	SRC	Literature	Data_PSA	No	No	None	Yes	No	Male
TNF	HSP90AA1	SRC	Literature	Data_PSA	Yes	No	Male	Yes	No	Male
TNF	CHUK	SRC	Literature	Data_PSA	No	No	None	Yes	No	Male
TNF	IKBKB	SRC	Literature	Data_PSA	No	No	None	Yes	No	Male
TNF	HRAS	SRC	Literature	Data_PSA	No	No	None	Yes	No	Male
TNF	KRAS	SRC	Literature	Data_PSA	Yes	No	Male	Yes	No	Male
TNF	NRAS	SRC	Literature	Data_PSA	Yes	No	Male	Yes	No	Male
TNF	MAP3K7	SRC	Literature	Data_PSA	No	No	None	Yes	No	Male
TNF	JUN	SRC	Literature	Data_PSA	No	No	None	Yes	No	Male
TNF	TNF	SRC	Literature	Data_PSA	No	No	None	Yes	No	Male
TNF	CFLAR	SRC	Literature	Data_PSA	No	No	None	Yes	No	Male
TNF	NFKBIE	SRC	Literature	Data_PSA	No	No	None	Yes	No	Male
TNF	LYN	CYBA	Data_PSA	Literature	Yes	No	Male	No	No	None
TNF	MMP3	CCL2	Data_PSA	Literature	No	No	None	No	No	None
TNF	LYN	CCL2	Data_PSA	Literature	Yes	No	Male	No	No	None
TNF	KLK3	CCL2	Data_PSA	Literature	No	No	None	No	No	None
TNF	HSPD1	GLUL	Data_PSA	Literature	No	No	None	Yes	No	Male
TNF	CHUK	PRKCA	Literature	Data_PSA	No	No	None	No	No	None
TNF	IKBKB	PRKCA	Literature	Data_PSA	No	No	None	No	No	None
TNF	HSP90AA1	PRKCA	Literature	Data_PSA	Yes	No	Male	No	No	None
TNF	RAF1	PRKCA	Literature	Data_PSA	No	No	None	No	No	None
TNF	CFLAR	PRKCA	Literature	Data_PSA	No	No	None	No	No	None
TNF	HRAS	PRKCA	Literature	Data_PSA	No	No	None	No	No	None
TNF	KRAS	PRKCA	Literature	Data_PSA	Yes	No	Male	No	No	None
TNF	NRAS	PRKCA	Literature	Data_PSA	Yes	No	Male	No	No	None
TNF	MAP2K7	PRKCA	Literature	Data_PSA	No	No	None	No	No	None
TNF	CCL2	PRKCA	Literature	Data_PSA	No	No	None	No	No	None
TNF	MAP3K7	PRKCA	Literature	Data_PSA	No	No	None	No	No	None
TNF	SRC	TNFRSF1A	Data_PSA	Literature	Yes	No	Male	No	No	None
TNF	PRKCB	TNFRSF1A	Data_PSA	Literature	No	No	None	No	No	None
TNF	LYN	TNFRSF1A	Data_PSA	Literature	Yes	No	Male	No	No	None
TNF	MMP3	NFKB1	Data_PSA	Literature	No	No	None	No	No	None
TNF	HSPD1	NFKB1	Data_PSA	Literature	No	No	None	No	No	None
TNF	SRC	NFKB1	Data_PSA	Literature	Yes	No	Male	No	No	None
TNF	PRKCA	NFKB1	Data_PSA	Literature	No	No	None	No	No	None
TNF	LYN	TNFRSF1B	Data_PSA	Literature	Yes	No	Male	No	No	None
TNF	SRC	TNFAIP3	Data_PSA	Literature	Yes	No	Male	No	No	None
TNF	HSPD1	TNFAIP3	Data_PSA	Literature	No	No	None	No	No	None
TNF	PAK4	TNFAIP3	Data_PSA	Literature	No	No	None	No	No	None
TNF	PRKCA	NFKBIA	Data_PSA	Literature	No	No	None	No	No	None
TNF	SRC	NFKBIA	Data_PSA	Literature	Yes	No	Male	No	No	None
TNF	LYN	MAPK3	Data_PSA	Literature	Yes	No	Male	Yes	No	Male
TNF	SRC	MAPK3	Data_PSA	Literature	Yes	No	Male	Yes	No	Male
TNF	HSPD1	MAPK3	Data_PSA	Literature	No	No	None	Yes	No	Male
TNF	PRKCB	MAPK3	Data_PSA	Literature	No	No	None	Yes	No	Male
TNF	PRKCA	MAPK3	Data_PSA	Literature	No	No	None	Yes	No	Male
TNF	SRC	MAPK1	Data_PSA	Literature	Yes	No	Male	Yes	No	Male
TNF	LYN	MAPK1	Data_PSA	Literature	Yes	No	Male	Yes	No	Male
TNF	PRKCA	MAPK1	Data_PSA	Literature	No	No	None	Yes	No	Male
TNF	PRKCB	MAPK1	Data_PSA	Literature	No	No	None	Yes	No	Male
TNF	PAK4	MAPK1	Data_PSA	Literature	No	No	None	Yes	No	Male
TNF	HRAS	PPIF	Literature	Data_PSA	No	No	None	No	Yes	Female
TNF	NRAS	PPIF	Literature	Data_PSA	Yes	No	Male	No	Yes	Female
TNF	KRAS	PPIF	Literature	Data_PSA	Yes	No	Male	No	Yes	Female
TNF	PRKCB	AKT1	Data_PSA	Literature	No	No	None	Yes	No	Male
TNF	SRC	AKT1	Data_PSA	Literature	Yes	No	Male	Yes	No	Male
TNF	PAK4	AKT1	Data_PSA	Literature	No	No	None	Yes	No	Male
TNF	PRKCA	AKT1	Data_PSA	Literature	No	No	None	Yes	No	Male
TNF	LYN	AKT1	Data_PSA	Literature	Yes	No	Male	Yes	No	Male
TNF	HSPD1	AKT1	Data_PSA	Literature	No	No	None	Yes	No	Male
TNF	JUN	INPP5B	Literature	Data_PSA	No	No	None	Yes	No	Male
TNF	MAPK1	PPP1CC	Literature	Data_PSA	Yes	No	Male	Yes	No	Male
TNF	AKT1	PPP1CC	Literature	Data_PSA	Yes	No	Male	Yes	No	Male
TNF	RAF1	PPP1CC	Literature	Data_PSA	No	No	None	Yes	No	Male
TNF	JUN	PPP1CC	Literature	Data_PSA	No	No	None	Yes	No	Male
TNF	HSP90AA1	PPP1CC	Literature	Data_PSA	Yes	No	Male	Yes	No	Male
TNF	IKBKB	PPP1CC	Literature	Data_PSA	No	No	None	Yes	No	Male
TNF	CHUK	PPP1CC	Literature	Data_PSA	No	No	None	Yes	No	Male
TNF	MAP3K7	PPP1CC	Literature	Data_PSA	No	No	None	Yes	No	Male
TNF	NFKBIA	PPP1CC	Literature	Data_PSA	No	No	None	Yes	No	Male
TNF	PYGL	PPP1CC	Literature	Data_PSA	Yes	No	Male	Yes	No	Male
TNF	IL6	LEP	Literature	Data_PSA	No	No	None	No	No	None
TNF	CFLAR	LEP	Literature	Data_PSA	No	No	None	No	No	None
TNF	TNFRSF1A	LEP	Literature	Data_PSA	No	No	None	No	No	None
TNF	TNFRSF1B	LEP	Literature	Data_PSA	No	No	None	No	No	None
TNF	SRC	MAP3K8	Data_PSA	Literature	Yes	No	Male	No	No	None
TNF	LYN	MAP3K8	Data_PSA	Literature	Yes	No	Male	No	No	None
TNF	HSPD1	CASP3	Data_PSA	Literature	No	No	None	Yes	No	Male
TNF	LYN	CASP3	Data_PSA	Literature	Yes	No	Male	Yes	No	Male
TNF	PDE5A	CASP3	Data_PSA	Literature	Yes	No	Male	Yes	No	Male
TNF	SRC	CASP3	Data_PSA	Literature	Yes	No	Male	Yes	No	Male
TNF	PRKCA	CASP3	Data_PSA	Literature	No	No	None	Yes	No	Male
TNF	SRC	MAPK8	Data_PSA	Literature	Yes	No	Male	Yes	No	Male
TNF	PRKCA	MAPK8	Data_PSA	Literature	No	No	None	Yes	No	Male
TNF	PPP1CC	MAPK8	Data_PSA	Literature	Yes	No	Male	Yes	No	Male
TNF	PRKCB	MAPK8	Data_PSA	Literature	No	No	None	Yes	No	Male
TNF	PRKCA	MAPK9	Data_PSA	Literature	No	No	None	Yes	No	Male
TNF	PPP1CC	MAPK9	Data_PSA	Literature	Yes	No	Male	Yes	No	Male
TNF	PRKCB	MAPK9	Data_PSA	Literature	No	No	None	Yes	No	Male
TNF	SRC	MAP2K4	Data_PSA	Literature	Yes	No	Male	No	No	None
TNF	LYN	MAP2K4	Data_PSA	Literature	Yes	No	Male	No	No	None
TNF	PRKCB	MAP2K4	Data_PSA	Literature	No	No	None	No	No	None
TNF	PRKCA	MAP2K4	Data_PSA	Literature	No	No	None	No	No	None
TNF	PAK4	MAP2K4	Data_PSA	Literature	No	No	None	No	No	None
TNF	HSPD1	MAP2K3	Data_PSA	Literature	No	No	None	No	No	None
TNF	CTPS1	MAP2K3	Data_PSA	Literature	Yes	No	Male	No	No	None
TNF	EIF1AY	MAP2K3	Data_PSA	Literature	Yes	No	Male	No	No	None
TNF	PRKCA	MAP2K3	Data_PSA	Literature	No	No	None	No	No	None
TNF	LYN	MAP2K3	Data_PSA	Literature	Yes	No	Male	No	No	None
TNF	PAK4	MAP2K3	Data_PSA	Literature	No	No	None	No	No	None
TNF	MAPK3	FASN	Literature	Data_PSA	Yes	No	Male	Yes	No	Male
TNF	HSP90AA1	FASN	Literature	Data_PSA	Yes	No	Male	Yes	No	Male
TNF	AKT1	FASN	Literature	Data_PSA	Yes	No	Male	Yes	No	Male
TNF	JUN	FASN	Literature	Data_PSA	No	No	None	Yes	No	Male
TNF	IKBKB	FASN	Literature	Data_PSA	No	No	None	Yes	No	Male
TNF	CHUK	FASN	Literature	Data_PSA	No	No	None	Yes	No	Male
TNF	NFKB1	FASN	Literature	Data_PSA	No	No	None	Yes	No	Male
TNF	NFKBIA	FASN	Literature	Data_PSA	No	No	None	Yes	No	Male
TNF	MAP3K7	FASN	Literature	Data_PSA	No	No	None	Yes	No	Male
TNF	MAP3K8	FASN	Literature	Data_PSA	No	No	None	Yes	No	Male
TNF	MAPK1	FASN	Literature	Data_PSA	Yes	No	Male	Yes	No	Male
TNF	JUN	ANXA11	Literature	Data_PSA	No	No	None	No	No	None
TNF	PRKCA	MAP2K6	Data_PSA	Literature	No	No	None	No	No	None
TNF	PRKCB	MAP2K6	Data_PSA	Literature	No	No	None	No	No	None
TNF	LYN	MAP2K6	Data_PSA	Literature	Yes	No	Male	No	No	None
TNF	SRC	MAP2K6	Data_PSA	Literature	Yes	No	Male	No	No	None
TNF	PPP1CC	PLK1	Data_PSA	Literature	Yes	No	Male	No	No	None
TNF	HSPD1	PLK1	Data_PSA	Literature	No	No	None	No	No	None
TNF	CTPS1	PLK1	Data_PSA	Literature	Yes	No	Male	No	No	None
TNF	LYN	PLK1	Data_PSA	Literature	Yes	No	Male	No	No	None
TNF	PAK4	PLK1	Data_PSA	Literature	No	No	None	No	No	None
TNF	PRKCA	PLK1	Data_PSA	Literature	No	No	None	No	No	None
TNF	TNFRSF1A	NAP1L1	Literature	Data_PSA	No	No	None	Yes	No	Male
TNF	JUN	NAP1L1	Literature	Data_PSA	No	No	None	Yes	No	Male
TNF	HSP90AA1	NAP1L1	Literature	Data_PSA	Yes	No	Male	Yes	No	Male
TNF	TNF	NAP1L1	Literature	Data_PSA	No	No	None	Yes	No	Male
TNF	CHUK	NAP1L1	Literature	Data_PSA	No	No	None	Yes	No	Male
TNF	IKBKB	NAP1L1	Literature	Data_PSA	No	No	None	Yes	No	Male
TNF	TNFAIP3	NAP1L1	Literature	Data_PSA	No	No	None	Yes	No	Male
TNF	CFLAR	NAP1L1	Literature	Data_PSA	No	No	None	Yes	No	Male
TNF	NFKBIA	NAP1L1	Literature	Data_PSA	No	No	None	Yes	No	Male
TNF	TNFRSF1B	NAP1L1	Literature	Data_PSA	No	No	None	Yes	No	Male
TNF	LYN	CASP7	Data_PSA	Literature	Yes	No	Male	No	No	None
TNF	HSPD1	CASP9	Data_PSA	Literature	No	No	None	No	No	None
TNF	LYN	CASP9	Data_PSA	Literature	Yes	No	Male	No	No	None
TNF	SRC	CASP9	Data_PSA	Literature	Yes	No	Male	No	No	None
TNF	HSPD1	BID	Data_PSA	Literature	No	No	None	No	No	None
TNF	SRC	GRB2	Data_PSA	Literature	Yes	No	Male	No	No	None
TNF	FTL	GRB2	Data_PSA	Literature	No	No	None	No	No	None
TNF	HSPD1	GRB2	Data_PSA	Literature	No	No	None	No	No	None
TNF	PPP1CC	GRB2	Data_PSA	Literature	Yes	No	Male	No	No	None
TNF	PAK4	GRB2	Data_PSA	Literature	No	No	None	No	No	None
TNF	LYN	GRB2	Data_PSA	Literature	Yes	No	Male	No	No	None
TNF	PRKCA	GRB2	Data_PSA	Literature	No	No	None	No	No	None
TNF	PRKCB	GRB2	Data_PSA	Literature	No	No	None	No	No	None
TNF	PAK4	RAC1	Data_PSA	Literature	No	No	None	Yes	No	Male
TNF	ANXA11	RAC1	Data_PSA	Literature	No	No	None	Yes	No	Male
TNF	SRC	RAC1	Data_PSA	Literature	Yes	No	Male	Yes	No	Male
TNF	FASN	RAC1	Data_PSA	Literature	Yes	No	Male	Yes	No	Male
TNF	PRKCA	RAC1	Data_PSA	Literature	No	No	None	Yes	No	Male
TNF	PPP1CC	SKP1	Data_PSA	Literature	Yes	No	Male	No	No	None
TNF	NAP1L1	SKP1	Data_PSA	Literature	Yes	No	Male	No	No	None
TNF	HSPD1	PPP2CA	Data_PSA	Literature	No	No	None	No	No	None
TNF	PPP1CC	PPP2CA	Data_PSA	Literature	Yes	No	Male	No	No	None
TNF	PRKCB	PPP2CA	Data_PSA	Literature	No	No	None	No	No	None
TNF	NAP1L1	CSNK2A1	Data_PSA	Literature	Yes	No	Male	No	No	None
TNF	SRC	CSNK2A1	Data_PSA	Literature	Yes	No	Male	No	No	None
TNF	LYN	CSNK2A1	Data_PSA	Literature	Yes	No	Male	No	No	None
TNF	PRKCA	CSNK2A1	Data_PSA	Literature	No	No	None	No	No	None
TNF	PRKCB	CSNK2A1	Data_PSA	Literature	No	No	None	No	No	None
TNF	PPP1CC	CSNK2A1	Data_PSA	Literature	Yes	No	Male	No	No	None
TNF	FASN	NFKB2	Data_PSA	Literature	Yes	No	Male	No	No	None
TNF	SRC	NFKB2	Data_PSA	Literature	Yes	No	Male	No	No	None
TNF	HRAS	IL1RL1	Literature	Data_PSA	No	No	None	No	No	None
TNF	MAP3K7	IL1RL1	Literature	Data_PSA	No	No	None	No	No	None
TNF	TNFAIP3	IL1RL1	Literature	Data_PSA	No	No	None	No	No	None
TNF	SRC	REL	Data_PSA	Literature	Yes	No	Male	No	No	None
TNF	FASN	REL	Data_PSA	Literature	Yes	No	Male	No	No	None
TNF	TNFAIP3	YWHAH	Literature	Data_PSA	No	No	None	Yes	No	Male
TNF	RAF1	YWHAH	Literature	Data_PSA	No	No	None	Yes	No	Male
TNF	GRB2	YWHAH	Literature	Data_PSA	No	No	None	Yes	No	Male
TNF	NFKBIA	YWHAH	Literature	Data_PSA	No	No	None	Yes	No	Male
TNF	MAP3K7	YWHAH	Literature	Data_PSA	No	No	None	Yes	No	Male
TNF	JUN	YWHAH	Literature	Data_PSA	No	No	None	Yes	No	Male
TNF	MAPK3	YWHAH	Literature	Data_PSA	Yes	No	Male	Yes	No	Male
TNF	AKT1	YWHAH	Literature	Data_PSA	Yes	No	Male	Yes	No	Male
TNF	MAPK1	YWHAH	Literature	Data_PSA	Yes	No	Male	Yes	No	Male
TNF	PLK1	YWHAH	Literature	Data_PSA	No	No	None	Yes	No	Male
TNF	RAC1	YWHAH	Literature	Data_PSA	Yes	No	Male	Yes	No	Male
TNF	HSP90AA1	YWHAH	Literature	Data_PSA	Yes	No	Male	Yes	No	Male
TNF	IKBKB	YWHAH	Literature	Data_PSA	No	No	None	Yes	No	Male
TNF	HRAS	YWHAH	Literature	Data_PSA	No	No	None	Yes	No	Male
TNF	CSNK2A1	YWHAH	Literature	Data_PSA	No	No	None	Yes	No	Male
TNF	CHUK	YWHAH	Literature	Data_PSA	No	No	None	Yes	No	Male
TNF	MAP2K4	YWHAH	Literature	Data_PSA	No	No	None	Yes	No	Male
TNF	MAP2K3	YWHAH	Literature	Data_PSA	No	No	None	Yes	No	Male
TNF	TXN	YWHAH	Literature	Data_PSA	No	No	None	Yes	No	Male
TNF	MAP2K6	YWHAH	Literature	Data_PSA	No	No	None	Yes	No	Male
TNF	MAP2K7	YWHAH	Literature	Data_PSA	No	No	None	Yes	No	Male
TNF	KRAS	YWHAH	Literature	Data_PSA	Yes	No	Male	Yes	No	Male
TNF	YWHAH	PRKCZ	Data_PSA	Literature	Yes	No	Male	No	No	None
TNF	SRC	PRKCZ	Data_PSA	Literature	Yes	No	Male	No	No	None
TNF	PPP1CC	PRKCZ	Data_PSA	Literature	Yes	No	Male	No	No	None
TNF	NAP1L1	PRKCZ	Data_PSA	Literature	Yes	No	Male	No	No	None
TNF	PRKCA	PRKCZ	Data_PSA	Literature	No	No	None	No	No	None
TNF	PRKCB	PRKCZ	Data_PSA	Literature	No	No	None	No	No	None
TNF	LYN	PRKCZ	Data_PSA	Literature	Yes	No	Male	No	No	None
TNF	PAK4	PRKCZ	Data_PSA	Literature	No	No	None	No	No	None
TNF	HSPD1	BAX	Data_PSA	Literature	No	No	None	No	No	None
TNF	PRKCA	BAX	Data_PSA	Literature	No	No	None	No	No	None
TNF	PPIF	BAX	Data_PSA	Literature	No	Yes	Female	No	No	None
TNF	PPP1CC	BAX	Data_PSA	Literature	Yes	No	Male	No	No	None
TNF	PPP1CC	BCL2L1	Data_PSA	Literature	Yes	No	Male	No	No	None
TNF	HSPD1	BCL2L1	Data_PSA	Literature	No	No	None	No	No	None
TNF	YWHAH	BCL2L1	Data_PSA	Literature	Yes	No	Male	No	No	None
TNF	SRC	SOS1	Data_PSA	Literature	Yes	No	Male	No	No	None
TNF	LYN	SOS1	Data_PSA	Literature	Yes	No	Male	No	No	None
TNF	IL1RL1	SOS1	Data_PSA	Literature	No	No	None	No	No	None
TNF	IL6	FGL1	Literature	Data_PSA	No	No	None	No	No	None
TNF	SRC	MAP4K2	Data_PSA	Literature	Yes	No	Male	No	No	None
TNF	PRKCB	MAP4K2	Data_PSA	Literature	No	No	None	No	No	None
TNF	LYN	MAP4K2	Data_PSA	Literature	Yes	No	Male	No	No	None
TNF	PRKCA	MAP4K2	Data_PSA	Literature	No	No	None	No	No	None
TNF	HSPD1	TRAP1	Data_PSA	Literature	No	No	None	No	No	None
TNF	NAP1L1	TRAF2	Data_PSA	Literature	Yes	No	Male	No	No	None
TNF	SRC	TRAF2	Data_PSA	Literature	Yes	No	Male	No	No	None
TNF	YWHAH	TRAF2	Data_PSA	Literature	Yes	No	Male	No	No	None
TNF	SRC	TRAF1	Data_PSA	Literature	Yes	No	Male	No	No	None
TNF	NAP1L1	TRAF1	Data_PSA	Literature	Yes	No	Male	No	No	None
TNF	YWHAH	TRAF1	Data_PSA	Literature	Yes	No	Male	No	No	None
TNF	IL1RL1	TRAF1	Data_PSA	Literature	No	No	None	No	No	None
TNF	HSPD1	FADD	Data_PSA	Literature	No	No	None	No	No	None
TNF	SRC	FADD	Data_PSA	Literature	Yes	No	Male	No	No	None
TNF	NAP1L1	FADD	Data_PSA	Literature	Yes	No	Male	No	No	None
TNF	LYN	FADD	Data_PSA	Literature	Yes	No	Male	No	No	None
TNF	IL1RL1	FADD	Data_PSA	Literature	No	No	None	No	No	None
TNF	SRC	PSMD2	Data_PSA	Literature	Yes	No	Male	No	No	None
TNF	ACADVL	PSMD2	Data_PSA	Literature	Yes	No	Male	No	No	None
TNF	PPP1CC	PSMD2	Data_PSA	Literature	Yes	No	Male	No	No	None
TNF	NAP1L1	PSMD2	Data_PSA	Literature	Yes	No	Male	No	No	None
TNF	FASN	PSMD2	Data_PSA	Literature	Yes	No	Male	No	No	None
TNF	FASN	MAP3K1	Data_PSA	Literature	Yes	No	Male	No	No	None
TNF	LYN	MAP3K1	Data_PSA	Literature	Yes	No	Male	No	No	None
TNF	YWHAH	MAP3K1	Data_PSA	Literature	Yes	No	Male	No	No	None
TNF	SRC	MAP3K1	Data_PSA	Literature	Yes	No	Male	No	No	None
TNF	PRKCA	MAP3K1	Data_PSA	Literature	No	No	None	No	No	None
TNF	NAP1L1	MAP3K1	Data_PSA	Literature	Yes	No	Male	No	No	None
TNF	HSPD1	MAP3K1	Data_PSA	Literature	No	No	None	No	No	None
TNF	PRKCB	MAP3K1	Data_PSA	Literature	No	No	None	No	No	None
TNF	HSPD1	BIRC3	Data_PSA	Literature	No	No	None	No	No	None
TNF	CTPS1	BIRC3	Data_PSA	Literature	Yes	No	Male	No	No	None
TNF	CLIC1	BIRC3	Data_PSA	Literature	No	No	None	No	No	None
TNF	FASN	BIRC3	Data_PSA	Literature	Yes	No	Male	No	No	None
TNF	NAP1L1	BIRC3	Data_PSA	Literature	Yes	No	Male	No	No	None
TNF	NAP1L1	BIRC2	Data_PSA	Literature	Yes	No	Male	No	No	None
TNF	HSPD1	BIRC2	Data_PSA	Literature	No	No	None	No	No	None
TNF	SRC	BIRC2	Data_PSA	Literature	Yes	No	Male	No	No	None
TNF	PPP1CC	BIRC2	Data_PSA	Literature	Yes	No	Male	No	No	None
TNF	PRKCA	BIRC2	Data_PSA	Literature	No	No	None	No	No	None
TNF	FGL1	RIPK1	Data_PSA	Literature	No	No	None	No	No	None
TNF	SRC	RIPK1	Data_PSA	Literature	Yes	No	Male	No	No	None
TNF	NAP1L1	RIPK1	Data_PSA	Literature	Yes	No	Male	No	No	None
TNF	PPP1CC	RIPK1	Data_PSA	Literature	Yes	No	Male	No	No	None
TNF	YWHAH	RIPK1	Data_PSA	Literature	Yes	No	Male	No	No	None
TNF	LYN	RIPK1	Data_PSA	Literature	Yes	No	Male	No	No	None
TNF	HSPD1	RIPK1	Data_PSA	Literature	No	No	None	No	No	None
TNF	FASN	RIPK1	Data_PSA	Literature	Yes	No	Male	No	No	None
TNF	PRKCA	RIPK1	Data_PSA	Literature	No	No	None	No	No	None
TNF	PRKCB	RIPK1	Data_PSA	Literature	No	No	None	No	No	None
TNF	PAK4	RIPK1	Data_PSA	Literature	No	No	None	No	No	None
TNF	HSPD1	CUL1	Data_PSA	Literature	No	No	None	No	No	None
TNF	PPP1CC	CUL1	Data_PSA	Literature	Yes	No	Male	No	No	None
TNF	NAP1L1	CUL1	Data_PSA	Literature	Yes	No	Male	No	No	None
TNF	CTPS1	CUL1	Data_PSA	Literature	Yes	No	Male	No	No	None
TNF	PRKCA	CUL1	Data_PSA	Literature	No	No	None	No	No	None
TNF	LYN	PTPRCAP	Data_PSA	Literature	Yes	No	Male	No	No	None
TNF	SRC	CASP8	Data_PSA	Literature	Yes	No	Male	No	No	None
TNF	NAP1L1	CASP8	Data_PSA	Literature	Yes	No	Male	No	No	None
TNF	LYN	CASP8	Data_PSA	Literature	Yes	No	Male	No	No	None
TNF	NAP1L1	TRADD	Data_PSA	Literature	Yes	No	Male	No	No	None
TNF	SRC	TRADD	Data_PSA	Literature	Yes	No	Male	No	No	None
TNF	SRC	NFKBIB	Data_PSA	Literature	Yes	No	Male	No	No	None
TNF	FASN	NFKBIB	Data_PSA	Literature	Yes	No	Male	No	No	None
TNF	SRC	TAB1	Data_PSA	Literature	Yes	No	Male	No	No	None
TNF	HSPD1	MAPK14	Data_PSA	Literature	No	No	None	Yes	No	Male
TNF	YWHAH	MAPK14	Data_PSA	Literature	Yes	No	Male	Yes	No	Male
TNF	SRC	MAPK14	Data_PSA	Literature	Yes	No	Male	Yes	No	Male
TNF	PRKCA	MAPK14	Data_PSA	Literature	No	No	None	Yes	No	Male
TNF	PRKCB	MAPK14	Data_PSA	Literature	No	No	None	Yes	No	Male
TNF	SRC	CDC37	Data_PSA	Literature	Yes	No	Male	Yes	No	Male
TNF	PRKCA	CDC37	Data_PSA	Literature	No	No	None	Yes	No	Male
TNF	PRKCB	CDC37	Data_PSA	Literature	No	No	None	Yes	No	Male
TNF	LYN	CDC37	Data_PSA	Literature	Yes	No	Male	Yes	No	Male
TNF	FASN	CDC37	Data_PSA	Literature	Yes	No	Male	Yes	No	Male
TNF	PPP1CC	CDC37	Data_PSA	Literature	Yes	No	Male	Yes	No	Male
TNF	HSPD1	CDC37	Data_PSA	Literature	No	No	None	Yes	No	Male
TNF	YWHAH	CDC37	Data_PSA	Literature	Yes	No	Male	Yes	No	Male
TNF	RAC1	LDLRAP1	Literature	Data_PSA	Yes	No	Male	Yes	No	Male
TNF	AKT1	LDLRAP1	Literature	Data_PSA	Yes	No	Male	Yes	No	Male
TNF	SELE	LDLRAP1	Literature	Data_PSA	No	No	None	Yes	No	Male
TNF	NFKB1	LDLRAP1	Literature	Data_PSA	No	No	None	Yes	No	Male
TNF	TNF	LDLRAP1	Literature	Data_PSA	No	No	None	Yes	No	Male
TNF	JUN	FAHD1	Literature	Data_PSA	No	No	None	Yes	Yes	Both
TNF	BIRC3	DARS2	Literature	Data_PSA	No	No	None	No	No	None
TNF	YWHAH	KSR2	Data_PSA	Literature	Yes	No	Male	No	No	None
TNF	TXN	QSOX2	Literature	Data_PSA	No	No	None	No	No	None
TNF	YWHAH	KSR1	Data_PSA	Literature	Yes	No	Male	No	No	None
TNF	NAP1L1	KSR1	Data_PSA	Literature	Yes	No	Male	No	No	None
TNF	FASN	KSR1	Data_PSA	Literature	Yes	No	Male	No	No	None
TNF	PAK4	KSR1	Data_PSA	Literature	No	No	None	No	No	None
TNF	SRC	KSR1	Data_PSA	Literature	Yes	No	Male	No	No	None
TNF	NRAS	SLITRK4	Literature	Data_PSA	Yes	No	Male	No	No	None
TNF	YWHAH	TAB3	Data_PSA	Literature	Yes	No	Male	No	No	None
TNF	GRB2	UBASH3B	Literature	Data_PSA	No	No	None	Yes	No	Male
TNF	HSP90AA1	UBASH3B	Literature	Data_PSA	Yes	No	Male	Yes	No	Male
TNF	MAP3K1	UBASH3B	Literature	Data_PSA	No	No	None	Yes	No	Male
TNF	REL	UBASH3B	Literature	Data_PSA	No	No	None	Yes	No	Male
TNF	SOS1	UBASH3B	Literature	Data_PSA	No	No	None	Yes	No	Male
TNF	NOXO1	UBASH3B	Literature	Data_PSA	No	No	None	Yes	No	Male
TNF	HRAS	DEFB104A	Literature	Data_PSA	No	No	None	No	No	None
TNF	LDLRAP1	RFFL	Data_PSA	Literature	Yes	No	Male	No	No	None
TNF	NAP1L1	NSMAF	Data_PSA	Literature	Yes	No	Male	No	No	None
TNF	SRC	NSMAF	Data_PSA	Literature	Yes	No	Male	No	No	None
TNF	LYN	CREBBP	Data_PSA	Literature	Yes	No	Male	No	No	None
TNF	SRC	CREBBP	Data_PSA	Literature	Yes	No	Male	No	No	None
TNF	PPP1CC	CREBBP	Data_PSA	Literature	Yes	No	Male	No	No	None
TNF	NAP1L1	CREBBP	Data_PSA	Literature	Yes	No	Male	No	No	None
TNF	KLK3	CREBBP	Data_PSA	Literature	No	No	None	No	No	None
TNF	YWHAH	CREBBP	Data_PSA	Literature	Yes	No	Male	No	No	None
TNF	UBASH3B	TANK	Data_PSA	Literature	Yes	No	Male	No	No	None
TNF	NAP1L1	TANK	Data_PSA	Literature	Yes	No	Male	No	No	None
TNF	YWHAH	BAD	Data_PSA	Literature	Yes	No	Male	Yes	Yes	Both
TNF	HSPD1	BAD	Data_PSA	Literature	No	No	None	Yes	Yes	Both
TNF	PRKCA	BAD	Data_PSA	Literature	No	No	None	Yes	Yes	Both
TNF	PPP1CC	BAD	Data_PSA	Literature	Yes	No	Male	Yes	Yes	Both
TNF	PAK4	BAD	Data_PSA	Literature	No	No	None	Yes	Yes	Both
TNF	SRC	BAD	Data_PSA	Literature	Yes	No	Male	Yes	Yes	Both
TNF	LYN	BAD	Data_PSA	Literature	Yes	No	Male	Yes	Yes	Both
TNF	SRC	MAP3K14	Data_PSA	Literature	Yes	No	Male	No	No	None
TNF	FASN	MAP3K14	Data_PSA	Literature	Yes	No	Male	No	No	None
TNF	PRKCA	MAP3K14	Data_PSA	Literature	No	No	None	No	No	None
TNF	LYN	MAP3K14	Data_PSA	Literature	Yes	No	Male	No	No	None
TNF	PRKCB	MAP3K14	Data_PSA	Literature	No	No	None	No	No	None
TNF	YWHAH	MAP3K5	Data_PSA	Literature	Yes	No	Male	No	No	None
TNF	PRKCA	MAP3K5	Data_PSA	Literature	No	No	None	No	No	None
TNF	LYN	MAP3K5	Data_PSA	Literature	Yes	No	Male	No	No	None
TNF	SRC	MAP3K5	Data_PSA	Literature	Yes	No	Male	No	No	None
TNF	FASN	MAP3K5	Data_PSA	Literature	Yes	No	Male	No	No	None
TNF	PPP1CC	MAP3K5	Data_PSA	Literature	Yes	No	Male	No	No	None
TNF	PAK4	MAP3K5	Data_PSA	Literature	No	No	None	No	No	None
TNF	NAP1L1	MAP3K5	Data_PSA	Literature	Yes	No	Male	No	No	None
TNF	HSPD1	MAP3K5	Data_PSA	Literature	No	No	None	No	No	None
TNF	PRKCB	MAP3K5	Data_PSA	Literature	No	No	None	No	No	None
TNF	YWHAH	MAP3K3	Data_PSA	Literature	Yes	No	Male	No	No	None
TNF	FASN	MAP3K3	Data_PSA	Literature	Yes	No	Male	No	No	None
TNF	LYN	MAP3K3	Data_PSA	Literature	Yes	No	Male	No	No	None
TNF	PPP1CC	MAP3K3	Data_PSA	Literature	Yes	No	Male	No	No	None
TNF	SRC	MAP3K3	Data_PSA	Literature	Yes	No	Male	No	No	None
TNF	HSPD1	MAP3K3	Data_PSA	Literature	No	No	None	No	No	None
TNF	PAK4	MAP3K3	Data_PSA	Literature	No	No	None	No	No	None
TNF	PRKCB	MAP3K3	Data_PSA	Literature	No	No	None	No	No	None
TNF	YWHAH	DIABLO	Data_PSA	Literature	Yes	No	Male	No	No	None
TNF	HSPD1	DIABLO	Data_PSA	Literature	No	No	None	No	No	None
TNF	TRAF2	SPHK1	Literature	Data_PSA	No	No	None	Yes	No	Male
TNF	BIRC3	SPHK1	Literature	Data_PSA	No	No	None	Yes	No	Male
TNF	GRB2	SPHK1	Literature	Data_PSA	No	No	None	Yes	No	Male
TNF	TRAF1	SPHK1	Literature	Data_PSA	No	No	None	Yes	No	Male
TNF	TAB3	SPHK1	Literature	Data_PSA	No	No	None	Yes	No	Male
TNF	RAC1	SPHK1	Literature	Data_PSA	Yes	No	Male	Yes	No	Male
TNF	CDC37	SPHK1	Literature	Data_PSA	Yes	No	Male	Yes	No	Male
TNF	CASP8	SPHK1	Literature	Data_PSA	No	No	None	Yes	No	Male
TNF	CCL2	SPHK1	Literature	Data_PSA	No	No	None	Yes	No	Male
TNF	NSMAF	SPHK1	Literature	Data_PSA	No	No	None	Yes	No	Male
TNF	YWHAH	TAB2	Data_PSA	Literature	Yes	No	Male	No	No	None
TNF	SRC	TAB2	Data_PSA	Literature	Yes	No	Male	No	No	None
TNF	SPHK1	TAB2	Data_PSA	Literature	Yes	No	Male	No	No	None
TNF	NAP1L1	TAB2	Data_PSA	Literature	Yes	No	Male	No	No	None
TNF	SRC	TBK1	Data_PSA	Literature	Yes	No	Male	No	No	None
TNF	YWHAH	TBK1	Data_PSA	Literature	Yes	No	Male	No	No	None
TNF	NAP1L1	TBK1	Data_PSA	Literature	Yes	No	Male	No	No	None
TNF	PPP1CC	FBXW11	Data_PSA	Literature	Yes	No	Male	No	No	None
TNF	TRAF2	MAP4K5	Literature	Data_PSA	No	No	None	Yes	No	Male
TNF	GRB2	MAP4K5	Literature	Data_PSA	No	No	None	Yes	No	Male
TNF	TANK	MAP4K5	Literature	Data_PSA	No	No	None	Yes	No	Male
TNF	MAP4K2	MAP4K5	Literature	Data_PSA	No	No	None	Yes	No	Male
TNF	MAP3K5	MAP4K5	Literature	Data_PSA	No	No	None	Yes	No	Male
TNF	MAPK1	MAP4K5	Literature	Data_PSA	Yes	No	Male	Yes	No	Male
TNF	MAPK8	MAP4K5	Literature	Data_PSA	Yes	No	Male	Yes	No	Male
TNF	MAPK9	MAP4K5	Literature	Data_PSA	Yes	No	Male	Yes	No	Male
TNF	MAP3K1	MAP4K5	Literature	Data_PSA	No	No	None	Yes	No	Male
TNF	MAP3K7	MAP4K5	Literature	Data_PSA	No	No	None	Yes	No	Male
TNF	SOS1	MAP4K5	Literature	Data_PSA	No	No	None	Yes	No	Male
TNF	RIPK1	MAP4K5	Literature	Data_PSA	No	No	None	Yes	No	Male
TNF	MAP3K8	MAP4K5	Literature	Data_PSA	No	No	None	Yes	No	Male
TNF	BIRC2	MAP4K5	Literature	Data_PSA	No	No	None	Yes	No	Male
TNF	TAB2	MAP4K5	Literature	Data_PSA	No	No	None	Yes	No	Male
TNF	TAB3	MAP4K5	Literature	Data_PSA	No	No	None	Yes	No	Male
TNF	BIRC3	MAP4K5	Literature	Data_PSA	No	No	None	Yes	No	Male
TNF	CASP8	MAP4K5	Literature	Data_PSA	No	No	None	Yes	No	Male
TNF	HSP90AA1	MAP4K5	Literature	Data_PSA	Yes	No	Male	Yes	No	Male
TNF	TRAF1	MAP4K5	Literature	Data_PSA	No	No	None	Yes	No	Male
TNF	CHUK	MAP4K5	Literature	Data_PSA	No	No	None	Yes	No	Male
TNF	TNF	MAP4K5	Literature	Data_PSA	No	No	None	Yes	No	Male
TNF	IKBKB	MAP4K5	Literature	Data_PSA	No	No	None	Yes	No	Male
TNF	MAP3K14	MAP4K5	Literature	Data_PSA	No	No	None	Yes	No	Male
TNF	TBK1	MAP4K5	Literature	Data_PSA	No	No	None	Yes	No	Male
TNF	MAP2K6	MAP4K5	Literature	Data_PSA	No	No	None	Yes	No	Male
TNF	MAP2K4	MAP4K5	Literature	Data_PSA	No	No	None	Yes	No	Male
TNF	AKT1	MAP4K5	Literature	Data_PSA	Yes	No	Male	Yes	No	Male
TNF	KRAS	MAP4K5	Literature	Data_PSA	Yes	No	Male	Yes	No	Male
TNF	PLK1	MAP4K5	Literature	Data_PSA	No	No	None	Yes	No	Male
TNF	PRKCZ	MAP4K5	Literature	Data_PSA	No	No	None	Yes	No	Male
TNF	RAF1	MAP4K5	Literature	Data_PSA	No	No	None	Yes	No	Male
TNF	MAP3K3	MAP4K5	Literature	Data_PSA	No	No	None	Yes	No	Male
TNF	CSNK2A1	MAP4K5	Literature	Data_PSA	No	No	None	Yes	No	Male
TNF	MAP2K7	MAP4K5	Literature	Data_PSA	No	No	None	Yes	No	Male
TNF	PPP1CC	RIPK3	Data_PSA	Literature	Yes	No	Male	No	No	None
TNF	SRC	RIPK3	Data_PSA	Literature	Yes	No	Male	No	No	None
TNF	YWHAH	RIPK3	Data_PSA	Literature	Yes	No	Male	No	No	None
TNF	RAC1	FHOD1	Literature	Data_PSA	Yes	No	Male	Yes	No	Male
TNF	GRB2	FHOD1	Literature	Data_PSA	No	No	None	Yes	No	Male
TNF	HRAS	FHOD1	Literature	Data_PSA	No	No	None	Yes	No	Male
TNF	JUN	FHOD1	Literature	Data_PSA	No	No	None	Yes	No	Male
TNF	TRAF1	FHOD1	Literature	Data_PSA	No	No	None	Yes	No	Male
TNF	TRAF2	FHOD1	Literature	Data_PSA	No	No	None	Yes	No	Male
TNF	AKT1	FHOD1	Literature	Data_PSA	Yes	No	Male	Yes	No	Male
TNF	MAPK8	FHOD1	Literature	Data_PSA	Yes	No	Male	Yes	No	Male
TNF	PPP2CA	STK24	Literature	Data_PSA	No	No	None	Yes	No	Male
TNF	TNFAIP3	STK24	Literature	Data_PSA	No	No	None	Yes	No	Male
TNF	CASP3	STK24	Literature	Data_PSA	Yes	No	Male	Yes	No	Male
TNF	CASP7	STK24	Literature	Data_PSA	No	No	None	Yes	No	Male
TNF	CASP8	STK24	Literature	Data_PSA	No	No	None	Yes	No	Male
TNF	JUN	STK24	Literature	Data_PSA	No	No	None	Yes	No	Male
TNF	AKT1	STK24	Literature	Data_PSA	Yes	No	Male	Yes	No	Male
TNF	MAP3K1	STK24	Literature	Data_PSA	No	No	None	Yes	No	Male
TNF	MAP3K3	STK24	Literature	Data_PSA	No	No	None	Yes	No	Male
TNF	MAPK1	STK24	Literature	Data_PSA	Yes	No	Male	Yes	No	Male
TNF	MAP2K7	STK24	Literature	Data_PSA	No	No	None	Yes	No	Male
TNF	MAP2K4	STK24	Literature	Data_PSA	No	No	None	Yes	No	Male
TNF	MAP2K6	STK24	Literature	Data_PSA	No	No	None	Yes	No	Male
TNF	MAP3K5	STK24	Literature	Data_PSA	No	No	None	Yes	No	Male
TNF	MAPK3	STK24	Literature	Data_PSA	Yes	No	Male	Yes	No	Male
TNF	PRKCZ	STK24	Literature	Data_PSA	No	No	None	Yes	No	Male
TNF	PLK1	STK24	Literature	Data_PSA	No	No	None	Yes	No	Male
TNF	MAP3K8	STK24	Literature	Data_PSA	No	No	None	Yes	No	Male
TNF	MAPK14	STK24	Literature	Data_PSA	Yes	No	Male	Yes	No	Male
TNF	MAP2K3	STK24	Literature	Data_PSA	No	No	None	Yes	No	Male
TNF	MAP3K7	STK24	Literature	Data_PSA	No	No	None	Yes	No	Male
TNF	PRKCB	IKBKG	Data_PSA	Literature	No	No	None	Yes	No	Male
TNF	SRC	IKBKG	Data_PSA	Literature	Yes	No	Male	Yes	No	Male
TNF	CLIC1	IKBKG	Data_PSA	Literature	No	No	None	Yes	No	Male
TNF	PPP1CC	IKBKG	Data_PSA	Literature	Yes	No	Male	Yes	No	Male
TNF	LYN	IKBKG	Data_PSA	Literature	Yes	No	Male	Yes	No	Male
TNF	FASN	IKBKG	Data_PSA	Literature	Yes	No	Male	Yes	No	Male
TNF	HSPD1	IKBKG	Data_PSA	Literature	No	No	None	Yes	No	Male
TNF	YWHAH	IKBKG	Data_PSA	Literature	Yes	No	Male	Yes	No	Male
TNF	NAP1L1	IKBKG	Data_PSA	Literature	Yes	No	Male	Yes	No	Male
IL23_17	MAP2K7	PAK4	Literature	Data_PSA	No	No	None	No	No	None
IL23_17	FOS	IGF2	Literature	Data_PSA	No	No	None	No	No	None
IL23_17	CLIC1	JUN	Data_PSA	Literature	No	No	None	No	No	None
IL23_17	IKBKB	PRKCB	Literature	Data_PSA	No	No	None	No	No	None
IL23_17	CHUK	PRKCB	Literature	Data_PSA	No	No	None	No	No	None
IL23_17	RPS6KA5	PRKCB	Literature	Data_PSA	No	No	None	No	No	None
IL23_17	JAK2	PRKCB	Literature	Data_PSA	No	No	None	No	No	None
IL23_17	MAP3K7	PRKCB	Literature	Data_PSA	No	No	None	No	No	None
IL23_17	MAP2K7	PRKCB	Literature	Data_PSA	No	No	None	No	No	None
IL23_17	PRKCB	CD2	Data_PSA	Literature	No	No	None	No	No	None
IL23_17	JAK2	LYN	Literature	Data_PSA	No	No	None	Yes	No	Male
IL23_17	IKBKB	LYN	Literature	Data_PSA	No	No	None	Yes	No	Male
IL23_17	CD2	LYN	Literature	Data_PSA	No	No	None	Yes	No	Male
IL23_17	MAP3K7	LYN	Literature	Data_PSA	No	No	None	Yes	No	Male
IL23_17	CHUK	LYN	Literature	Data_PSA	No	No	None	Yes	No	Male
IL23_17	CD3E	LYN	Literature	Data_PSA	No	No	None	Yes	No	Male
IL23_17	RIPK2	LYN	Literature	Data_PSA	No	No	None	Yes	No	Male
IL23_17	MAP2K7	LYN	Literature	Data_PSA	No	No	None	Yes	No	Male
IL23_17	IL6	LYN	Literature	Data_PSA	No	No	None	Yes	No	Male
IL23_17	PRKCB	CD3G	Data_PSA	Literature	No	No	None	No	No	None
IL23_17	PRKCB	UBB	Data_PSA	Literature	No	No	None	Yes	Yes	Both
IL23_17	LYN	UBB	Data_PSA	Literature	Yes	No	Male	Yes	Yes	Both
IL23_17	PRKCB	UBC	Data_PSA	Literature	No	No	None	Yes	No	Male
IL23_17	LYN	UBC	Data_PSA	Literature	Yes	No	Male	Yes	No	Male
IL23_17	KLK3	CXCL8	Data_PSA	Literature	No	No	None	No	No	None
IL23_17	UBC	HSPD1	Literature	Data_PSA	Yes	No	Male	No	No	None
IL23_17	CD4	HSPD1	Literature	Data_PSA	No	No	None	No	No	None
IL23_17	P4HB	HSPD1	Literature	Data_PSA	No	No	None	No	No	None
IL23_17	IKBKB	HSPD1	Literature	Data_PSA	No	No	None	No	No	None
IL23_17	CHUK	HSPD1	Literature	Data_PSA	No	No	None	No	No	None
IL23_17	UBB	HSPD1	Literature	Data_PSA	Yes	Yes	Both	No	No	None
IL23_17	JUN	HSPD1	Literature	Data_PSA	No	No	None	No	No	None
IL23_17	RIPK2	HSPD1	Literature	Data_PSA	No	No	None	No	No	None
IL23_17	MAP2K7	HSPD1	Literature	Data_PSA	No	No	None	No	No	None
IL23_17	UBC	PYGB	Literature	Data_PSA	Yes	No	Male	Yes	No	Male
IL23_17	CHUK	SRC	Literature	Data_PSA	No	No	None	Yes	No	Male
IL23_17	IKBKB	SRC	Literature	Data_PSA	No	No	None	Yes	No	Male
IL23_17	JAK2	SRC	Literature	Data_PSA	No	No	None	Yes	No	Male
IL23_17	UBC	SRC	Literature	Data_PSA	Yes	No	Male	Yes	No	Male
IL23_17	MAP3K7	SRC	Literature	Data_PSA	No	No	None	Yes	No	Male
IL23_17	JUN	SRC	Literature	Data_PSA	No	No	None	Yes	No	Male
IL23_17	FOS	SRC	Literature	Data_PSA	No	No	None	Yes	No	Male
IL23_17	CD3E	SRC	Literature	Data_PSA	No	No	None	Yes	No	Male
IL23_17	CD2	SRC	Literature	Data_PSA	No	No	None	Yes	No	Male
IL23_17	RIPK2	SRC	Literature	Data_PSA	No	No	None	Yes	No	Male
IL23_17	IRAK2	SRC	Literature	Data_PSA	No	No	None	Yes	No	Male
IL23_17	HSPD1	ATF2	Data_PSA	Literature	No	No	None	No	No	None
IL23_17	CLIC1	ATF2	Data_PSA	Literature	No	No	None	No	No	None
IL23_17	SRC	ATF2	Data_PSA	Literature	Yes	No	Male	No	No	None
IL23_17	PDE5A	CREB1	Data_PSA	Literature	Yes	No	Male	No	No	None
IL23_17	CHUK	PRKCA	Literature	Data_PSA	No	No	None	No	No	None
IL23_17	IKBKB	PRKCA	Literature	Data_PSA	No	No	None	No	No	None
IL23_17	UBC	PRKCA	Literature	Data_PSA	Yes	No	Male	No	No	None
IL23_17	JAK2	PRKCA	Literature	Data_PSA	No	No	None	No	No	None
IL23_17	RPS6KA5	PRKCA	Literature	Data_PSA	No	No	None	No	No	None
IL23_17	RIPK2	PRKCA	Literature	Data_PSA	No	No	None	No	No	None
IL23_17	MAP2K7	PRKCA	Literature	Data_PSA	No	No	None	No	No	None
IL23_17	MAP3K7	PRKCA	Literature	Data_PSA	No	No	None	No	No	None
IL23_17	CLIC1	CD58	Data_PSA	Literature	No	No	None	No	No	None
IL23_17	SRC	ELK1	Data_PSA	Literature	Yes	No	Male	No	No	None
IL23_17	MMP3	NFKB1	Data_PSA	Literature	No	No	None	No	No	None
IL23_17	HSPD1	NFKB1	Data_PSA	Literature	No	No	None	No	No	None
IL23_17	SRC	NFKB1	Data_PSA	Literature	Yes	No	Male	No	No	None
IL23_17	PRKCA	NFKB1	Data_PSA	Literature	No	No	None	No	No	None
IL23_17	LYN	CD247	Data_PSA	Literature	Yes	No	Male	No	No	None
IL23_17	SRC	CD247	Data_PSA	Literature	Yes	No	Male	No	No	None
IL23_17	HSPD1	CD247	Data_PSA	Literature	No	No	None	No	No	None
IL23_17	LYN	MAPK3	Data_PSA	Literature	Yes	No	Male	Yes	No	Male
IL23_17	SRC	MAPK3	Data_PSA	Literature	Yes	No	Male	Yes	No	Male
IL23_17	HSPD1	MAPK3	Data_PSA	Literature	No	No	None	Yes	No	Male
IL23_17	PRKCB	MAPK3	Data_PSA	Literature	No	No	None	Yes	No	Male
IL23_17	PRKCA	MAPK3	Data_PSA	Literature	No	No	None	Yes	No	Male
IL23_17	SRC	MAPK1	Data_PSA	Literature	Yes	No	Male	Yes	No	Male
IL23_17	LYN	MAPK1	Data_PSA	Literature	Yes	No	Male	Yes	No	Male
IL23_17	PRKCA	MAPK1	Data_PSA	Literature	No	No	None	Yes	No	Male
IL23_17	PRKCB	MAPK1	Data_PSA	Literature	No	No	None	Yes	No	Male
IL23_17	PAK4	MAPK1	Data_PSA	Literature	No	No	None	Yes	No	Male
IL23_17	LYN	TYK2	Data_PSA	Literature	Yes	No	Male	No	No	None
IL23_17	PRKCA	TYK2	Data_PSA	Literature	No	No	None	No	No	None
IL23_17	SRC	TYK2	Data_PSA	Literature	Yes	No	Male	No	No	None
IL23_17	HSPD1	PPP2R1A	Data_PSA	Literature	No	No	None	Yes	No	Male
IL23_17	LYN	PPP2R1A	Data_PSA	Literature	Yes	No	Male	Yes	No	Male
IL23_17	PRKCB	PPP2R1A	Data_PSA	Literature	No	No	None	Yes	No	Male
IL23_17	HSPD1	PPP2R1B	Data_PSA	Literature	No	No	None	No	No	None
IL23_17	LYN	PPP2R1B	Data_PSA	Literature	Yes	No	Male	No	No	None
IL23_17	PRKCB	PPP2R1B	Data_PSA	Literature	No	No	None	No	No	None
IL23_17	ATF2	PPIF	Literature	Data_PSA	No	No	None	No	Yes	Female
IL23_17	JUN	INPP5B	Literature	Data_PSA	No	No	None	Yes	No	Male
IL23_17	MAPK1	PPP1CC	Literature	Data_PSA	Yes	No	Male	Yes	No	Male
IL23_17	JAK2	PPP1CC	Literature	Data_PSA	No	No	None	Yes	No	Male
IL23_17	CD247	PPP1CC	Literature	Data_PSA	No	No	None	Yes	No	Male
IL23_17	JUN	PPP1CC	Literature	Data_PSA	No	No	None	Yes	No	Male
IL23_17	PPP2R1A	PPP1CC	Literature	Data_PSA	Yes	No	Male	Yes	No	Male
IL23_17	CREB1	PPP1CC	Literature	Data_PSA	No	No	None	Yes	No	Male
IL23_17	IKBKB	PPP1CC	Literature	Data_PSA	No	No	None	Yes	No	Male
IL23_17	CHUK	PPP1CC	Literature	Data_PSA	No	No	None	Yes	No	Male
IL23_17	MAP3K7	PPP1CC	Literature	Data_PSA	No	No	None	Yes	No	Male
IL23_17	PPP2R1B	PPP1CC	Literature	Data_PSA	No	No	None	Yes	No	Male
IL23_17	RIPK2	PPP1CC	Literature	Data_PSA	No	No	None	Yes	No	Male
IL23_17	ATF1	PPP1CC	Literature	Data_PSA	No	No	None	Yes	No	Male
IL23_17	SRC	STAT3	Data_PSA	Literature	Yes	No	Male	Yes	No	Male
IL23_17	LYN	STAT3	Data_PSA	Literature	Yes	No	Male	Yes	No	Male
IL23_17	MMP3	STAT3	Data_PSA	Literature	No	No	None	Yes	No	Male
IL23_17	PRKCB	STAT3	Data_PSA	Literature	No	No	None	Yes	No	Male
IL23_17	PRKCA	STAT3	Data_PSA	Literature	No	No	None	Yes	No	Male
IL23_17	CSF3	LEP	Literature	Data_PSA	No	No	None	No	No	None
IL23_17	IL12B	LEP	Literature	Data_PSA	No	No	None	No	No	None
IL23_17	KITLG	LEP	Literature	Data_PSA	No	No	None	No	No	None
IL23_17	IL6	LEP	Literature	Data_PSA	No	No	None	No	No	None
IL23_17	SRC	MAP3K8	Data_PSA	Literature	Yes	No	Male	No	No	None
IL23_17	LYN	MAP3K8	Data_PSA	Literature	Yes	No	Male	No	No	None
IL23_17	SRC	MAPK8	Data_PSA	Literature	Yes	No	Male	Yes	No	Male
IL23_17	PRKCA	MAPK8	Data_PSA	Literature	No	No	None	Yes	No	Male
IL23_17	PPP1CC	MAPK8	Data_PSA	Literature	Yes	No	Male	Yes	No	Male
IL23_17	PRKCB	MAPK8	Data_PSA	Literature	No	No	None	Yes	No	Male
IL23_17	PRKCA	MAPK9	Data_PSA	Literature	No	No	None	Yes	No	Male
IL23_17	PPP1CC	MAPK9	Data_PSA	Literature	Yes	No	Male	Yes	No	Male
IL23_17	PRKCB	MAPK9	Data_PSA	Literature	No	No	None	Yes	No	Male
IL23_17	SRC	MAP2K4	Data_PSA	Literature	Yes	No	Male	No	No	None
IL23_17	LYN	MAP2K4	Data_PSA	Literature	Yes	No	Male	No	No	None
IL23_17	PRKCB	MAP2K4	Data_PSA	Literature	No	No	None	No	No	None
IL23_17	PRKCA	MAP2K4	Data_PSA	Literature	No	No	None	No	No	None
IL23_17	PAK4	MAP2K4	Data_PSA	Literature	No	No	None	No	No	None
IL23_17	HSPD1	MAP2K3	Data_PSA	Literature	No	No	None	No	No	None
IL23_17	CTPS1	MAP2K3	Data_PSA	Literature	Yes	No	Male	No	No	None
IL23_17	EIF1AY	MAP2K3	Data_PSA	Literature	Yes	No	Male	No	No	None
IL23_17	PRKCA	MAP2K3	Data_PSA	Literature	No	No	None	No	No	None
IL23_17	LYN	MAP2K3	Data_PSA	Literature	Yes	No	Male	No	No	None
IL23_17	PAK4	MAP2K3	Data_PSA	Literature	No	No	None	No	No	None
IL23_17	UBC	TNNI2	Literature	Data_PSA	Yes	No	Male	No	No	None
IL23_17	SRC	MAPKAPK2	Data_PSA	Literature	Yes	No	Male	Yes	No	Male
IL23_17	PAK4	MAPKAPK2	Data_PSA	Literature	No	No	None	Yes	No	Male
IL23_17	LYN	MAPKAPK2	Data_PSA	Literature	Yes	No	Male	Yes	No	Male
IL23_17	PRKCA	MAPKAPK2	Data_PSA	Literature	No	No	None	Yes	No	Male
IL23_17	MAPK3	FASN	Literature	Data_PSA	Yes	No	Male	Yes	No	Male
IL23_17	UBC	FASN	Literature	Data_PSA	Yes	No	Male	Yes	No	Male
IL23_17	JUN	FASN	Literature	Data_PSA	No	No	None	Yes	No	Male
IL23_17	IKBKB	FASN	Literature	Data_PSA	No	No	None	Yes	No	Male
IL23_17	CHUK	FASN	Literature	Data_PSA	No	No	None	Yes	No	Male
IL23_17	NFKB1	FASN	Literature	Data_PSA	No	No	None	Yes	No	Male
IL23_17	MAP3K7	FASN	Literature	Data_PSA	No	No	None	Yes	No	Male
IL23_17	MAP3K8	FASN	Literature	Data_PSA	No	No	None	Yes	No	Male
IL23_17	MAPK1	FASN	Literature	Data_PSA	Yes	No	Male	Yes	No	Male
IL23_17	PPP2R1A	FASN	Literature	Data_PSA	Yes	No	Male	Yes	No	Male
IL23_17	ATF2	ACADVL	Literature	Data_PSA	No	No	None	Yes	No	Male
IL23_17	JUN	ANXA11	Literature	Data_PSA	No	No	None	No	No	None
IL23_17	FASN	DUSP3	Data_PSA	Literature	Yes	No	Male	No	No	None
IL23_17	PRKCB	DUSP3	Data_PSA	Literature	No	No	None	No	No	None
IL23_17	PRKCA	DUSP3	Data_PSA	Literature	No	No	None	No	No	None
IL23_17	SRC	IRAK1	Data_PSA	Literature	Yes	No	Male	No	No	None
IL23_17	HSPD1	IRAK1	Data_PSA	Literature	No	No	None	No	No	None
IL23_17	LYN	IRAK1	Data_PSA	Literature	Yes	No	Male	No	No	None
IL23_17	PRKCA	IRAK1	Data_PSA	Literature	No	No	None	No	No	None
IL23_17	SRC	RPS6KA3	Data_PSA	Literature	Yes	No	Male	Yes	No	Male
IL23_17	PRKCA	RPS6KA3	Data_PSA	Literature	No	No	None	Yes	No	Male
IL23_17	LYN	RPS6KA3	Data_PSA	Literature	Yes	No	Male	Yes	No	Male
IL23_17	PAK4	RPS6KA3	Data_PSA	Literature	No	No	None	Yes	No	Male
IL23_17	PRKCB	RPS6KA3	Data_PSA	Literature	No	No	None	Yes	No	Male
IL23_17	PRKCA	MAP2K6	Data_PSA	Literature	No	No	None	No	No	None
IL23_17	PRKCB	MAP2K6	Data_PSA	Literature	No	No	None	No	No	None
IL23_17	LYN	MAP2K6	Data_PSA	Literature	Yes	No	Male	No	No	None
IL23_17	SRC	MAP2K6	Data_PSA	Literature	Yes	No	Male	No	No	None
IL23_17	SRC	MAPK10	Data_PSA	Literature	Yes	No	Male	Yes	No	Male
IL23_17	PRKCB	MAPK10	Data_PSA	Literature	No	No	None	Yes	No	Male
IL23_17	PRKCA	MAPK10	Data_PSA	Literature	No	No	None	Yes	No	Male
IL23_17	UBC	NAP1L1	Literature	Data_PSA	Yes	No	Male	Yes	No	Male
IL23_17	JAK2	NAP1L1	Literature	Data_PSA	No	No	None	Yes	No	Male
IL23_17	CD247	NAP1L1	Literature	Data_PSA	No	No	None	Yes	No	Male
IL23_17	JUN	NAP1L1	Literature	Data_PSA	No	No	None	Yes	No	Male
IL23_17	CREB1	NAP1L1	Literature	Data_PSA	No	No	None	Yes	No	Male
IL23_17	CHUK	NAP1L1	Literature	Data_PSA	No	No	None	Yes	No	Male
IL23_17	IKBKB	NAP1L1	Literature	Data_PSA	No	No	None	Yes	No	Male
IL23_17	STAT3	NAP1L1	Literature	Data_PSA	Yes	No	Male	Yes	No	Male
IL23_17	ATF2	NAP1L1	Literature	Data_PSA	No	No	None	Yes	No	Male
IL23_17	PPP1CC	UBE2N	Data_PSA	Literature	Yes	No	Male	Yes	No	Male
IL23_17	NAP1L1	UBE2N	Data_PSA	Literature	Yes	No	Male	Yes	No	Male
IL23_17	HSPD1	UBE2N	Data_PSA	Literature	No	No	None	Yes	No	Male
IL23_17	PRKCB	UBE2N	Data_PSA	Literature	No	No	None	Yes	No	Male
IL23_17	PRKCA	UBE2N	Data_PSA	Literature	No	No	None	Yes	No	Male
IL23_17	SRC	PPP2CB	Data_PSA	Literature	Yes	No	Male	No	No	None
IL23_17	PRKCB	PPP2CB	Data_PSA	Literature	No	No	None	No	No	None
IL23_17	PPP1CC	PPP2CB	Data_PSA	Literature	Yes	No	Male	No	No	None
IL23_17	PPP1CC	RPS27A	Data_PSA	Literature	Yes	No	Male	Yes	Yes	Both
IL23_17	NAP1L1	RPS27A	Data_PSA	Literature	Yes	No	Male	Yes	Yes	Both
IL23_17	SRC	RPS27A	Data_PSA	Literature	Yes	No	Male	Yes	Yes	Both
IL23_17	LYN	RPS27A	Data_PSA	Literature	Yes	No	Male	Yes	Yes	Both
IL23_17	KLK3	UBA52	Data_PSA	Literature	No	No	None	No	No	None
IL23_17	PRKCB	UBA52	Data_PSA	Literature	No	No	None	No	No	None
IL23_17	NAP1L1	UBA52	Data_PSA	Literature	Yes	No	Male	No	No	None
IL23_17	LYN	UBA52	Data_PSA	Literature	Yes	No	Male	No	No	None
IL23_17	PPP1CC	SKP1	Data_PSA	Literature	Yes	No	Male	No	No	None
IL23_17	NAP1L1	SKP1	Data_PSA	Literature	Yes	No	Male	No	No	None
IL23_17	HSPD1	PPP2CA	Data_PSA	Literature	No	No	None	No	No	None
IL23_17	PPP1CC	PPP2CA	Data_PSA	Literature	Yes	No	Male	No	No	None
IL23_17	PRKCB	PPP2CA	Data_PSA	Literature	No	No	None	No	No	None
IL23_17	IRAK1	IL1RL1	Literature	Data_PSA	No	No	None	No	No	None
IL23_17	IRAK2	IL1RL1	Literature	Data_PSA	No	No	None	No	No	None
IL23_17	MAP3K7	IL1RL1	Literature	Data_PSA	No	No	None	No	No	None
IL23_17	NAP1L1	MEF2A	Data_PSA	Literature	Yes	No	Male	No	No	None
IL23_17	SRC	MAP2K1	Data_PSA	Literature	Yes	No	Male	No	No	None
IL23_17	PRKCB	MAP2K1	Data_PSA	Literature	No	No	None	No	No	None
IL23_17	PRKCA	MAP2K1	Data_PSA	Literature	No	No	None	No	No	None
IL23_17	LYN	MAP2K1	Data_PSA	Literature	Yes	No	Male	No	No	None
IL23_17	MAP2K1	YWHAH	Literature	Data_PSA	No	No	None	Yes	No	Male
IL23_17	MAP3K7	YWHAH	Literature	Data_PSA	No	No	None	Yes	No	Male
IL23_17	IRAK1	YWHAH	Literature	Data_PSA	No	No	None	Yes	No	Male
IL23_17	JUN	YWHAH	Literature	Data_PSA	No	No	None	Yes	No	Male
IL23_17	MAPK3	YWHAH	Literature	Data_PSA	Yes	No	Male	Yes	No	Male
IL23_17	MAPK1	YWHAH	Literature	Data_PSA	Yes	No	Male	Yes	No	Male
IL23_17	IKBKB	YWHAH	Literature	Data_PSA	No	No	None	Yes	No	Male
IL23_17	CHUK	YWHAH	Literature	Data_PSA	No	No	None	Yes	No	Male
IL23_17	MAP2K4	YWHAH	Literature	Data_PSA	No	No	None	Yes	No	Male
IL23_17	MAP2K3	YWHAH	Literature	Data_PSA	No	No	None	Yes	No	Male
IL23_17	JAK2	YWHAH	Literature	Data_PSA	No	No	None	Yes	No	Male
IL23_17	MAP2K6	YWHAH	Literature	Data_PSA	No	No	None	Yes	No	Male
IL23_17	MAPKAPK2	YWHAH	Literature	Data_PSA	Yes	No	Male	Yes	No	Male
IL23_17	MAP2K7	YWHAH	Literature	Data_PSA	No	No	None	Yes	No	Male
IL23_17	MEF2A	YWHAH	Literature	Data_PSA	No	No	None	Yes	No	Male
IL23_17	RPS27A	YWHAH	Literature	Data_PSA	Yes	Yes	Both	Yes	No	Male
IL23_17	PPP2R1A	YWHAH	Literature	Data_PSA	Yes	No	Male	Yes	No	Male
IL23_17	UBC	YWHAH	Literature	Data_PSA	Yes	No	Male	Yes	No	Male
IL23_17	YWHAH	MEF2C	Data_PSA	Literature	Yes	No	Male	No	No	None
IL23_17	IL6	FGL1	Literature	Data_PSA	No	No	None	No	No	None
IL23_17	HSPD1	DUSP4	Data_PSA	Literature	No	No	None	No	No	None
IL23_17	LYN	DUSP4	Data_PSA	Literature	Yes	No	Male	No	No	None
IL23_17	YWHAH	MAPK7	Data_PSA	Literature	Yes	No	Male	No	No	None
IL23_17	PRKCA	MAPK7	Data_PSA	Literature	No	No	None	No	No	None
IL23_17	SRC	MAPK7	Data_PSA	Literature	Yes	No	Male	No	No	None
IL23_17	LYN	MAPK7	Data_PSA	Literature	Yes	No	Male	No	No	None
IL23_17	PAK4	MAPK7	Data_PSA	Literature	No	No	None	No	No	None
IL23_17	PRKCB	UBE2V1	Data_PSA	Literature	No	No	None	Yes	No	Male
IL23_17	HSPD1	CUL1	Data_PSA	Literature	No	No	None	No	No	None
IL23_17	PPP1CC	CUL1	Data_PSA	Literature	Yes	No	Male	No	No	None
IL23_17	NAP1L1	CUL1	Data_PSA	Literature	Yes	No	Male	No	No	None
IL23_17	CTPS1	CUL1	Data_PSA	Literature	Yes	No	Male	No	No	None
IL23_17	PRKCA	CUL1	Data_PSA	Literature	No	No	None	No	No	None
IL23_17	YWHAH	PPP2R5D	Data_PSA	Literature	Yes	No	Male	No	No	None
IL23_17	PPP1CC	PPP2R5D	Data_PSA	Literature	Yes	No	Male	No	No	None
IL23_17	PRKCB	STAT4	Data_PSA	Literature	No	No	None	No	No	None
IL23_17	SRC	STAT4	Data_PSA	Literature	Yes	No	Male	No	No	None
IL23_17	NAP1L1	RPS6KA2	Data_PSA	Literature	Yes	No	Male	No	No	None
IL23_17	PAK4	RPS6KA2	Data_PSA	Literature	No	No	None	No	No	None
IL23_17	PRKCA	RPS6KA2	Data_PSA	Literature	No	No	None	No	No	None
IL23_17	YWHAH	RPS6KA2	Data_PSA	Literature	Yes	No	Male	No	No	None
IL23_17	PRKCB	RPS6KA2	Data_PSA	Literature	No	No	None	No	No	None
IL23_17	SRC	RPS6KA1	Data_PSA	Literature	Yes	No	Male	No	No	None
IL23_17	YWHAH	RPS6KA1	Data_PSA	Literature	Yes	No	Male	No	No	None
IL23_17	LYN	RPS6KA1	Data_PSA	Literature	Yes	No	Male	No	No	None
IL23_17	PAK4	RPS6KA1	Data_PSA	Literature	No	No	None	No	No	None
IL23_17	PRKCB	RPS6KA1	Data_PSA	Literature	No	No	None	No	No	None
IL23_17	PRKCA	RPS6KA1	Data_PSA	Literature	No	No	None	No	No	None
IL23_17	SRC	TAB1	Data_PSA	Literature	Yes	No	Male	No	No	None
IL23_17	PRKCA	MAPK11	Data_PSA	Literature	No	No	None	No	No	None
IL23_17	PRKCB	MAPK11	Data_PSA	Literature	No	No	None	No	No	None
IL23_17	HSPD1	MAPK14	Data_PSA	Literature	No	No	None	Yes	No	Male
IL23_17	YWHAH	MAPK14	Data_PSA	Literature	Yes	No	Male	Yes	No	Male
IL23_17	SRC	MAPK14	Data_PSA	Literature	Yes	No	Male	Yes	No	Male
IL23_17	PRKCA	MAPK14	Data_PSA	Literature	No	No	None	Yes	No	Male
IL23_17	PRKCB	MAPK14	Data_PSA	Literature	No	No	None	Yes	No	Male
IL23_17	SRC	MAPKAPK3	Data_PSA	Literature	Yes	No	Male	Yes	No	Male
IL23_17	LYN	MAPKAPK3	Data_PSA	Literature	Yes	No	Male	Yes	No	Male
IL23_17	PRKCA	MAPKAPK3	Data_PSA	Literature	No	No	None	Yes	No	Male
IL23_17	PRKCA	DUSP6	Data_PSA	Literature	No	No	None	No	No	None
IL23_17	NFKB1	LDLRAP1	Literature	Data_PSA	No	No	None	Yes	No	Male
IL23_17	JUN	FAHD1	Literature	Data_PSA	No	No	None	Yes	Yes	Both
IL23_17	P4HB	QSOX2	Literature	Data_PSA	No	No	None	No	No	None
IL23_17	HSPD1	VRK3	Data_PSA	Literature	No	No	None	No	No	None
IL23_17	PRKCB	VRK3	Data_PSA	Literature	No	No	None	No	No	None
IL23_17	YWHAH	TAB3	Data_PSA	Literature	Yes	No	Male	No	No	None
IL23_17	PPP1CC	TNIP2	Data_PSA	Literature	Yes	No	Male	No	No	None
IL23_17	FASN	TNIP2	Data_PSA	Literature	Yes	No	Male	No	No	None
IL23_17	NAP1L1	TNIP2	Data_PSA	Literature	Yes	No	Male	No	No	None
IL23_17	YWHAH	TNIP2	Data_PSA	Literature	Yes	No	Male	No	No	None
IL23_17	UBC	UBASH3B	Literature	Data_PSA	Yes	No	Male	Yes	No	Male
IL23_17	RPS27A	UBASH3B	Literature	Data_PSA	Yes	Yes	Both	Yes	No	Male
IL23_17	UBB	UBASH3B	Literature	Data_PSA	Yes	Yes	Both	Yes	No	Male
IL23_17	UBA52	UBASH3B	Literature	Data_PSA	No	No	None	Yes	No	Male
IL23_17	JAK2	UBASH3B	Literature	Data_PSA	No	No	None	Yes	No	Male
IL23_17	KLK3	IL17F	Data_PSA	Literature	No	No	None	No	No	None
IL23_17	LEP	NOD2	Data_PSA	Literature	No	No	None	No	No	None
IL23_17	LYN	NOD2	Data_PSA	Literature	Yes	No	Male	No	No	None
IL23_17	LEP	IL23A	Data_PSA	Literature	No	No	None	No	No	None
IL23_17	TAB3	SPHK1	Literature	Data_PSA	No	No	None	Yes	No	Male
IL23_17	YWHAH	TAB2	Data_PSA	Literature	Yes	No	Male	No	No	None
IL23_17	SRC	TAB2	Data_PSA	Literature	Yes	No	Male	No	No	None
IL23_17	SPHK1	TAB2	Data_PSA	Literature	Yes	No	Male	No	No	None
IL23_17	NAP1L1	TAB2	Data_PSA	Literature	Yes	No	Male	No	No	None
IL23_17	UBC	CLIC5	Literature	Data_PSA	Yes	No	Male	No	No	None
IL23_17	PPP1CC	FBXW11	Data_PSA	Literature	Yes	No	Male	No	No	None
IL23_17	CTPS1	TRAF6	Data_PSA	Literature	Yes	No	Male	No	No	None
IL23_17	SRC	TRAF6	Data_PSA	Literature	Yes	No	Male	No	No	None
IL23_17	IL1RL1	TRAF6	Data_PSA	Literature	No	No	None	No	No	None
IL23_17	SPHK1	TRAF6	Data_PSA	Literature	Yes	No	Male	No	No	None
IL23_17	PPP1CC	TRAF6	Data_PSA	Literature	Yes	No	Male	No	No	None
IL23_17	PNPT1	TRAF6	Data_PSA	Literature	No	No	None	No	No	None
IL23_17	NAP1L1	TRAF6	Data_PSA	Literature	Yes	No	Male	No	No	None
IL23_17	YWHAH	TRAF6	Data_PSA	Literature	Yes	No	Male	No	No	None
IL23_17	FASN	TRAF6	Data_PSA	Literature	Yes	No	Male	No	No	None
IL23_17	PRKCA	TRAF6	Data_PSA	Literature	No	No	None	No	No	None
IL23_17	PRKCB	TRAF6	Data_PSA	Literature	No	No	None	No	No	None
IL23_17	MAPK1	MAP4K5	Literature	Data_PSA	Yes	No	Male	Yes	No	Male
IL23_17	MAPK8	MAP4K5	Literature	Data_PSA	Yes	No	Male	Yes	No	Male
IL23_17	MAPK11	MAP4K5	Literature	Data_PSA	No	No	None	Yes	No	Male
IL23_17	MAPK9	MAP4K5	Literature	Data_PSA	Yes	No	Male	Yes	No	Male
IL23_17	RPS6KA2	MAP4K5	Literature	Data_PSA	No	No	None	Yes	No	Male
IL23_17	MAPKAPK3	MAP4K5	Literature	Data_PSA	Yes	No	Male	Yes	No	Male
IL23_17	RPS6KA5	MAP4K5	Literature	Data_PSA	No	No	None	Yes	No	Male
IL23_17	MAP3K7	MAP4K5	Literature	Data_PSA	No	No	None	Yes	No	Male
IL23_17	JAK2	MAP4K5	Literature	Data_PSA	No	No	None	Yes	No	Male
IL23_17	MAP3K8	MAP4K5	Literature	Data_PSA	No	No	None	Yes	No	Male
IL23_17	TRAF6	MAP4K5	Literature	Data_PSA	No	No	None	Yes	No	Male
IL23_17	TAB2	MAP4K5	Literature	Data_PSA	No	No	None	Yes	No	Male
IL23_17	TAB3	MAP4K5	Literature	Data_PSA	No	No	None	Yes	No	Male
IL23_17	CHUK	MAP4K5	Literature	Data_PSA	No	No	None	Yes	No	Male
IL23_17	IKBKB	MAP4K5	Literature	Data_PSA	No	No	None	Yes	No	Male
IL23_17	ATF2	MAP4K5	Literature	Data_PSA	No	No	None	Yes	No	Male
IL23_17	UBE2N	MAP4K5	Literature	Data_PSA	Yes	No	Male	Yes	No	Male
IL23_17	MAP2K6	MAP4K5	Literature	Data_PSA	No	No	None	Yes	No	Male
IL23_17	MAP2K4	MAP4K5	Literature	Data_PSA	No	No	None	Yes	No	Male
IL23_17	MAP2K1	MAP4K5	Literature	Data_PSA	No	No	None	Yes	No	Male
IL23_17	RIPK2	MAP4K5	Literature	Data_PSA	No	No	None	Yes	No	Male
IL23_17	MAPK10	MAP4K5	Literature	Data_PSA	Yes	No	Male	Yes	No	Male
IL23_17	MAP2K7	MAP4K5	Literature	Data_PSA	No	No	None	Yes	No	Male
IL23_17	VRK3	MAP4K5	Literature	Data_PSA	No	No	None	Yes	No	Male
IL23_17	JUN	FHOD1	Literature	Data_PSA	No	No	None	Yes	No	Male
IL23_17	MAPK8	FHOD1	Literature	Data_PSA	Yes	No	Male	Yes	No	Male
IL23_17	PPP2R1A	STK24	Literature	Data_PSA	Yes	No	Male	Yes	No	Male
IL23_17	PPP2CB	STK24	Literature	Data_PSA	No	No	None	Yes	No	Male
IL23_17	PPP2CA	STK24	Literature	Data_PSA	No	No	None	Yes	No	Male
IL23_17	PPP2R1B	STK24	Literature	Data_PSA	No	No	None	Yes	No	Male
IL23_17	JUN	STK24	Literature	Data_PSA	No	No	None	Yes	No	Male
IL23_17	MAPK1	STK24	Literature	Data_PSA	Yes	No	Male	Yes	No	Male
IL23_17	MAP2K7	STK24	Literature	Data_PSA	No	No	None	Yes	No	Male
IL23_17	MAP2K4	STK24	Literature	Data_PSA	No	No	None	Yes	No	Male
IL23_17	MAP2K6	STK24	Literature	Data_PSA	No	No	None	Yes	No	Male
IL23_17	MAPK3	STK24	Literature	Data_PSA	Yes	No	Male	Yes	No	Male
IL23_17	RPS6KA5	STK24	Literature	Data_PSA	No	No	None	Yes	No	Male
IL23_17	MAP3K8	STK24	Literature	Data_PSA	No	No	None	Yes	No	Male
IL23_17	MAPK14	STK24	Literature	Data_PSA	Yes	No	Male	Yes	No	Male
IL23_17	RPS6KA3	STK24	Literature	Data_PSA	Yes	No	Male	Yes	No	Male
IL23_17	MAPK7	STK24	Literature	Data_PSA	No	No	None	Yes	No	Male
IL23_17	RPS6KA2	STK24	Literature	Data_PSA	No	No	None	Yes	No	Male
IL23_17	RPS6KA1	STK24	Literature	Data_PSA	No	No	None	Yes	No	Male
IL23_17	MAP2K3	STK24	Literature	Data_PSA	No	No	None	Yes	No	Male
IL23_17	MAP3K7	STK24	Literature	Data_PSA	No	No	None	Yes	No	Male
IL23_17	PRKCB	IKBKG	Data_PSA	Literature	No	No	None	Yes	No	Male
IL23_17	SRC	IKBKG	Data_PSA	Literature	Yes	No	Male	Yes	No	Male
IL23_17	CLIC1	IKBKG	Data_PSA	Literature	No	No	None	Yes	No	Male
IL23_17	PPP1CC	IKBKG	Data_PSA	Literature	Yes	No	Male	Yes	No	Male
IL23_17	LYN	IKBKG	Data_PSA	Literature	Yes	No	Male	Yes	No	Male
IL23_17	FASN	IKBKG	Data_PSA	Literature	Yes	No	Male	Yes	No	Male
IL23_17	HSPD1	IKBKG	Data_PSA	Literature	No	No	None	Yes	No	Male
IL23_17	YWHAH	IKBKG	Data_PSA	Literature	Yes	No	Male	Yes	No	Male
IL23_17	NAP1L1	IKBKG	Data_PSA	Literature	Yes	No	Male	Yes	No	Male
IFN	RPS6KA4	PRKCB	Literature	Data_PSA	No	No	None	No	No	None
IFN	RPS6KA5	PRKCB	Literature	Data_PSA	No	No	None	No	No	None
IFN	JAK2	PRKCB	Literature	Data_PSA	No	No	None	No	No	None
IFN	PRKCB	LCK	Data_PSA	Literature	No	No	None	No	No	None
IFN	PAK4	LCK	Data_PSA	Literature	No	No	None	No	No	None
IFN	PRKCB	FYN	Data_PSA	Literature	No	No	None	No	No	None
IFN	PAK4	FYN	Data_PSA	Literature	No	No	None	No	No	None
IFN	PRKCB	EIF4E	Data_PSA	Literature	No	No	None	Yes	Yes	Both
IFN	JAK2	LYN	Literature	Data_PSA	No	No	None	Yes	No	Male
IFN	LCK	LYN	Literature	Data_PSA	No	No	None	Yes	No	Male
IFN	FYN	LYN	Literature	Data_PSA	No	No	None	Yes	No	Male
IFN	PIK3R2	LYN	Literature	Data_PSA	No	No	None	Yes	No	Male
IFN	SOCS1	LYN	Literature	Data_PSA	No	No	None	Yes	No	Male
IFN	SOCS3	LYN	Literature	Data_PSA	No	No	None	Yes	No	Male
IFN	SOCS5	LYN	Literature	Data_PSA	No	No	None	Yes	No	Male
IFN	SOCS2	LYN	Literature	Data_PSA	No	No	None	Yes	No	Male
IFN	SOCS6	LYN	Literature	Data_PSA	No	No	None	Yes	No	Male
IFN	LYN	PTPRC	Data_PSA	Literature	Yes	No	Male	No	No	None
IFN	PRKCB	PTPRC	Data_PSA	Literature	No	No	None	No	No	None
IFN	EIF4E	HSPD1	Literature	Data_PSA	Yes	Yes	Both	No	No	None
IFN	LCK	HSPD1	Literature	Data_PSA	No	No	None	No	No	None
IFN	FYN	SRC	Literature	Data_PSA	No	No	None	Yes	No	Male
IFN	JAK2	SRC	Literature	Data_PSA	No	No	None	Yes	No	Male
IFN	PTPRC	SRC	Literature	Data_PSA	No	No	None	Yes	No	Male
IFN	PIK3R2	SRC	Literature	Data_PSA	No	No	None	Yes	No	Male
IFN	LCK	SRC	Literature	Data_PSA	No	No	None	Yes	No	Male
IFN	PIAS1	SRC	Literature	Data_PSA	No	No	None	Yes	No	Male
IFN	SOCS1	SRC	Literature	Data_PSA	No	No	None	Yes	No	Male
IFN	SOCS5	SRC	Literature	Data_PSA	No	No	None	Yes	No	Male
IFN	SOCS7	SRC	Literature	Data_PSA	No	No	None	Yes	No	Male
IFN	SOCS2	SRC	Literature	Data_PSA	No	No	None	Yes	No	Male
IFN	SOCS6	SRC	Literature	Data_PSA	No	No	None	Yes	No	Male
IFN	SOCS3	SRC	Literature	Data_PSA	No	No	None	Yes	No	Male
IFN	SRC	IFNGR1	Data_PSA	Literature	Yes	No	Male	No	No	None
IFN	LYN	VAV1	Data_PSA	Literature	Yes	No	Male	Yes	No	Male
IFN	SRC	VAV1	Data_PSA	Literature	Yes	No	Male	Yes	No	Male
IFN	PAK4	VAV1	Data_PSA	Literature	No	No	None	Yes	No	Male
IFN	PDE5A	CREB1	Data_PSA	Literature	Yes	No	Male	No	No	None
IFN	HSPD1	IFNAR1	Data_PSA	Literature	No	No	None	No	No	None
IFN	SRC	IFNAR1	Data_PSA	Literature	Yes	No	Male	No	No	None
IFN	EIF4E	PRKCA	Literature	Data_PSA	Yes	Yes	Both	No	No	None
IFN	LCK	PRKCA	Literature	Data_PSA	No	No	None	No	No	None
IFN	JAK2	PRKCA	Literature	Data_PSA	No	No	None	No	No	None
IFN	VAV1	PRKCA	Literature	Data_PSA	Yes	No	Male	No	No	None
IFN	SOCS3	PRKCA	Literature	Data_PSA	No	No	None	No	No	None
IFN	RPS6KA4	PRKCA	Literature	Data_PSA	No	No	None	No	No	None
IFN	SOCS1	PRKCA	Literature	Data_PSA	No	No	None	No	No	None
IFN	FYN	PRKCA	Literature	Data_PSA	No	No	None	No	No	None
IFN	RPS6KA5	PRKCA	Literature	Data_PSA	No	No	None	No	No	None
IFN	PIK3R2	PRKCA	Literature	Data_PSA	No	No	None	No	No	None
IFN	PTPRC	PRKCA	Literature	Data_PSA	No	No	None	No	No	None
IFN	PIAS1	PRKCA	Literature	Data_PSA	No	No	None	No	No	None
IFN	LYN	CBL	Data_PSA	Literature	Yes	No	Male	Yes	No	Male
IFN	SRC	CBL	Data_PSA	Literature	Yes	No	Male	Yes	No	Male
IFN	PRKCA	CBL	Data_PSA	Literature	No	No	None	Yes	No	Male
IFN	HSPD1	CBL	Data_PSA	Literature	No	No	None	Yes	No	Male
IFN	PAK4	CBL	Data_PSA	Literature	No	No	None	Yes	No	Male
IFN	LYN	RPS6KB1	Data_PSA	Literature	Yes	No	Male	Yes	No	Male
IFN	SRC	RPS6KB1	Data_PSA	Literature	Yes	No	Male	Yes	No	Male
IFN	PRKCA	RPS6KB1	Data_PSA	Literature	No	No	None	Yes	No	Male
IFN	PRKCB	RPS6KB1	Data_PSA	Literature	No	No	None	Yes	No	Male
IFN	PAK4	RPS6KB1	Data_PSA	Literature	No	No	None	Yes	No	Male
IFN	PRKCA	JAK1	Data_PSA	Literature	No	No	None	No	No	None
IFN	SRC	JAK1	Data_PSA	Literature	Yes	No	Male	No	No	None
IFN	LYN	JAK1	Data_PSA	Literature	Yes	No	Male	No	No	None
IFN	PRKCB	JAK1	Data_PSA	Literature	No	No	None	No	No	None
IFN	CTPS1	EIF4B	Data_PSA	Literature	Yes	No	Male	Yes	No	Male
IFN	HSPD1	EIF4B	Data_PSA	Literature	No	No	None	Yes	No	Male
IFN	LYN	MAPK3	Data_PSA	Literature	Yes	No	Male	Yes	No	Male
IFN	SRC	MAPK3	Data_PSA	Literature	Yes	No	Male	Yes	No	Male
IFN	HSPD1	MAPK3	Data_PSA	Literature	No	No	None	Yes	No	Male
IFN	PRKCB	MAPK3	Data_PSA	Literature	No	No	None	Yes	No	Male
IFN	PRKCA	MAPK3	Data_PSA	Literature	No	No	None	Yes	No	Male
IFN	SRC	PIK3R1	Data_PSA	Literature	Yes	No	Male	No	No	None
IFN	LYN	PIK3R1	Data_PSA	Literature	Yes	No	Male	No	No	None
IFN	PRKCA	PIK3R1	Data_PSA	Literature	No	No	None	No	No	None
IFN	PAK4	PIK3R1	Data_PSA	Literature	No	No	None	No	No	None
IFN	HSPD1	PIK3R1	Data_PSA	Literature	No	No	None	No	No	None
IFN	SRC	MAPK1	Data_PSA	Literature	Yes	No	Male	Yes	No	Male
IFN	LYN	MAPK1	Data_PSA	Literature	Yes	No	Male	Yes	No	Male
IFN	PRKCA	MAPK1	Data_PSA	Literature	No	No	None	Yes	No	Male
IFN	PRKCB	MAPK1	Data_PSA	Literature	No	No	None	Yes	No	Male
IFN	PAK4	MAPK1	Data_PSA	Literature	No	No	None	Yes	No	Male
IFN	LYN	PTPN6	Data_PSA	Literature	Yes	No	Male	No	No	None
IFN	SRC	PTPN6	Data_PSA	Literature	Yes	No	Male	No	No	None
IFN	PRKCA	PTPN6	Data_PSA	Literature	No	No	None	No	No	None
IFN	LYN	TYK2	Data_PSA	Literature	Yes	No	Male	No	No	None
IFN	PRKCA	TYK2	Data_PSA	Literature	No	No	None	No	No	None
IFN	SRC	TYK2	Data_PSA	Literature	Yes	No	Male	No	No	None
IFN	PIK3R1	INPP5B	Literature	Data_PSA	No	No	None	Yes	No	Male
IFN	PIK3R2	INPP5B	Literature	Data_PSA	No	No	None	Yes	No	Male
IFN	PIK3CD	INPP5B	Literature	Data_PSA	No	No	None	Yes	No	Male
IFN	LYN	IRS1	Data_PSA	Literature	Yes	No	Male	No	No	None
IFN	SRC	IRS1	Data_PSA	Literature	Yes	No	Male	No	No	None
IFN	HSPD1	IRS1	Data_PSA	Literature	No	No	None	No	No	None
IFN	PRKCA	IRS1	Data_PSA	Literature	No	No	None	No	No	None
IFN	MAPK1	PPP1CC	Literature	Data_PSA	Yes	No	Male	Yes	No	Male
IFN	PIAS1	PPP1CC	Literature	Data_PSA	No	No	None	Yes	No	Male
IFN	JAK2	PPP1CC	Literature	Data_PSA	No	No	None	Yes	No	Male
IFN	CREB1	PPP1CC	Literature	Data_PSA	No	No	None	Yes	No	Male
IFN	EIF4B	PPP1CC	Literature	Data_PSA	Yes	No	Male	Yes	No	Male
IFN	CLIC1	IFNGR2	Data_PSA	Literature	No	No	None	No	No	None
IFN	SRC	STAT3	Data_PSA	Literature	Yes	No	Male	Yes	No	Male
IFN	LYN	STAT3	Data_PSA	Literature	Yes	No	Male	Yes	No	Male
IFN	MMP3	STAT3	Data_PSA	Literature	No	No	None	Yes	No	Male
IFN	PRKCB	STAT3	Data_PSA	Literature	No	No	None	Yes	No	Male
IFN	PRKCA	STAT3	Data_PSA	Literature	No	No	None	Yes	No	Male
IFN	SRC	STAT1	Data_PSA	Literature	Yes	No	Male	Yes	No	Male
IFN	PRKCB	STAT1	Data_PSA	Literature	No	No	None	Yes	No	Male
IFN	LYN	STAT1	Data_PSA	Literature	Yes	No	Male	Yes	No	Male
IFN	PRKCA	STAT1	Data_PSA	Literature	No	No	None	Yes	No	Male
IFN	PPP1CC	STAT1	Data_PSA	Literature	Yes	No	Male	Yes	No	Male
IFN	SRC	STAT5A	Data_PSA	Literature	Yes	No	Male	No	No	None
IFN	LYN	STAT5A	Data_PSA	Literature	Yes	No	Male	No	No	None
IFN	PRKCA	STAT5A	Data_PSA	Literature	No	No	None	No	No	None
IFN	PRKCB	STAT5A	Data_PSA	Literature	No	No	None	No	No	None
IFN	LEP	STAT5A	Data_PSA	Literature	No	No	None	No	No	None
IFN	PRKCA	MTOR	Data_PSA	Literature	No	No	None	No	No	None
IFN	SRC	MTOR	Data_PSA	Literature	Yes	No	Male	No	No	None
IFN	LEP	MTOR	Data_PSA	Literature	No	No	None	No	No	None
IFN	PRKCB	MTOR	Data_PSA	Literature	No	No	None	No	No	None
IFN	LYN	ZAP70	Data_PSA	Literature	Yes	No	Male	No	No	None
IFN	SRC	ZAP70	Data_PSA	Literature	Yes	No	Male	No	No	None
IFN	PRKCB	ZAP70	Data_PSA	Literature	No	No	None	No	No	None
IFN	PRKCA	ZAP70	Data_PSA	Literature	No	No	None	No	No	None
IFN	SRC	MAPK8	Data_PSA	Literature	Yes	No	Male	Yes	No	Male
IFN	PRKCA	MAPK8	Data_PSA	Literature	No	No	None	Yes	No	Male
IFN	PPP1CC	MAPK8	Data_PSA	Literature	Yes	No	Male	Yes	No	Male
IFN	PRKCB	MAPK8	Data_PSA	Literature	No	No	None	Yes	No	Male
IFN	PRKCA	MAPK9	Data_PSA	Literature	No	No	None	Yes	No	Male
IFN	PPP1CC	MAPK9	Data_PSA	Literature	Yes	No	Male	Yes	No	Male
IFN	PRKCB	MAPK9	Data_PSA	Literature	No	No	None	Yes	No	Male
IFN	SRC	CRK	Data_PSA	Literature	Yes	No	Male	Yes	No	Male
IFN	LYN	CRK	Data_PSA	Literature	Yes	No	Male	Yes	No	Male
IFN	PRKCA	CRK	Data_PSA	Literature	No	No	None	Yes	No	Male
IFN	PRKCB	CRK	Data_PSA	Literature	No	No	None	Yes	No	Male
IFN	LYN	CRKL	Data_PSA	Literature	Yes	No	Male	No	No	None
IFN	SRC	CRKL	Data_PSA	Literature	Yes	No	Male	No	No	None
IFN	HSPD1	CRKL	Data_PSA	Literature	No	No	None	No	No	None
IFN	PRKCA	CRKL	Data_PSA	Literature	No	No	None	No	No	None
IFN	HSPD1	MAP2K3	Data_PSA	Literature	No	No	None	No	No	None
IFN	CTPS1	MAP2K3	Data_PSA	Literature	Yes	No	Male	No	No	None
IFN	EIF1AY	MAP2K3	Data_PSA	Literature	Yes	No	Male	No	No	None
IFN	PRKCA	MAP2K3	Data_PSA	Literature	No	No	None	No	No	None
IFN	LYN	MAP2K3	Data_PSA	Literature	Yes	No	Male	No	No	None
IFN	PAK4	MAP2K3	Data_PSA	Literature	No	No	None	No	No	None
IFN	PRKCB	IFNAR2	Data_PSA	Literature	No	No	None	No	No	None
IFN	SRC	IFNAR2	Data_PSA	Literature	Yes	No	Male	No	No	None
IFN	MAPK3	FASN	Literature	Data_PSA	Yes	No	Male	Yes	No	Male
IFN	MAPK13	FASN	Literature	Data_PSA	Yes	No	Male	Yes	No	Male
IFN	MAPK1	FASN	Literature	Data_PSA	Yes	No	Male	Yes	No	Male
IFN	SOCS3	ACADVL	Literature	Data_PSA	No	No	None	Yes	No	Male
IFN	PRKCA	MAP2K6	Data_PSA	Literature	No	No	None	No	No	None
IFN	PRKCB	MAP2K6	Data_PSA	Literature	No	No	None	No	No	None
IFN	LYN	MAP2K6	Data_PSA	Literature	Yes	No	Male	No	No	None
IFN	SRC	MAP2K6	Data_PSA	Literature	Yes	No	Male	No	No	None
IFN	SRC	STAT2	Data_PSA	Literature	Yes	No	Male	No	No	None
IFN	PRKCB	MAPK12	Data_PSA	Literature	No	No	None	No	No	None
IFN	PRKCA	MAPK12	Data_PSA	Literature	No	No	None	No	No	None
IFN	SRC	MAPK10	Data_PSA	Literature	Yes	No	Male	Yes	No	Male
IFN	PRKCB	MAPK10	Data_PSA	Literature	No	No	None	Yes	No	Male
IFN	PRKCA	MAPK10	Data_PSA	Literature	No	No	None	Yes	No	Male
IFN	JAK2	NAP1L1	Literature	Data_PSA	No	No	None	Yes	No	Male
IFN	EIF4B	NAP1L1	Literature	Data_PSA	Yes	No	Male	Yes	No	Male
IFN	CREB1	NAP1L1	Literature	Data_PSA	No	No	None	Yes	No	Male
IFN	STAT1	NAP1L1	Literature	Data_PSA	Yes	No	Male	Yes	No	Male
IFN	STAT2	NAP1L1	Literature	Data_PSA	No	No	None	Yes	No	Male
IFN	JAK1	NAP1L1	Literature	Data_PSA	No	No	None	Yes	No	Male
IFN	STAT3	NAP1L1	Literature	Data_PSA	Yes	No	Male	Yes	No	Male
IFN	EIF4E	NAP1L1	Literature	Data_PSA	Yes	Yes	Both	Yes	No	Male
IFN	PPIF	EIF4A1	Data_PSA	Literature	No	Yes	Female	Yes	No	Male
IFN	HSPD1	EIF4A1	Data_PSA	Literature	No	No	None	Yes	No	Male
IFN	NAP1L1	RPS6	Data_PSA	Literature	Yes	No	Male	No	No	None
IFN	PPP1CC	RPS6	Data_PSA	Literature	Yes	No	Male	No	No	None
IFN	SRC	RAP1A	Data_PSA	Literature	Yes	No	Male	No	No	None
IFN	PAK4	RAP1A	Data_PSA	Literature	No	No	None	No	No	None
IFN	PAK4	RAC1	Data_PSA	Literature	No	No	None	Yes	No	Male
IFN	ANXA11	RAC1	Data_PSA	Literature	No	No	None	Yes	No	Male
IFN	SRC	RAC1	Data_PSA	Literature	Yes	No	Male	Yes	No	Male
IFN	FASN	RAC1	Data_PSA	Literature	Yes	No	Male	Yes	No	Male
IFN	PRKCA	RAC1	Data_PSA	Literature	No	No	None	Yes	No	Male
IFN	PRKCB	RACK1	Data_PSA	Literature	No	No	None	Yes	No	Male
IFN	PRKCA	RACK1	Data_PSA	Literature	No	No	None	Yes	No	Male
IFN	SRC	RACK1	Data_PSA	Literature	Yes	No	Male	Yes	No	Male
IFN	PPP1CC	RACK1	Data_PSA	Literature	Yes	No	Male	Yes	No	Male
IFN	LYN	RACK1	Data_PSA	Literature	Yes	No	Male	Yes	No	Male
IFN	HSPD1	RACK1	Data_PSA	Literature	No	No	None	Yes	No	Male
IFN	PIK3R1	IL1RL1	Literature	Data_PSA	No	No	None	No	No	None
IFN	SRC	REL	Data_PSA	Literature	Yes	No	Male	No	No	None
IFN	FASN	REL	Data_PSA	Literature	Yes	No	Male	No	No	None
IFN	IRS1	YWHAH	Literature	Data_PSA	No	No	None	Yes	No	Male
IFN	CBL	YWHAH	Literature	Data_PSA	Yes	No	Male	Yes	No	Male
IFN	SOCS6	YWHAH	Literature	Data_PSA	No	No	None	Yes	No	Male
IFN	PIAS2	YWHAH	Literature	Data_PSA	No	No	None	Yes	No	Male
IFN	MAPK3	YWHAH	Literature	Data_PSA	Yes	No	Male	Yes	No	Male
IFN	PIK3R1	YWHAH	Literature	Data_PSA	No	No	None	Yes	No	Male
IFN	MAPK1	YWHAH	Literature	Data_PSA	Yes	No	Male	Yes	No	Male
IFN	RAC1	YWHAH	Literature	Data_PSA	Yes	No	Male	Yes	No	Male
IFN	CRK	YWHAH	Literature	Data_PSA	Yes	No	Male	Yes	No	Male
IFN	RAP1A	YWHAH	Literature	Data_PSA	No	No	None	Yes	No	Male
IFN	MTOR	YWHAH	Literature	Data_PSA	No	No	None	Yes	No	Male
IFN	MAP2K3	YWHAH	Literature	Data_PSA	No	No	None	Yes	No	Male
IFN	JAK2	YWHAH	Literature	Data_PSA	No	No	None	Yes	No	Male
IFN	MAP2K6	YWHAH	Literature	Data_PSA	No	No	None	Yes	No	Male
IFN	LCK	YWHAH	Literature	Data_PSA	No	No	None	Yes	No	Male
IFN	SOCS1	YWHAH	Literature	Data_PSA	No	No	None	Yes	No	Male
IFN	RACK1	YWHAH	Literature	Data_PSA	Yes	No	Male	Yes	No	Male
IFN	PPIF	PTPN11	Data_PSA	Literature	No	Yes	Female	Yes	Yes	Both
IFN	FASN	PTPN11	Data_PSA	Literature	Yes	No	Male	Yes	Yes	Both
IFN	SRC	PTPN11	Data_PSA	Literature	Yes	No	Male	Yes	Yes	Both
IFN	HSPD1	PTPN11	Data_PSA	Literature	No	No	None	Yes	Yes	Both
IFN	PRKCA	PTPN11	Data_PSA	Literature	No	No	None	Yes	Yes	Both
IFN	PRKCB	PTPN11	Data_PSA	Literature	No	No	None	Yes	Yes	Both
IFN	LYN	PTPN11	Data_PSA	Literature	Yes	No	Male	Yes	Yes	Both
IFN	YWHAH	PTPN11	Data_PSA	Literature	Yes	No	Male	Yes	Yes	Both
IFN	FASN	MAP3K1	Data_PSA	Literature	Yes	No	Male	No	No	None
IFN	LYN	MAP3K1	Data_PSA	Literature	Yes	No	Male	No	No	None
IFN	YWHAH	MAP3K1	Data_PSA	Literature	Yes	No	Male	No	No	None
IFN	SRC	MAP3K1	Data_PSA	Literature	Yes	No	Male	No	No	None
IFN	PRKCA	MAP3K1	Data_PSA	Literature	No	No	None	No	No	None
IFN	NAP1L1	MAP3K1	Data_PSA	Literature	Yes	No	Male	No	No	None
IFN	HSPD1	MAP3K1	Data_PSA	Literature	No	No	None	No	No	None
IFN	PRKCB	MAP3K1	Data_PSA	Literature	No	No	None	No	No	None
IFN	PRKCA	EIF4EBP1	Data_PSA	Literature	No	No	None	No	No	None
IFN	SRC	RAPGEF1	Data_PSA	Literature	Yes	No	Male	No	No	None
IFN	PRKCB	STAT4	Data_PSA	Literature	No	No	None	No	No	None
IFN	SRC	STAT4	Data_PSA	Literature	Yes	No	Male	No	No	None
IFN	PRKCA	MAPK11	Data_PSA	Literature	No	No	None	No	No	None
IFN	PRKCB	MAPK11	Data_PSA	Literature	No	No	None	No	No	None
IFN	HSPD1	MAPK14	Data_PSA	Literature	No	No	None	Yes	No	Male
IFN	YWHAH	MAPK14	Data_PSA	Literature	Yes	No	Male	Yes	No	Male
IFN	SRC	MAPK14	Data_PSA	Literature	Yes	No	Male	Yes	No	Male
IFN	PRKCA	MAPK14	Data_PSA	Literature	No	No	None	Yes	No	Male
IFN	PRKCB	MAPK14	Data_PSA	Literature	No	No	None	Yes	No	Male
IFN	NAP1L1	PDCD4	Data_PSA	Literature	Yes	No	Male	No	No	None
IFN	RAC1	LDLRAP1	Literature	Data_PSA	Yes	No	Male	Yes	No	Male
IFN	IRS1	LDLRAP1	Literature	Data_PSA	No	No	None	Yes	No	Male
IFN	CBL	LDLRAP1	Literature	Data_PSA	Yes	No	Male	Yes	No	Male
IFN	VAV1	LDLRAP1	Literature	Data_PSA	Yes	No	Male	Yes	No	Male
IFN	NAP1L1	RPTOR	Data_PSA	Literature	Yes	No	Male	No	No	None
IFN	YWHAH	RPTOR	Data_PSA	Literature	Yes	No	Male	No	No	None
IFN	HSPD1	RPTOR	Data_PSA	Literature	No	No	None	No	No	None
IFN	PPP1CC	PIAS4	Data_PSA	Literature	Yes	No	Male	No	No	None
IFN	NAP1L1	PIAS4	Data_PSA	Literature	Yes	No	Male	No	No	None
IFN	EIF4A1	PNPT1	Literature	Data_PSA	Yes	No	Male	No	No	None
IFN	SRC	MAPK15	Data_PSA	Literature	Yes	No	Male	No	No	None
IFN	PRKCA	MAPK15	Data_PSA	Literature	No	No	None	No	No	None
IFN	LYN	MAPK15	Data_PSA	Literature	Yes	No	Male	No	No	None
IFN	PRKCB	MAPK15	Data_PSA	Literature	No	No	None	No	No	None
IFN	CBL	UBASH3B	Literature	Data_PSA	Yes	No	Male	Yes	No	Male
IFN	CRK	UBASH3B	Literature	Data_PSA	Yes	No	Male	Yes	No	Male
IFN	MAP3K1	UBASH3B	Literature	Data_PSA	No	No	None	Yes	No	Male
IFN	PIAS2	UBASH3B	Literature	Data_PSA	No	No	None	Yes	No	Male
IFN	REL	UBASH3B	Literature	Data_PSA	No	No	None	Yes	No	Male
IFN	JAK2	UBASH3B	Literature	Data_PSA	No	No	None	Yes	No	Male
IFN	PIK3R2	UBASH3B	Literature	Data_PSA	No	No	None	Yes	No	Male
IFN	ZAP70	UBASH3B	Literature	Data_PSA	No	No	None	Yes	No	Male
IFN	CRKL	UBASH3B	Literature	Data_PSA	No	No	None	Yes	No	Male
IFN	PIK3R1	UBASH3B	Literature	Data_PSA	No	No	None	Yes	No	Male
IFN	LCK	UBASH3B	Literature	Data_PSA	No	No	None	Yes	No	Male
IFN	FYN	UBASH3B	Literature	Data_PSA	No	No	None	Yes	No	Male
IFN	VAV1	UBASH3B	Literature	Data_PSA	Yes	No	Male	Yes	No	Male
IFN	PTPN6	FCRL4	Literature	Data_PSA	No	No	None	No	No	None
IFN	PTPN11	FCRL4	Literature	Data_PSA	Yes	Yes	Both	No	No	None
IFN	CTPS1	PRMT1	Data_PSA	Literature	Yes	No	Male	No	No	None
IFN	LYN	PRMT1	Data_PSA	Literature	Yes	No	Male	No	No	None
IFN	HSPD1	PRMT1	Data_PSA	Literature	No	No	None	No	No	None
IFN	SRC	PRMT1	Data_PSA	Literature	Yes	No	Male	No	No	None
IFN	PRKCA	MAPKAP1	Data_PSA	Literature	No	No	None	No	No	None
IFN	YWHAH	MAPKAP1	Data_PSA	Literature	Yes	No	Male	No	No	None
IFN	PAK4	MAPKAP1	Data_PSA	Literature	No	No	None	No	No	None
IFN	HSPD1	MLST8	Data_PSA	Literature	No	No	None	No	No	None
IFN	PRKCA	CISH	Data_PSA	Literature	No	No	None	No	No	None
IFN	PRKCB	CISH	Data_PSA	Literature	No	No	None	No	No	None
IFN	LYN	CISH	Data_PSA	Literature	Yes	No	Male	No	No	None
IFN	FYN	SPHK1	Literature	Data_PSA	No	No	None	Yes	No	Male
IFN	PRMT1	SPHK1	Literature	Data_PSA	No	No	None	Yes	No	Male
IFN	PTPRC	SPHK1	Literature	Data_PSA	No	No	None	Yes	No	Male
IFN	RAC1	SPHK1	Literature	Data_PSA	Yes	No	Male	Yes	No	Male
IFN	SOCS3	SPHK1	Literature	Data_PSA	No	No	None	Yes	No	Male
IFN	LYN	GAB2	Data_PSA	Literature	Yes	No	Male	No	No	None
IFN	SRC	GAB2	Data_PSA	Literature	Yes	No	Male	No	No	None
IFN	YWHAH	GAB2	Data_PSA	Literature	Yes	No	Male	No	No	None
IFN	HSPD1	GAB2	Data_PSA	Literature	No	No	None	No	No	None
IFN	LDLRAP1	GAB2	Data_PSA	Literature	Yes	No	Male	No	No	None
IFN	YWHAH	IRS2	Data_PSA	Literature	Yes	No	Male	No	No	None
IFN	LYN	IRS2	Data_PSA	Literature	Yes	No	Male	No	No	None
IFN	SRC	IRS2	Data_PSA	Literature	Yes	No	Male	No	No	None
IFN	HSPD1	IRS2	Data_PSA	Literature	No	No	None	No	No	None
IFN	PAK4	IRS2	Data_PSA	Literature	No	No	None	No	No	None
IFN	LDLRAP1	IRS2	Data_PSA	Literature	Yes	No	Male	No	No	None
IFN	CRK	MAP4K5	Literature	Data_PSA	Yes	No	Male	Yes	No	Male
IFN	CRKL	MAP4K5	Literature	Data_PSA	No	No	None	Yes	No	Male
IFN	FYN	MAP4K5	Literature	Data_PSA	No	No	None	Yes	No	Male
IFN	MAPK1	MAP4K5	Literature	Data_PSA	Yes	No	Male	Yes	No	Male
IFN	MAPK8	MAP4K5	Literature	Data_PSA	Yes	No	Male	Yes	No	Male
IFN	MAPK11	MAP4K5	Literature	Data_PSA	No	No	None	Yes	No	Male
IFN	MAPK9	MAP4K5	Literature	Data_PSA	Yes	No	Male	Yes	No	Male
IFN	MAPK13	MAP4K5	Literature	Data_PSA	Yes	No	Male	Yes	No	Male
IFN	ZAP70	MAP4K5	Literature	Data_PSA	No	No	None	Yes	No	Male
IFN	RPS6KA4	MAP4K5	Literature	Data_PSA	No	No	None	Yes	No	Male
IFN	RPS6KA5	MAP4K5	Literature	Data_PSA	No	No	None	Yes	No	Male
IFN	MAP3K1	MAP4K5	Literature	Data_PSA	No	No	None	Yes	No	Male
IFN	PIK3R1	MAP4K5	Literature	Data_PSA	No	No	None	Yes	No	Male
IFN	RAPGEF1	MAP4K5	Literature	Data_PSA	No	No	None	Yes	No	Male
IFN	PIK3R2	MAP4K5	Literature	Data_PSA	No	No	None	Yes	No	Male
IFN	PTPN11	MAP4K5	Literature	Data_PSA	Yes	Yes	Both	Yes	No	Male
IFN	CBL	MAP4K5	Literature	Data_PSA	Yes	No	Male	Yes	No	Male
IFN	GAB2	MAP4K5	Literature	Data_PSA	No	No	None	Yes	No	Male
IFN	JAK2	MAP4K5	Literature	Data_PSA	No	No	None	Yes	No	Male
IFN	JAK1	MAP4K5	Literature	Data_PSA	No	No	None	Yes	No	Male
IFN	VAV1	MAP4K5	Literature	Data_PSA	Yes	No	Male	Yes	No	Male
IFN	MAP2K6	MAP4K5	Literature	Data_PSA	No	No	None	Yes	No	Male
IFN	MAPK15	MAP4K5	Literature	Data_PSA	No	No	None	Yes	No	Male
IFN	MAPK10	MAP4K5	Literature	Data_PSA	Yes	No	Male	Yes	No	Male
IFN	RPS6KB1	MAP4K5	Literature	Data_PSA	Yes	No	Male	Yes	No	Male
IFN	RAC1	FHOD1	Literature	Data_PSA	Yes	No	Male	Yes	No	Male
IFN	PIK3R1	FHOD1	Literature	Data_PSA	No	No	None	Yes	No	Male
IFN	MAPK8	FHOD1	Literature	Data_PSA	Yes	No	Male	Yes	No	Male
IFN	MAP3K1	STK24	Literature	Data_PSA	No	No	None	Yes	No	Male
IFN	MAPK1	STK24	Literature	Data_PSA	Yes	No	Male	Yes	No	Male
IFN	MAPK12	STK24	Literature	Data_PSA	No	No	None	Yes	No	Male
IFN	FYN	STK24	Literature	Data_PSA	No	No	None	Yes	No	Male
IFN	MAP2K6	STK24	Literature	Data_PSA	No	No	None	Yes	No	Male
IFN	JAK1	STK24	Literature	Data_PSA	No	No	None	Yes	No	Male
IFN	MAPK3	STK24	Literature	Data_PSA	Yes	No	Male	Yes	No	Male
IFN	RPS6KA5	STK24	Literature	Data_PSA	No	No	None	Yes	No	Male
IFN	RPS6KA4	STK24	Literature	Data_PSA	No	No	None	Yes	No	Male
IFN	MAPK15	STK24	Literature	Data_PSA	No	No	None	Yes	No	Male
IFN	RPS6KB1	STK24	Literature	Data_PSA	Yes	No	Male	Yes	No	Male
IFN	MAPK14	STK24	Literature	Data_PSA	Yes	No	Male	Yes	No	Male
IFN	LCK	STK24	Literature	Data_PSA	No	No	None	Yes	No	Male
IFN	MAP2K3	STK24	Literature	Data_PSA	No	No	None	Yes	No	Male
IFN	PRKCA	PIAS3	Data_PSA	Literature	No	No	None	No	No	None
IFN	SRC	PIAS3	Data_PSA	Literature	Yes	No	Male	No	No	None
